# Supplementary material for: Differential miRNA expression profiles in the bone marrow of Beagle dogs at different stages of Toxocara canis infection
Source: BMC Genomics. 2022 Dec 22;23:847. doi: 10.1186/s12864-022-09081-8 (PMC9773451; doi:10.1186/s12864-022-09081-8)
Supplement: Supplementary file 1 — Additional file 1: Table S1. The differently expressed miRNAs (DEmiRNAs) (P < 0.05) in puppy bone marrow at different infection stages. Table S2. The potential target genes of the differentially expressed miRNAs (DEmiRNAs) at different infection stages. Table S3. The differential enriched Gene Ontology (GO) terms of potential target genes of the differentially expressed miRNAs. Table S4. The KEGG pathways of the differentially expressed miRNAs (DEmiRNAs) at different infection stages. Table S5. The primers used in the qRT-PCR experiment. [file 12864_2022_9081_MOESM1_ESM.zip › Additional file 1-updated/Table S1.xlsx]

## Sheet: Sheet1
Table S1. The differently expressed miRNAs (DEmiRNAs) (P < 0.05) in puppy bone marrow at different infection stages.
Times after infection	miRNA	P-vaule	log2FoldChange	Expression
At 24 hpi	cfa-miR-122	0.024454	1.0476	Up-regulated
	cfa-miR-193b	0.0039794	1.3246	Up-regulated
	cfa-miR-323	0.0010656	1.4327	Up-regulated
	cfa-miR-382	0.0299	0.74372	Up-regulated
At 96 hpi	cfa-miR-124	0.0016926	-1.5093	Down-regulated
	cfa-miR-9	0.0052164	-1.1133	Down-regulated
	cfa-miR-184	0.019898	-1.0928	Down-regulated
	cfa-miR-187	0.036332	-0.97665	Down-regulated
	cfa-miR-490	0.044707	-0.88789	Down-regulated
	novel_328	0.041612	-0.85706	Down-regulated
	cfa-miR-133c	0.015807	1.1226	Up-regulated
	cfa-miR-449a	0.016755	1.1692	Up-regulated
At 36 dpi	cfa-miR-144	3.5429e-05	-1.4991	Down-regulated
	novel_129	0.0019188	-1.0044	Down-regulated
	novel_93	0.0040232	-0.88569	Down-regulated
	cfa-miR-582	0.010886	-0.86081	Down-regulated
	cfa-miR-188	0.036099	-0.82473	Down-regulated
	cfa-miR-33a	0.049626	-0.78096	Down-regulated
	cfa-miR-301b	0.037512	-0.76581	Down-regulated
	cfa-miR-331	0.012455	-0.76305	Down-regulated
	cfa-miR-32	0.03051	-0.71597	Down-regulated
	cfa-miR-503	0.01402	-0.71356	Down-regulated
	cfa-miR-18a	0.019309	-0.69982	Down-regulated
	novel_44	0.022248	-0.55317	Down-regulated
	cfa-miR-340	0.025367	-0.51681	Down-regulated
	cfa-miR-106b	0.044983	-0.50405	Down-regulated
	cfa-miR-10a	0.037373	0.57909	Up-regulated
	cfa-miR-99b	0.038416	0.59728	Up-regulated
	cfa-miR-146a	0.011037	0.63742	Up-regulated
	cfa-miR-10b	0.038979	0.64453	Up-regulated
	cfa-miR-182	0.017699	0.87133	Up-regulated
	novel_13	0.011308	0.88093	Up-regulated
	novel_659	0.030299	0.93028	Up-regulated
	cfa-miR-146b	0.00052569	0.96077	Up-regulated
	cfa-miR-216b	0.015519	1.0067	Up-regulated
	cfa-miR-1	0.0011375	1.1544	Up-regulated
	cfa-miR-205	0.0074384	1.1728	Up-regulated
	cfa-miR-95	0.0005851	1.2806	Up-regulated
	cfa-miR-206	1.0989e-05	1.4316	Up-regulated
