# Supplementary material for: Differential miRNA expression profiles in the bone marrow of Beagle dogs at different stages of Toxocara canis infection
Source: BMC Genomics. 2022 Dec 22;23:847. doi: 10.1186/s12864-022-09081-8 (PMC9773451; doi:10.1186/s12864-022-09081-8)
Supplement: Supplementary file 1 — Additional file 1: Table S1. The differently expressed miRNAs (DEmiRNAs) (P < 0.05) in puppy bone marrow at different infection stages. Table S2. The potential target genes of the differentially expressed miRNAs (DEmiRNAs) at different infection stages. Table S3. The differential enriched Gene Ontology (GO) terms of potential target genes of the differentially expressed miRNAs. Table S4. The KEGG pathways of the differentially expressed miRNAs (DEmiRNAs) at different infection stages. Table S5. The primers used in the qRT-PCR experiment. [file 12864_2022_9081_MOESM1_ESM.zip › Additional file 1-updated/Table S2.xlsx]

## Sheet: Sheet1
Table S2. The potential target genes of the differentially expressed miRNAs (DEmiRNAs) at different infection stages.
Times after infection	DEmiRNA	Transcript_id	Gene_id	Gene_name	Interpro Description
At 24 hpi	cfa-miR-122	ENSCAFT00000004745	ENSCAFG00000002960	SYT3	Synaptotagmin||C2 domain
	cfa-miR-122	ENSCAFT00000012175	ENSCAFG00000007612	RBP2	Lipocalin/cytosolic fatty-acid binding domain||Cytosolic fatty-acid binding||Calycin-like
	cfa-miR-122	ENSCAFT00000021479	ENSCAFG00000013545	ARX	Homeodomain-like||OAR domain||Homeobox, conserved site||Homeobox domain
	cfa-miR-122	ENSCAFT00000022549	ENSCAFG00000014203	EPO	Erythropoietin/thrombopoeitin||Four-helical cytokine-like, core||Erythropoietin/thrombopoeitin, conserved site||Erythropoietin
	cfa-miR-122	ENSCAFT00000048767	ENSCAFG00000032657	-	Domain of unknown function DUF3699
	cfa-miR-193b	ENSCAFT00000000625	ENSCAFG00000000393	PCMT1	Protein-L-isoaspartate(D-aspartate) O-methyltransferase||S-adenosyl-L-methionine-dependent methyltransferase
	cfa-miR-193b	ENSCAFT00000002060	ENSCAFG00000001326	TEAD3	TEA/ATTS||Transcriptional enhancer factor, metazoa
	cfa-miR-193b	ENSCAFT00000004663	ENSCAFG00000002914	KLK1	Trypsin-like cysteine/serine peptidase domain||Peptidase S1, trypsin family, active site||Peptidase S1A, chymotrypsin-type||Peptidase S1
	cfa-miR-193b	ENSCAFT00000006543	ENSCAFG00000004084	ERMARD	Domain of unknown function DUF4209
	cfa-miR-193b	ENSCAFT00000007782	ENSCAFG00000004816	LLGL2	WD40 repeat, conserved site||WD40 repeat||Lethal(2) giant larvae protein||Lethal giant larvae homologue 2||WD40-repeat-containing domain
	cfa-miR-193b	ENSCAFT00000009171	ENSCAFG00000005689	NPTX1	Pentaxin||Pentaxin, conserved site||Concanavalin A-like lectin/glucanase domain
	cfa-miR-193b	ENSCAFT00000011287	ENSCAFG00000007036	CD22	Immunoglobulin subtype||Immunoglobulin-like domain||Immunoglobulin subtype 2||CD80-like, immunoglobulin C2-set
	cfa-miR-193b	ENSCAFT00000012188	ENSCAFG00000007621	C1H19orf12	-
	cfa-miR-193b	ENSCAFT00000015583	ENSCAFG00000009797	STAT1	STAT transcription factor, all-alpha domain||Signal transducer and activation of transcription 1, TAZ2 binding domain, C-terminal||SH2 domain||p53-like transcription factor, DNA-binding||STAT transcription factor, protein interaction||STAT transcription factor, DNA-binding||STAT transcription factor, coiled coil
	cfa-miR-193b	ENSCAFT00000017049	ENSCAFG00000010718	-	Immunoglobulin-like domain||CD80-like, immunoglobulin C2-set||Immunoglobulin V-set domain||Immunoglobulin subtype
	cfa-miR-193b	ENSCAFT00000021260	ENSCAFG00000013392	SETD2	SRI, Set2 Rpb1 interacting||AWS domain||SET domain||Post-SET domain||WW domain
	cfa-miR-193b	ENSCAFT00000022747	ENSCAFG00000014314	SUGP1	SWAP/Surp||G-patch domain
	cfa-miR-193b	ENSCAFT00000023758	ENSCAFG00000014982	FMO1	Flavin monooxygenase FMO||Flavin monooxygenase (FMO) 1||Dimethylaniline monooxygenase, N-oxide-forming||Flavin monooxygenase-like
	cfa-miR-193b	ENSCAFT00000024662	ENSCAFG00000015541	GMPPA	Nucleotide-diphospho-sugar transferases||Bacterial transferase hexapeptide repeat||Nucleotidyl transferase||Hexapeptide transferase, conserved site
	cfa-miR-193b	ENSCAFT00000025757	ENSCAFG00000016228	SERPINE2	Serpin, conserved site||Serpin domain
	cfa-miR-193b	ENSCAFT00000026357	ENSCAFG00000016632	EIF4A1	ATP-dependent RNA helicase DEAD-box, conserved site||Helicase superfamily 1/2, ATP-binding domain||P-loop containing nucleoside triphosphate hydrolase||Helicase, C-terminal||DEAD/DEAH box helicase domain||RNA helicase, DEAD-box type, Q motif
	cfa-miR-193b	ENSCAFT00000026699	ENSCAFG00000016866	RAB25	P-loop containing nucleoside triphosphate hydrolase||Small GTPase superfamily, Rho type||Small GTPase superfamily||Small GTPase superfamily, Rab type||Ran GTPase||Small GTP-binding protein domain||Small GTPase superfamily, Ras type
	cfa-miR-193b	ENSCAFT00000026801	ENSCAFG00000016939	AHSP	Alpha-haemoglobin stabilising protein
	cfa-miR-193b	ENSCAFT00000027651	ENSCAFG00000017451	RCVRN	EF-Hand 1, calcium-binding site||EF-hand domain||EF-hand domain pair
	cfa-miR-193b	ENSCAFT00000028047	ENSCAFG00000017675	SERPINA3	Serpin domain||Serpin, conserved site
	cfa-miR-193b	ENSCAFT00000028644	ENSCAFG00000017986	DYNC1H1	Dynein heavy chain, domain-2||Dynein heavy chain, P-loop containing D4 domain||Dynein heavy chain domain||Dynein heavy chain, domain-1||Dynein heavy chain, coiled coil stalk||AAA+ ATPase domain||P-loop containing nucleoside triphosphate hydrolase||ATPase, dynein-related, AAA domain
	cfa-miR-193b	ENSCAFT00000028881	ENSCAFG00000018180	ANKRD29	Ankyrin repeat||Ankyrin repeat-containing domain
	cfa-miR-193b	ENSCAFT00000029613	ENSCAFG00000018654	PRR32	Protein of unknown function DUF4645
	cfa-miR-193b	ENSCAFT00000030085	ENSCAFG00000018942	PLIN3	Perilipin
	cfa-miR-193b	ENSCAFT00000030921	ENSCAFG00000019444	EXD3	Ribonuclease H-like domain||3'-5' exonuclease domain||Mut7-C RNAse domain
	cfa-miR-193b	ENSCAFT00000031374	ENSCAFG00000019729	MIER2	SANT/Myb domain||SANT domain||ELM2 domain||Homeodomain-like
	cfa-miR-193b	ENSCAFT00000032029	ENSCAFG00000020121	ABCA4	ABC transporter-like||Retinal-specific ATP-binding cassette transporter||P-loop containing nucleoside triphosphate hydrolase||ABC transporter, conserved site||AAA+ ATPase domain
	cfa-miR-193b	ENSCAFT00000036269	ENSCAFG00000012946	DLX2	Homeodomain, metazoa||Homeodomain-like||Homeobox, conserved site||Homeobox domain||Helix-turn-helix motif||Distal-less-like homeobox protein, N-terminal domain
	cfa-miR-193b	ENSCAFT00000036454	ENSCAFG00000004722	JPT1	-
	cfa-miR-193b	ENSCAFT00000042929	ENSCAFG00000020121	ABCA4	ABC transporter-like||Retinal-specific ATP-binding cassette transporter||P-loop containing nucleoside triphosphate hydrolase||ABC transporter, conserved site||AAA+ ATPase domain
	cfa-miR-193b	ENSCAFT00000043062	ENSCAFG00000013070	CATSPER1	Ion transport domain
	cfa-miR-193b	ENSCAFT00000043179	ENSCAFG00000018386	PLD4	Phospholipase D/Transphosphatidylase
	cfa-miR-193b	ENSCAFT00000043297	ENSCAFG00000029882	MISP	A-kinase anchor protein 2, C-terminal domain
	cfa-miR-193b	ENSCAFT00000044103	ENSCAFG00000006479	PKDCC	Protein kinase-like domain||FAM69, protein-kinase domain||Protein kinase domain
	cfa-miR-193b	ENSCAFT00000044460	ENSCAFG00000030503	-	Late cornified envelope protein
	cfa-miR-193b	ENSCAFT00000044713	ENSCAFG00000028940	-	Immunoglobulin-like domain||Immunoglobulin subtype
	cfa-miR-193b	ENSCAFT00000044943	ENSCAFG00000003309	AAK1	Protein kinase-like domain||Serine/threonine/dual specificity protein kinase, catalytic domain||Serine/threonine-protein kinase, active site||Protein kinase domain
	cfa-miR-193b	ENSCAFT00000045527	ENSCAFG00000015257	ANO2	Anoctamin
	cfa-miR-193b	ENSCAFT00000045549	ENSCAFG00000004797	USP35	Ubiquitin specific protease domain||Armadillo-type fold||Ubiquitin specific protease, conserved site||Peptidase C19, ubiquitin carboxyl-terminal hydrolase
	cfa-miR-193b	ENSCAFT00000046344	ENSCAFG00000029341	-	Spen paralogue and orthologue SPOC, C-terminal||Spen paralogue/orthologue C-terminal, metazoa||SPOC like C-terminal domain
	cfa-miR-193b	ENSCAFT00000046793	ENSCAFG00000000474	CDSN	-
	cfa-miR-193b	ENSCAFT00000047899	ENSCAFG00000006349	TESPA1	IP3R-interacting domain
	cfa-miR-193b	ENSCAFT00000048160	ENSCAFG00000029797	SIX1	Homeobox domain||Homeobox, conserved site||Homeodomain-like
	cfa-miR-193b	ENSCAFT00000049037	ENSCAFG00000010321	PPFIA4	Sterile alpha motif/pointed domain||Sterile alpha motif domain||Sterile alpha motif, type 1||Sterile alpha motif, type 2
At 96 hpi	cfa-miR-124	ENSCAFT00000001151	ENSCAFG00000000745	TBC1D22A	Rab-GTPase-TBC domain
	cfa-miR-124	ENSCAFT00000008542	ENSCAFG00000005302	BIRC5	Baculoviral inhibition of apoptosis protein repeat
	cfa-miR-124	ENSCAFT00000010653	ENSCAFG00000006604	VSTM4	-||Immunoglobulin V-set domain||Immunoglobulin-like domain
	cfa-miR-124	ENSCAFT00000020548	ENSCAFG00000012948	OGFOD3	Oxoglutarate/iron-dependent dioxygenase||Prolyl 4-hydroxylase, alpha subunit
	cfa-miR-124	ENSCAFT00000024975	ENSCAFG00000015760	C6H7orf26	Protein of unknown function DUF4507
	cfa-miR-124	ENSCAFT00000025219	ENSCAFG00000015916	RAB27A	Small GTP-binding protein domain||Small GTPase superfamily, Ras type||Ran GTPase||Small GTPase superfamily, Rab type||Small GTPase superfamily, Rho type||Small GTPase superfamily||P-loop containing nucleoside triphosphate hydrolase
	cfa-miR-124	ENSCAFT00000026187	ENSCAFG00000016536	KIAA2013	Protein of unknown function DUF2152
	cfa-miR-124	ENSCAFT00000026734	ENSCAFG00000016882	SSR2	Translocon-associated protein subunit beta
	cfa-miR-124	ENSCAFT00000028379	ENSCAFG00000017884	INO80C	YL1 nuclear, C-terminal
	cfa-miR-124	ENSCAFT00000030993	ENSCAFG00000019496	MRPS34	-
	cfa-miR-124	ENSCAFT00000031298	ENSCAFG00000019684	AXIN1	Ubiquitin-related domain||Axin beta-catenin binding||RGS domain||DIX domain
	cfa-miR-124	ENSCAFT00000036269	ENSCAFG00000012946	DLX2	Homeodomain, metazoa||Homeodomain-like||Homeobox, conserved site||Homeobox domain||Helix-turn-helix motif||Distal-less-like homeobox protein, N-terminal domain
	cfa-miR-124	ENSCAFT00000037436	ENSCAFG00000024219	-	Ribosome-binding factor A domain||Ribosome-binding factor A, conserved site||Ribosome-binding factor A
	cfa-miR-124	ENSCAFT00000038011	ENSCAFG00000024647	SERPINB5	Serpin B9/maspin||Serpin, conserved site||Serpin domain
	cfa-miR-124	ENSCAFT00000038990	ENSCAFG00000009763	PDZD7	PDZ domain
	cfa-miR-124	ENSCAFT00000043921	ENSCAFG00000012477	ITGB5	Plexin-like fold||von Willebrand factor, type A||Integrin beta subunit, tail||Integrin beta subunit||Integrin beta subunit, N-terminal||Integrin beta subunit, cytoplasmic domain
	cfa-miR-124	ENSCAFT00000044952	ENSCAFG00000014622	DOK7	Insulin receptor substrate-1, PTB||Pleckstrin homology domain||-
	cfa-miR-124	ENSCAFT00000045558	ENSCAFG00000009559	RCAN1	Calcipressin
	cfa-miR-124	ENSCAFT00000046769	ENSCAFG00000030008	-	Rab-GTPase-TBC domain
	cfa-miR-124	ENSCAFT00000048588	ENSCAFG00000029682	-	Protein of unknown function DUF3338
	cfa-miR-124	ENSCAFT00000048609	ENSCAFG00000019680	TMEM8A	Epidermal growth factor-like domain||EGF-like, conserved site||Protein of unknown function DUF3522
	cfa-miR-124	ENSCAFT00000048646	ENSCAFG00000029749	ENSCAFG00000029749	-
	cfa-miR-124	ENSCAFT00000049390	ENSCAFG00000000700	MOV10L1	P-loop containing nucleoside triphosphate hydrolase
	cfa-miR-133c	ENSCAFT00000001346	ENSCAFG00000000864	-	Band 4.1 domain||Ubiquitin-related domain||FERM domain||FERM central domain||FERM, N-terminal
	cfa-miR-133c	ENSCAFT00000001442	ENSCAFG00000000933	RING1	Zinc finger, RING-type||Zinc finger, C3HC4 RING-type||Zinc finger, RING-type, conserved site
	cfa-miR-133c	ENSCAFT00000001538	ENSCAFG00000000995	ENSCAFG00000000995	Septin-type guanine nucleotide-binding (G) domain||Septin 3||P-loop containing nucleoside triphosphate hydrolase||Septin
	cfa-miR-133c	ENSCAFT00000001935	ENSCAFG00000001244	REEP2	TB2/DP1/HVA22-related protein
	cfa-miR-133c	ENSCAFT00000002494	ENSCAFG00000001588	-	Endogenous retrovirus receptor
	cfa-miR-133c	ENSCAFT00000003208	ENSCAFG00000002025	GCC2	GRIP
	cfa-miR-133c	ENSCAFT00000003368	ENSCAFG00000002138	IL18R1	Immunoglobulin-like domain||Toll/interleukin-1 receptor homology (TIR) domain||Immunoglobulin subtype
	cfa-miR-133c	ENSCAFT00000004586	ENSCAFG00000002858	-	Actin-depolymerising factor homology domain||SH3 domain
	cfa-miR-133c	ENSCAFT00000006013	ENSCAFG00000003733	ELF2	Ets domain||Transcription factor Elf, N-terminal
	cfa-miR-133c	ENSCAFT00000006540	ENSCAFG00000004082	ABTB1	Ankyrin repeat||BTB/POZ fold||BTB/POZ||Ankyrin repeat-containing domain||BTB/POZ-like
	cfa-miR-133c	ENSCAFT00000006868	ENSCAFG00000004277	PTGIR	G protein-coupled receptor, rhodopsin-like||GPCR, rhodopsin-like, 7TM||Prostanoid receptor||Prostacyclin (prostanoid IP) receptor
	cfa-miR-133c	ENSCAFT00000006983	ENSCAFG00000004350	ACAD9	Acyl-CoA dehydrogenase/oxidase, N-terminal||Acyl-CoA oxidase/dehydrogenase, central domain||Acyl-CoA dehydrogenase, conserved site||Acyl-CoA dehydrogenase/oxidase, N-terminal and middle domain||Acyl-CoA dehydrogenase/oxidase C-terminal
	cfa-miR-133c	ENSCAFT00000007121	ENSCAFG00000004420	VASP	VASP tetramerisation||Vasodilator-stimulated phosphoprotein||WH1/EVH1 domain
	cfa-miR-133c	ENSCAFT00000008766	ENSCAFG00000005449	TGFBR2	Protein kinase-like domain||Ser/Thr protein kinase, TGFB receptor||Transforming growth factor beta receptor 2 ectodomain||Protein kinase, ATP binding site||Serine/threonine/dual specificity protein kinase, catalytic domain||Transforming growth factor-beta receptor, type II||Serine/threonine-protein kinase, active site||Protein kinase domain
	cfa-miR-133c	ENSCAFT00000009039	ENSCAFG00000005606	PAK4	Protein kinase-like domain||Protein kinase, ATP binding site||Protein kinase domain||CRIB domain
	cfa-miR-133c	ENSCAFT00000011122	ENSCAFG00000006930	TCF15	Myc-type, basic helix-loop-helix (bHLH) domain
	cfa-miR-133c	ENSCAFT00000011159	ENSCAFG00000006952	DHX37	Helicase-associated domain||Helicase superfamily 1/2, ATP-binding domain||Domain of unknown function DUF1605||P-loop containing nucleoside triphosphate hydrolase||Helicase, C-terminal||DEAD/DEAH box helicase domain
	cfa-miR-133c	ENSCAFT00000011305	ENSCAFG00000007052	MALL	Marvel domain||Myelin and lymphocyte (MAL) protein
	cfa-miR-133c	ENSCAFT00000012373	ENSCAFG00000007735	CENPU	Centromere protein U
	cfa-miR-133c	ENSCAFT00000012933	ENSCAFG00000008126	-	C-type lectin||C-type lectin fold||C-type lectin, conserved site
	cfa-miR-133c	ENSCAFT00000015146	ENSCAFG00000009533	SSR1	Translocon-associated protein (TRAP), alpha subunit
	cfa-miR-133c	ENSCAFT00000016099	ENSCAFG00000010137	MFSD4A	Major facilitator superfamily domain
	cfa-miR-133c	ENSCAFT00000016278	ENSCAFG00000010254	SFXN2	Tricarboxylate/iron carrier
	cfa-miR-133c	ENSCAFT00000016870	ENSCAFG00000010608	CFAP58	-
	cfa-miR-133c	ENSCAFT00000017794	ENSCAFG00000011197	MMP14	Hemopexin, conserved site||Peptidase M10A, cysteine switch, zinc binding site||Peptidase M10A, matrix metallopeptidase, C-terminal||Peptidoglycan binding-like||Peptidase, metallopeptidase||Peptidase M10A, stromelysin-type||Peptidase M10, metallopeptidase||Peptidase M10A||Hemopexin-like repeats||Hemopexin-like domain
	cfa-miR-133c	ENSCAFT00000017821	ENSCAFG00000011211	ECEL1	Peptidase M13, N-terminal domain||Peptidase M13, C-terminal domain
	cfa-miR-133c	ENSCAFT00000018700	ENSCAFG00000011733	GRK2	AGC-kinase, C-terminal||Protein kinase-like domain||Serine/threonine-protein kinase, active site||Pleckstrin homology domain||Serine/threonine/dual specificity protein kinase, catalytic domain||RGS domain||Protein kinase domain||Protein kinase, ATP binding site||GPCR kinase
	cfa-miR-133c	ENSCAFT00000020552	ENSCAFG00000012937	-	Concentrative nucleoside transporter N-terminal domain
	cfa-miR-133c	ENSCAFT00000021044	ENSCAFG00000013237	SH3GL3	SH3 domain||BAR domain
	cfa-miR-133c	ENSCAFT00000021178	ENSCAFG00000013342	SCART1	SRCR domain||SRCR-like domain
	cfa-miR-133c	ENSCAFT00000021412	ENSCAFG00000013496	-	Dual specificity phosphatase, catalytic domain||Protein-tyrosine phosphatase-like||Dual specificity phosphatase, subgroup, catalytic domain||Rhodanese-like domain
	cfa-miR-133c	ENSCAFT00000023321	ENSCAFG00000014687	TMEM59L	Uncharacterised protein family, TMEM59
	cfa-miR-133c	ENSCAFT00000023690	ENSCAFG00000014927	NELFA	-
	cfa-miR-133c	ENSCAFT00000024055	ENSCAFG00000015155	TIMP1	Tissue inhibitor of metalloproteinases-like, OB-fold||Tissue inhibitor of metalloproteinase, conserved site||Proteinase inhibitor I35, tissue inhibitor of metalloproteinase||Netrin domain
	cfa-miR-133c	ENSCAFT00000025005	ENSCAFG00000015779	PRAF2	Prenylated rab acceptor PRA1
	cfa-miR-133c	ENSCAFT00000025413	ENSCAFG00000016020	ACTB	Actin/actin-like conserved site||Actin, conserved site||Actin family
	cfa-miR-133c	ENSCAFT00000025451	ENSCAFG00000016039	PSEN2	Peptidase A22A, presenilin||Presenilin/signal peptide peptidase||Peptidase A22A, presenilin 2
	cfa-miR-133c	ENSCAFT00000025961	ENSCAFG00000016374	TCAP	Telethonin
	cfa-miR-133c	ENSCAFT00000026792	ENSCAFG00000016929	-	Homeodomain-like||Paired amphipathic helix||Myb-like domain
	cfa-miR-133c	ENSCAFT00000027437	ENSCAFG00000017313	SPNS1	Major facilitator superfamily domain||Major facilitator superfamily
	cfa-miR-133c	ENSCAFT00000027562	ENSCAFG00000017392	PRKCSH	EF-Hand 1, calcium-binding site||Mannose-6-phosphate receptor binding domain||Low-density lipoprotein (LDL) receptor class A repeat||Glucosidase II beta subunit, N-terminal||EF-hand domain
	cfa-miR-133c	ENSCAFT00000027704	ENSCAFG00000017480	AQP8	Major intrinsic protein||Aquaporin-like||Major intrinsic protein, conserved site||Aquaporin 8
	cfa-miR-133c	ENSCAFT00000028257	ENSCAFG00000017811	PLP1	Myelin proteolipid protein PLP, conserved site||Myelin proteolipid protein PLP
	cfa-miR-133c	ENSCAFT00000028326	ENSCAFG00000017853	LHX1	Homeodomain-like||Zinc finger, LIM-type||Homeobox domain||Homeobox, conserved site
	cfa-miR-133c	ENSCAFT00000028430	ENSCAFG00000017917	P2RY11	GPCR, rhodopsin-like, 7TM||G protein-coupled receptor, rhodopsin-like||Brix domain
	cfa-miR-133c	ENSCAFT00000028511	ENSCAFG00000017957	ULK3	Protein kinase domain||MIT||Serine/threonine/dual specificity protein kinase, catalytic domain||Serine/threonine-protein kinase, active site||Protein kinase-like domain
	cfa-miR-133c	ENSCAFT00000028733	ENSCAFG00000018083	TMEM164	Transmembrane protein 164
	cfa-miR-133c	ENSCAFT00000028796	ENSCAFG00000018100	SCAPER	Zinc finger, U1-type
	cfa-miR-133c	ENSCAFT00000029743	ENSCAFG00000018735	ELF4	Transcription factor Elf, N-terminal||Ets domain
	cfa-miR-133c	ENSCAFT00000030119	ENSCAFG00000018960	CORO6	WD40-repeat-containing domain||Domain of unknown function DUF1899||Domain of unknown function DUF1900||WD40 repeat, conserved site||WD40 repeat
	cfa-miR-133c	ENSCAFT00000030704	ENSCAFG00000019329	TNFRSF18	Tumour necrosis factor receptor 18
	cfa-miR-133c	ENSCAFT00000030832	ENSCAFG00000019394	ARRDC1	Arrestin-like, N-terminal||Immunoglobulin E-set||Arrestin C-terminal-like domain
	cfa-miR-133c	ENSCAFT00000031240	ENSCAFG00000019652	ARID3A	REKLES domain||ARID DNA-binding domain
	cfa-miR-133c	ENSCAFT00000031253	ENSCAFG00000019655	METTL26	Protein of unknown function DUF938||S-adenosyl-L-methionine-dependent methyltransferase
	cfa-miR-133c	ENSCAFT00000031449	ENSCAFG00000023757	ADAMTSL2	Thrombospondin, type 1 repeat||Peptidase M12B, ADAM-TS||PLAC||ADAM-TS Spacer 1
	cfa-miR-133c	ENSCAFT00000031550	ENSCAFG00000019835	SORT1	VPS10
	cfa-miR-133c	ENSCAFT00000035360	ENSCAFG00000019286	IDH3G	Isocitrate/isopropylmalate dehydrogenase, conserved site||Isocitrate dehydrogenase NAD-dependent||Isopropylmalate dehydrogenase-like domain
	cfa-miR-133c	ENSCAFT00000035800	ENSCAFG00000023317	DUSP2	Protein-tyrosine phosphatase-like||Mitogen-activated protein (MAP) kinase phosphatase||Rhodanese-like domain||Dual specificity phosphatase, catalytic domain||Protein-tyrosine phosphatase, active site||Dual specificity phosphatase, subgroup, catalytic domain||Protein-tyrosine/Dual specificity phosphatase||Atypical dual specificity phosphatase||Protein-tyrosine phosphatase, catalytic
	cfa-miR-133c	ENSCAFT00000036506	ENSCAFG00000016722	WRAP53	WD40-repeat-containing domain||WD40 repeat
	cfa-miR-133c	ENSCAFT00000036554	ENSCAFG00000017646	SERPINA1	Serpin, conserved site||Serpin domain
	cfa-miR-133c	ENSCAFT00000038084	ENSCAFG00000012913	HDLBP	K Homology domain||K Homology domain, type 1
	cfa-miR-133c	ENSCAFT00000038098	ENSCAFG00000024687	-	Protein of unknown function DUF3496
	cfa-miR-133c	ENSCAFT00000039753	ENSCAFG00000025539	-	Glycosyl transferase, family 29
	cfa-miR-133c	ENSCAFT00000042749	ENSCAFG00000002266	WNK2	-||Protein kinase domain||Serine/threonine-protein kinase, active site||Serine/threonine/dual specificity protein kinase, catalytic domain||Serine/threonine-protein kinase OSR1/WNK, CCT domain||Protein kinase-like domain
	cfa-miR-133c	ENSCAFT00000043687	ENSCAFG00000030083	-	Myosin tail 2
	cfa-miR-133c	ENSCAFT00000043742	ENSCAFG00000000575	BAG6	Ubiquitin conserved site||Ubiquitin-related domain||Ubiquitin-like||Protein of unknown function DUF3538
	cfa-miR-133c	ENSCAFT00000043750	ENSCAFG00000013152	D2HGDH	FAD-linked oxidase, C-terminal||FAD linked oxidase, N-terminal||FAD-binding, type 2||FAD-linked oxidase-like, C-terminal
	cfa-miR-133c	ENSCAFT00000043858	ENSCAFG00000031897	RITA1	-
	cfa-miR-133c	ENSCAFT00000043870	ENSCAFG00000016657	CDHR2	Cadherin||Cadherin conserved site||Cadherin-like
	cfa-miR-133c	ENSCAFT00000044247	ENSCAFG00000004765	CD177	CD59 antigen
	cfa-miR-133c	ENSCAFT00000044270	ENSCAFG00000019598	G6PD	Glucose-6-phosphate dehydrogenase||Glucose-6-phosphate dehydrogenase, active site||Glucose-6-phosphate dehydrogenase, C-terminal||Glucose-6-phosphate dehydrogenase, NAD-binding
	cfa-miR-133c	ENSCAFT00000044470	ENSCAFG00000028493	ENSCAFG00000028493	-
	cfa-miR-133c	ENSCAFT00000044646	ENSCAFG00000029563	DIO3	Iodothyronine deiodinase
	cfa-miR-133c	ENSCAFT00000045000	ENSCAFG00000006528	RASSF7	Ras-association||Ubiquitin-related domain
	cfa-miR-133c	ENSCAFT00000045094	ENSCAFG00000002937	POLD1	DNA-directed DNA polymerase, family B, multifunctional domain||DNA-directed DNA polymerase, family B, conserved site||DNA-directed DNA polymerase, family B, exonuclease domain||C4-type zinc-finger of DNA polymerase delta||Ribonuclease H-like domain||DNA-directed DNA polymerase, family B
	cfa-miR-133c	ENSCAFT00000045827	ENSCAFG00000003775	OSR1	Zinc finger, C2H2-like||Zinc finger, C2H2
	cfa-miR-133c	ENSCAFT00000046040	ENSCAFG00000012809	MPZL3	Myelin P0 protein related||Immunoglobulin-like domain||Immunoglobulin subtype||Immunoglobulin V-set domain
	cfa-miR-133c	ENSCAFT00000046229	ENSCAFG00000018408	BRF1	Cyclin-like||Brf1, TBP-binding domain||Transcription factor TFIIB||Transcription factor TFIIB, cyclin-like domain
	cfa-miR-133c	ENSCAFT00000046365	ENSCAFG00000009547	PNPLA2	Acyl transferase/acyl hydrolase/lysophospholipase||-||Patatin/Phospholipase A2-related
	cfa-miR-133c	ENSCAFT00000046543	ENSCAFG00000028762	KLRG1	C-type lectin fold||C-type lectin
	cfa-miR-133c	ENSCAFT00000046561	ENSCAFG00000013342	SCART1	SRCR domain||SRCR-like domain
	cfa-miR-133c	ENSCAFT00000046829	ENSCAFG00000010872	ADGRB2	Domain of unknown function DUF3497||GPCR, family 2, brain-specific angiogenesis inhibitor||GPCR, family 2-like||GPCR, family 2, extracellular hormone receptor domain||GPS motif||GPCR, family 2, secretin-like||Thrombospondin, type 1 repeat
	cfa-miR-133c	ENSCAFT00000046845	ENSCAFG00000031977	C1QL4	Complement C1q protein||Tumour necrosis factor-like domain
	cfa-miR-133c	ENSCAFT00000047133	ENSCAFG00000001332	TAB1	Protein phosphatase 2C (PP2C)-like domain
	cfa-miR-133c	ENSCAFT00000047393	ENSCAFG00000015196	SCNN1A	Na+ channel, amiloride-sensitive, conserved site||Na+ channel, amiloride-sensitive||Epithelial sodium channel
	cfa-miR-133c	ENSCAFT00000047462	ENSCAFG00000013256	MRC2	C-type lectin, conserved site||C-type lectin fold||Kringle-like fold||C-type lectin||Ricin B lectin domain||Fibronectin, type II, collagen-binding
	cfa-miR-133c	ENSCAFT00000047557	ENSCAFG00000031631	ENSCAFG00000031631	Zinc finger, RING-CH-type
	cfa-miR-133c	ENSCAFT00000047912	ENSCAFG00000031828	-	Immunoglobulin-like domain||Immunoglobulin subtype 2||Immunoglobulin subtype||Immunoglobulin I-set
	cfa-miR-133c	ENSCAFT00000048177	ENSCAFG00000032702	CMTM1	Marvel domain
	cfa-miR-133c	ENSCAFT00000048427	ENSCAFG00000031752	UBE2G2	Ubiquitin-conjugating enzyme E2||Ubiquitin-conjugating enzyme/RWD-like||Ubiquitin-conjugating enzyme, active site
	cfa-miR-133c	ENSCAFT00000048514	ENSCAFG00000028529	OLIG2	Myc-type, basic helix-loop-helix (bHLH) domain
	cfa-miR-133c	ENSCAFT00000048904	ENSCAFG00000005896	RYR1	Ryanodine receptor||Ion transport domain||RyR/IP3R Homology associated domain||B30.2/SPRY domain||Inositol 1,4,5-trisphosphate/ryanodine receptor||SPRY domain||Concanavalin A-like lectin/glucanase domain||MIR motif||Ryanodine receptor Ryr||Ryanodine Receptor TM 4-6||RIH (RyR and IP3R Homology) domain
	cfa-miR-133c	ENSCAFT00000048986	ENSCAFG00000007157	GRAMD1A	GRAM domain
	cfa-miR-133c	ENSCAFT00000049017	ENSCAFG00000020225	NEK6	Protein kinase domain||Serine-threonine/tyrosine-protein kinase catalytic domain||Serine/threonine/dual specificity protein kinase, catalytic domain||Serine/threonine-protein kinase, active site||Protein kinase-like domain||Protein kinase, ATP binding site
	cfa-miR-133c	ENSCAFT00000049073	ENSCAFG00000030796	C1QTNF4	Complement C1q protein||Tumour necrosis factor-like domain
	cfa-miR-133c	ENSCAFT00000049223	ENSCAFG00000016020	ACTB	Actin/actin-like conserved site||Actin, conserved site||Actin family
	cfa-miR-133c	ENSCAFT00000049380	ENSCAFG00000030366	-	Pleckstrin homology domain
	cfa-miR-133c	ENSCAFT00000049800	ENSCAFG00000030031	-	Gamma-glutamyltranspeptidase||Nucleophile aminohydrolases, N-terminal
	cfa-miR-133c	ENSCAFT00000049914	ENSCAFG00000010948	PREX1	PDZ domain||Pleckstrin homology domain||Dbl homology (DH) domain||DEP domain||Guanine-nucleotide dissociation stimulator, CDC24, conserved site
	cfa-miR-133c	ENSCAFT00000049949	ENSCAFG00000019414	SF3A2	Cactin, C-terminal||Zinc finger, C2H2-type matrin||Zinc finger, U1-type
	cfa-miR-133c	ENSCAFT00000049957	ENSCAFG00000005165	MGAT5B	-
	cfa-miR-133c	ENSCAFT00000050190	ENSCAFG00000031646	ZNF696	Zinc finger, C2H2||Zinc finger, C2H2-like
	cfa-miR-184	ENSCAFT00000014042	ENSCAFG00000008832	RPRD1B	CID domain||RNA polymerase II-binding domain||ENTH/VHS
	cfa-miR-184	ENSCAFT00000017067	ENSCAFG00000010729	MRGPRF	Mas-related G protein-coupled receptor F||G protein-coupled receptor, rhodopsin-like||Mas-related G protein-coupled receptor family||GPCR, rhodopsin-like, 7TM
	cfa-miR-184	ENSCAFT00000017596	ENSCAFG00000011022	ROBO4	Fibronectin type III||Immunoglobulin subtype||Immunoglobulin I-set||Immunoglobulin-like domain||Immunoglobulin subtype 2
	cfa-miR-184	ENSCAFT00000045737	ENSCAFG00000029257	ENSCAFG00000029257	-
	cfa-miR-187	ENSCAFT00000004918	ENSCAFG00000003063	SLC46A2	Major facilitator superfamily domain||Major facilitator superfamily||Tetracycline resistance protein, TetA/multidrug resistance protein MdtG
	cfa-miR-187	ENSCAFT00000005257	ENSCAFG00000003278	CDCA8	Cell division protein borealin||Borealin-like, N-terminal
	cfa-miR-187	ENSCAFT00000005713	ENSCAFG00000003553	CADPS2	Calcium-dependent secretion activator||Munc13 homology 1||Pleckstrin homology domain
	cfa-miR-187	ENSCAFT00000008986	ENSCAFG00000005579	LRFN1	Cysteine-rich flanking region, C-terminal||Immunoglobulin subtype 2||Immunoglobulin I-set||Leucine-rich repeat, typical subtype||Immunoglobulin subtype||Fibronectin type III||Leucine-rich repeat||Immunoglobulin-like domain
	cfa-miR-187	ENSCAFT00000018946	ENSCAFG00000011926	FTCD	Formiminotransferase catalytic domain||Formiminotransferase, C-terminal subdomain||Cyclodeaminase/cyclohydrolase||Formiminotransferase subdomain||Formiminotransferase, N-terminal subdomain
	cfa-miR-187	ENSCAFT00000025224	ENSCAFG00000015920	HAP1	HAP1, N-terminal
	cfa-miR-187	ENSCAFT00000026136	ENSCAFG00000016472	MFN2	P-loop containing nucleoside triphosphate hydrolase||Dynamin-type guanine nucleotide-binding (G) domain||Fzo/mitofusin HR2 domain
	cfa-miR-187	ENSCAFT00000026165	ENSCAFG00000016515	PEAR1	EMI domain||EGF-like, laminin||Epidermal growth factor-like domain||EGF-like, conserved site
	cfa-miR-187	ENSCAFT00000026332	ENSCAFG00000016612	ZNF668	Zinc finger, C2H2||Zinc finger, C2H2-like
	cfa-miR-187	ENSCAFT00000026519	ENSCAFG00000016750	RRNAD1	Methyltransferase domain||S-adenosyl-L-methionine-dependent methyltransferase||Ribosomal RNA adenine methylase transferase, conserved site
	cfa-miR-187	ENSCAFT00000026665	ENSCAFG00000016839	SMG5	PIN domain||Telomerase activating protein Est1||DNA/RNA-binding domain, Est1-type
	cfa-miR-187	ENSCAFT00000027117	ENSCAFG00000017119	DCST2	Dendritic cell-specific transmembrane protein-like
	cfa-miR-187	ENSCAFT00000031546	ENSCAFG00000019830	WDR5	WD40-repeat-containing domain||G-protein beta WD-40 repeat||WD40 repeat, conserved site||WD40 repeat
	cfa-miR-187	ENSCAFT00000036157	ENSCAFG00000018625	C3	Alpha-2-macroglobulin, N-terminal||Alpha-2-macroglobulin, thiol-ester bond-forming||Alpha-2-macroglobulin, conserved site||Tissue inhibitor of metalloproteinases-like, OB-fold||Alpha-macroglobulin complement component||Alpha-macroglobulin, receptor-binding||Anaphylatoxin, complement system||Alpha-2-macroglobulin, N-terminal 2||Anaphylatoxin/fibulin||Alpha-2-macroglobulin||Terpenoid cyclases/prote…
	cfa-miR-187	ENSCAFT00000042895	ENSCAFG00000023887	BCAS4	-
	cfa-miR-187	ENSCAFT00000044877	ENSCAFG00000032613	-	Krueppel-associated box||Zinc finger, C2H2||Zinc finger, C2H2-like
	cfa-miR-187	ENSCAFT00000045519	ENSCAFG00000010222	BARX2	Helix-turn-helix motif||Homeobox, conserved site||Homeobox domain||Homeodomain-like||Homeodomain, metazoa
	cfa-miR-187	ENSCAFT00000046724	ENSCAFG00000019791	SLC6A17	Sodium:neurotransmitter symporter, orphan||Sodium:neurotransmitter symporter
	cfa-miR-187	ENSCAFT00000046829	ENSCAFG00000010872	ADGRB2	Domain of unknown function DUF3497||GPCR, family 2, brain-specific angiogenesis inhibitor||GPCR, family 2-like||GPCR, family 2, extracellular hormone receptor domain||GPS motif||GPCR, family 2, secretin-like||Thrombospondin, type 1 repeat
	cfa-miR-187	ENSCAFT00000049583	ENSCAFG00000014028	-	Thioredoxin-like fold||Glutathione S-transferase, N-terminal||Glutathione S-transferase, C-terminal-like||Glutathione S-transferase, C-terminal
	cfa-miR-187	ENSCAFT00000050122	ENSCAFG00000032291	-	Ras-like guanine nucleotide exchange factor, N-terminal
	cfa-miR-449a	ENSCAFT00000002797	ENSCAFG00000001781	WFS1	Wolframin||Wolframin family
	cfa-miR-449a	ENSCAFT00000005524	ENSCAFG00000003434	VAX2	Homeobox domain||Homeobox, conserved site||Helix-turn-helix motif||Homeodomain, metazoa||Homeodomain-like
	cfa-miR-449a	ENSCAFT00000005688	ENSCAFG00000003543	PSMB2	Proteasome, subunit alpha/beta||Proteasome beta-type subunit, conserved site||Proteasome B-type subunit||Nucleophile aminohydrolases, N-terminal
	cfa-miR-449a	ENSCAFT00000009467	ENSCAFG00000005873	RFTN1	Raftlin family
	cfa-miR-449a	ENSCAFT00000013843	ENSCAFG00000008702	CA1	Carbonic anhydrase, alpha-class, conserved site||Alpha carbonic anhydrase
	cfa-miR-449a	ENSCAFT00000014160	ENSCAFG00000008916	RPH3A	Zinc finger, FYVE-related||Rab-binding domain||C2 domain||Zinc finger, FYVE/PHD-type||Synaptotagmin
	cfa-miR-449a	ENSCAFT00000014229	ENSCAFG00000008956	SPR	Short-chain dehydrogenase/reductase SDR||Glucose/ribitol dehydrogenase||Sepiapterin reductase
	cfa-miR-449a	ENSCAFT00000014288	ENSCAFG00000008998	CFAP298	Protein of unknown function DUF2870
	cfa-miR-449a	ENSCAFT00000014811	ENSCAFG00000009305	ESRP1	Ribonuclease H-like domain||RNA recognition motif domain
	cfa-miR-449a	ENSCAFT00000016089	ENSCAFG00000010133	C34H5orf49	Protein of unknown function DUF4541
	cfa-miR-449a	ENSCAFT00000016232	ENSCAFG00000010224	-	Rho GTPase-activating protein domain||Rho GTPase activation protein||F-BAR domain||SH3 domain
	cfa-miR-449a	ENSCAFT00000016260	ENSCAFG00000010239	IKBKE	Protein kinase, ATP binding site||Protein kinase-like domain||Serine/threonine/dual specificity protein kinase, catalytic domain||Protein kinase domain
	cfa-miR-449a	ENSCAFT00000018354	ENSCAFG00000011576	ADNP	Zinc finger, C2H2||Homeobox domain||Homeodomain-like||Zinc finger, C2H2-like
	cfa-miR-449a	ENSCAFT00000019337	ENSCAFG00000012169	SYTL1	C2 domain||Rab-binding domain
	cfa-miR-449a	ENSCAFT00000020584	ENSCAFG00000012969	INPP5J	Inositol polyphosphate-related phosphatase||Endonuclease/exonuclease/phosphatase
	cfa-miR-449a	ENSCAFT00000022048	ENSCAFG00000013896	MOGAT3	Diacylglycerol acyltransferase
	cfa-miR-449a	ENSCAFT00000025007	ENSCAFG00000015782	RAB8A	Small GTPase superfamily, Rho type||Small GTPase superfamily, ARF type||Small GTPase superfamily||Small GTPase superfamily, Ras type||Small GTP-binding protein domain||Ran GTPase||Small GTPase superfamily, Rab type||P-loop containing nucleoside triphosphate hydrolase
	cfa-miR-449a	ENSCAFT00000025692	ENSCAFG00000016193	GDF2	Transforming growth factor-beta, C-terminal||Cystine-knot cytokine||Inhibin, alpha subunit||Transforming growth factor-beta, N-terminal||Transforming growth factor beta, conserved site
	cfa-miR-449a	ENSCAFT00000026163	ENSCAFG00000016517	-	Zinc finger, C2H2-like||Zinc finger, C2H2
	cfa-miR-449a	ENSCAFT00000027000	ENSCAFG00000017047	TRIM46	Zinc finger, C3HC4 RING-type||Fibronectin type III||Zinc finger, B-box||COS domain||Zinc finger, RING-type||B30.2/SPRY domain||Zinc finger, RING-type, conserved site||Concanavalin A-like lectin/glucanase domain
	cfa-miR-449a	ENSCAFT00000029177	ENSCAFG00000018354	AKT1	Serine/threonine/dual specificity protein kinase, catalytic domain||Serine/threonine-protein kinase, active site||Pleckstrin homology domain||Protein kinase domain||Protein kinase, ATP binding site||AGC-kinase, C-terminal||Protein kinase, C-terminal||Protein kinase-like domain
	cfa-miR-449a	ENSCAFT00000029696	ENSCAFG00000018692	SLC13A2	Sodium/sulphate symporter
	cfa-miR-449a	ENSCAFT00000029922	ENSCAFG00000018849	SNX29	Phox homologous domain||RUN
	cfa-miR-449a	ENSCAFT00000030327	ENSCAFG00000019098	FSD1	Fibronectin type III||B30.2/SPRY domain||B-box, C-terminal||SPRY domain||Concanavalin A-like lectin/glucanase domain||COS domain
	cfa-miR-449a	ENSCAFT00000030424	ENSCAFG00000019161	GABRA3	Neurotransmitter-gated ion-channel ligand-binding domain||Gamma-aminobutyric acid A receptor/Glycine receptor alpha||Gamma-aminobutyric-acid A receptor, alpha 3 subunit||Neurotransmitter-gated ion-channel||Neurotransmitter-gated ion-channel, conserved site||Gamma-aminobutyric-acid A receptor, alpha subunit||Neurotransmitter-gated ion-channel transmembrane domain
	cfa-miR-449a	ENSCAFT00000030955	ENSCAFG00000019467	RNF208	Zinc finger, RING-type||Zinc finger, RING-type, conserved site
	cfa-miR-449a	ENSCAFT00000031743	ENSCAFG00000019950	HMCN2	Immunoglobulin subtype 2||Complement Clr-like EGF domain||EGF-like calcium-binding domain||Epidermal growth factor-like domain||von Willebrand factor, type A||EGF-like calcium-binding, conserved site||Green fluorescent protein||G2 nidogen/fibulin G2F||Immunoglobulin-like domain||EGF-type aspartate/asparagine hydroxylation site||EGF-like, conserved site||Immunoglobulin I-set||Immunoglobulin subtyp…
	cfa-miR-449a	ENSCAFT00000031745	ENSCAFG00000019950	HMCN2	Immunoglobulin subtype 2||Complement Clr-like EGF domain||EGF-like calcium-binding domain||Epidermal growth factor-like domain||von Willebrand factor, type A||EGF-like calcium-binding, conserved site||Green fluorescent protein||G2 nidogen/fibulin G2F||Immunoglobulin-like domain||EGF-type aspartate/asparagine hydroxylation site||EGF-like, conserved site||Immunoglobulin I-set||Immunoglobulin subtyp…
	cfa-miR-449a	ENSCAFT00000036614	ENSCAFG00000003415	ODC1	Alanine racemase/group IV decarboxylase, C-terminal||Orn/DAP/Arg decarboxylase 2, pyridoxal-phosphate binding site||Orn/DAP/Arg decarboxylase 2, conserved site||Orn/DAP/Arg decarboxylase 2, C-terminal||Ornithine/DAP/Arg decarboxylase||Ornithine decarboxylase||PLP-binding barrel||Orn/DAP/Arg decarboxylase 2, N-terminal
	cfa-miR-449a	ENSCAFT00000042767	ENSCAFG00000028579	RTN4RL1	Leucine-rich repeat, typical subtype||Cysteine-rich flanking region, C-terminal||Leucine-rich repeat
	cfa-miR-449a	ENSCAFT00000042884	ENSCAFG00000029526	LBX2	Homeobox domain||Helix-turn-helix motif||Homeodomain-like
	cfa-miR-449a	ENSCAFT00000042928	ENSCAFG00000030005	-	RGS domain||Dbl homology (DH) domain||Pleckstrin homology domain||Regulator of G protein signalling-like domain
	cfa-miR-449a	ENSCAFT00000042931	ENSCAFG00000009041	SYNJ1	SAC domain||Endonuclease/exonuclease/phosphatase||RNA recognition motif domain||Domain of unknown function DUF1866||Inositol polyphosphate-related phosphatase
	cfa-miR-449a	ENSCAFT00000043238	ENSCAFG00000030630	FCN1	Fibrinogen, conserved site||Fibrinogen, alpha/beta/gamma chain, C-terminal globular domain||Collagen triple helix repeat
	cfa-miR-449a	ENSCAFT00000043744	ENSCAFG00000032472	MESP2	-
	cfa-miR-449a	ENSCAFT00000043959	ENSCAFG00000017715	SLC44A2	Choline transporter-like
	cfa-miR-449a	ENSCAFT00000044053	ENSCAFG00000019869	-	Ras guanine-nucleotide exchange factor, conserved site||Ras guanine-nucleotide exchange factors catalytic domain||Ras-association||Ubiquitin-related domain||Ras-like guanine nucleotide exchange factor, N-terminal
	cfa-miR-449a	ENSCAFT00000044215	ENSCAFG00000010140	BICDL1	-
	cfa-miR-449a	ENSCAFT00000044357	ENSCAFG00000029615	TCF24	Myc-type, basic helix-loop-helix (bHLH) domain
	cfa-miR-449a	ENSCAFT00000045052	ENSCAFG00000028636	IGFBP6	Insulin-like growth factor-binding protein 6||Insulin-like growth factor binding protein, N-terminal||Thyroglobulin type-1||Insulin-like growth factor-binding protein family 1-6, chordata||Insulin-like growth factor-binding protein, IGFBP
	cfa-miR-449a	ENSCAFT00000045817	ENSCAFG00000012455	TREH	Six-hairpin glycosidase-like||Glycoside hydrolase, family 37, conserved site||Glycoside hydrolase, family 37
	cfa-miR-449a	ENSCAFT00000046072	ENSCAFG00000003462	TBC1D17	Rab-GTPase-TBC domain||Domain of unknown function DUF3548
	cfa-miR-449a	ENSCAFT00000047108	ENSCAFG00000029852	ZNF48	Zinc finger, C2H2-like||Zinc finger, C2H2
	cfa-miR-449a	ENSCAFT00000048414	ENSCAFG00000031224	ENSCAFG00000031224	-
	cfa-miR-449a	ENSCAFT00000049314	ENSCAFG00000029073	-	Methyl-CpG binding protein 2/3, C-terminal domain
	cfa-miR-490	ENSCAFT00000000112	ENSCAFG00000000064	CD63	Tetraspanin/Peripherin||Tetraspanin, conserved site||Tetraspanin
	cfa-miR-490	ENSCAFT00000002363	ENSCAFG00000001516	TST	Thiosulphate sulfurtransferase, conserved site||Rhodanese-like domain
	cfa-miR-490	ENSCAFT00000002921	ENSCAFG00000001853	ABCC10	ABC transporter type 1, transmembrane domain||AAA+ ATPase domain||ABC transporter, conserved site||ABC transporter-like||P-loop containing nucleoside triphosphate hydrolase
	cfa-miR-490	ENSCAFT00000003001	ENSCAFG00000001897	APBA1	PDZ domain||PTB/PI domain
	cfa-miR-490	ENSCAFT00000004082	ENSCAFG00000002594	KMT5C	Histone-lysine N-methyltransferase, Suvar4-20||SET domain
	cfa-miR-490	ENSCAFT00000005812	ENSCAFG00000003615	ZYX	Zinc finger, LIM-type
	cfa-miR-490	ENSCAFT00000007895	ENSCAFG00000004905	-	Integrin beta subunit, tail||Integrin beta subunit||Integrin beta subunit, N-terminal||EGF-like, conserved site||von Willebrand factor, type A||Plexin-like fold
	cfa-miR-490	ENSCAFT00000010064	ENSCAFG00000006229	PCDH1	Cadherin-like||Protocadherin||Cadherin conserved site||Cadherin||Cadherin, N-terminal
	cfa-miR-490	ENSCAFT00000010149	ENSCAFG00000006269	PCID2	PCI/PINT associated module||Proteasome component (PCI) domain
	cfa-miR-490	ENSCAFT00000014113	ENSCAFG00000008892	URB1	Nucleolar pre-ribosomal-associated protein 1, N-terminal||Armadillo-type fold
	cfa-miR-490	ENSCAFT00000014998	ENSCAFG00000009430	IRX6	Homeobox domain||Homeobox, conserved site||Homeodomain-like||Homeobox KN domain
	cfa-miR-490	ENSCAFT00000020404	ENSCAFG00000012847	PPEF1	Metallo-dependent phosphatase-like||EF-hand domain pair||EF-Hand 1, calcium-binding site||PPP domain||Serine/threonine-protein phosphatase with EF-hands||Serine/threonine-specific protein phosphatase/bis(5-nucleosyl)-tetraphosphatase||IQ motif, EF-hand binding site||Calcineurin-like phosphoesterase domain, apaH type||EF-hand domain
	cfa-miR-490	ENSCAFT00000020715	ENSCAFG00000013061	GAL3ST3	P-loop containing nucleoside triphosphate hydrolase
	cfa-miR-490	ENSCAFT00000021685	ENSCAFG00000013672	SORD	Polyketide synthase, enoylreductase domain||Alcohol dehydrogenase GroES-like||Alcohol dehydrogenase, zinc-type, conserved site||Alcohol dehydrogenase, C-terminal||GroES (chaperonin 10)-like
	cfa-miR-490	ENSCAFT00000026621	ENSCAFG00000016811	RHBG	-||Ammonium transporter AmtB-like domain||Blood group Rhesus C/E/D polypeptide
	cfa-miR-490	ENSCAFT00000030822	ENSCAFG00000019389	LMNB2	Lamin Tail Domain||Intermediate filament protein||Intermediate filament protein, conserved site
	cfa-miR-490	ENSCAFT00000031114	ENSCAFG00000019565	CLCN7	Chloride channel, voltage gated||CBS domain||Chloride channel ClC-7||Chloride channel, core
	cfa-miR-490	ENSCAFT00000031722	ENSCAFG00000019938	ABL1	Tyrosine-protein kinase, active site||F-actin binding||Protein kinase-like domain||Serine-threonine/tyrosine-protein kinase catalytic domain||Tyrosine-protein kinase, catalytic domain||SH2 domain||SH3 domain||Protein kinase, ATP binding site||Protein kinase domain
	cfa-miR-490	ENSCAFT00000036360	ENSCAFG00000003064	-	Major urinary protein||Calycin-like||Lipocalin/cytosolic fatty-acid binding domain||Lipocalin family conserved site||Lipocalin
	cfa-miR-490	ENSCAFT00000044952	ENSCAFG00000014622	DOK7	Insulin receptor substrate-1, PTB||Pleckstrin homology domain||-
	cfa-miR-490	ENSCAFT00000045672	ENSCAFG00000030215	FAM228B	-
	cfa-miR-490	ENSCAFT00000046987	ENSCAFG00000023584	GSTT4	Glutathione S-transferase, C-terminal||Glutathione S-transferase, C-terminal-like||Thioredoxin-like fold||Glutathione S-transferase, N-terminal
	cfa-miR-490	ENSCAFT00000047677	ENSCAFG00000030641	LYPLA2	Phospholipase/carboxylesterase/thioesterase||Alpha/Beta hydrolase fold
	cfa-miR-490	ENSCAFT00000048372	ENSCAFG00000010994	PPFIBP1	Sterile alpha motif, type 1||Sterile alpha motif, type 2||Sterile alpha motif/pointed domain||Sterile alpha motif domain
	cfa-miR-490	ENSCAFT00000048475	ENSCAFG00000030013	RHEX	-
	cfa-miR-490	ENSCAFT00000049367	ENSCAFG00000028770	-	Nucleolar protein 12
	cfa-miR-490	ENSCAFT00000049713	ENSCAFG00000031536	LDLRAD4	Low-density lipoprotein (LDL) receptor class A, conserved site||Low-density lipoprotein (LDL) receptor class A repeat
	novel_328	ENSCAFT00000000089	ENSCAFG00000000060	ITGA7	Integrin alpha beta-propellor||Integrin alpha chain, C-terminal cytoplasmic region, conserved site||Integrin alpha chain||FG-GAP repeat||Integrin alpha-2
	novel_328	ENSCAFT00000000773	ENSCAFG00000018214	PDGFRB	Platelet-derived growth factor receptor beta||Protein kinase domain||Immunoglobulin subtype 2||Protein kinase, ATP binding site||Serine-threonine/tyrosine-protein kinase catalytic domain||Tyrosine-protein kinase, catalytic domain||Immunoglobulin subtype||Immunoglobulin I-set||Tyrosine-protein kinase, CSF-1/PDGF receptor family||Tyrosine-protein kinase, active site||Immunoglobulin-like domain||Pro…
	novel_328	ENSCAFT00000000932	ENSCAFG00000000603	NCAPH2	Non-SMC condensin II complex, subunit H2-like
	novel_328	ENSCAFT00000001289	ENSCAFG00000000824	P4HA2	Oxoglutarate/iron-dependent dioxygenase||Tetratricopeptide repeat||Prolyl 4-hydroxylase alpha-subunit, N-terminal||Tetratricopeptide repeat-containing domain||Prolyl 4-hydroxylase, alpha subunit
	novel_328	ENSCAFT00000001536	ENSCAFG00000000997	FAM83A	Protein of unknown function DUF1669
	novel_328	ENSCAFT00000001538	ENSCAFG00000000995	ENSCAFG00000000995	Septin-type guanine nucleotide-binding (G) domain||Septin 3||P-loop containing nucleoside triphosphate hydrolase||Septin
	novel_328	ENSCAFT00000001582	ENSCAFG00000001029	TPD52L1	Tumour protein D52
	novel_328	ENSCAFT00000001747	ENSCAFG00000001141	NDRG1	NDRG||Alpha/Beta hydrolase fold
	novel_328	ENSCAFT00000001774	ENSCAFG00000001148	ST3GAL1	Sialyltransferase||Glycosyl transferase, family 29
	novel_328	ENSCAFT00000001823	ENSCAFG00000001178	COL22A1	von Willebrand factor, type A||Laminin G domain||Concanavalin A-like lectin/glucanase domain||Collagen triple helix repeat
	novel_328	ENSCAFT00000001830	ENSCAFG00000001181	TRAPPC9	TRAPP II complex, Trs120
	novel_328	ENSCAFT00000002010	ENSCAFG00000001299	ZC3H3	Zinc finger, CCCH-type
	novel_328	ENSCAFT00000002278	ENSCAFG00000001456	GCAT	Pyridoxal phosphate-dependent transferase||Aminotransferase, class-II, pyridoxal-phosphate binding site||2-amino-3-ketobutyrate coenzyme A ligase||Aminotransferase, class I/classII
	novel_328	ENSCAFT00000002568	ENSCAFG00000001632	FOXH1	Transcription factor, fork head
	novel_328	ENSCAFT00000002686	ENSCAFG00000001710	CHRNA3	Neurotransmitter-gated ion-channel ligand-binding domain||Nicotinic acetylcholine receptor||Neurotransmitter-gated ion-channel||Neurotransmitter-gated ion-channel, conserved site||Neurotransmitter-gated ion-channel transmembrane domain
	novel_328	ENSCAFT00000002797	ENSCAFG00000001781	WFS1	Wolframin||Wolframin family
	novel_328	ENSCAFT00000002810	ENSCAFG00000001792	LIMCH1	Calponin homology domain||Zinc finger, LIM-type||Smooth muscle protein/calponin||Calponin/LIMCH1
	novel_328	ENSCAFT00000002830	ENSCAFG00000001798	SLC30A9	Cation efflux protein||DNA binding domain, putative
	novel_328	ENSCAFT00000002993	ENSCAFG00000001889	GABRB1	Neurotransmitter-gated ion-channel||Neurotransmitter-gated ion-channel, conserved site||Gamma-aminobutyric-acid A receptor, beta subunit||Neurotransmitter-gated ion-channel transmembrane domain||Neurotransmitter-gated ion-channel ligand-binding domain||Gamma-aminobutyric acid A receptor/Glycine receptor alpha
	novel_328	ENSCAFT00000003111	ENSCAFG00000001966	SH3RF3	SH3 domain||Zinc finger, RING-type||Zinc finger, RING-type, conserved site||Zinc finger, C3HC4 RING-type
	novel_328	ENSCAFT00000003504	ENSCAFG00000002234	BARX1	Homeodomain-like||Homeodomain, metazoa||Homeobox domain||Homeobox, conserved site||Helix-turn-helix motif
	novel_328	ENSCAFT00000003904	ENSCAFG00000024225	ZNF444	Zinc finger, C2H2-like||Zinc finger, C2H2||Retrovirus capsid, C-terminal||Transcription regulator SCAN
	novel_328	ENSCAFT00000003915	ENSCAFG00000002481	ZNF787	Zinc finger, C2H2||Zinc finger, C2H2-like
	novel_328	ENSCAFT00000004100	ENSCAFG00000002605	HSPBP1	Armadillo-type fold
	novel_328	ENSCAFT00000004749	ENSCAFG00000002964	LRRC4B	Immunoglobulin I-set||Leucine-rich repeat, typical subtype||Immunoglobulin subtype||Leucine-rich repeat||Leucine rich repeat 5||Immunoglobulin-like domain||Cysteine-rich flanking region, C-terminal||Leucine-rich repeat-containing N-terminal||Immunoglobulin subtype 2
	novel_328	ENSCAFT00000005356	ENSCAFG00000003344	WHRN	PDZ domain
	novel_328	ENSCAFT00000005591	ENSCAFG00000003475	AKT1S1	-
	novel_328	ENSCAFT00000005762	ENSCAFG00000003586	NTSR2	Neurotensin receptor||Neurotensin type 2 receptor||G protein-coupled receptor, rhodopsin-like||GPCR, rhodopsin-like, 7TM
	novel_328	ENSCAFT00000005773	ENSCAFG00000003589	PRMT1	S-adenosyl-L-methionine-dependent methyltransferase||Methyltransferase domain||Protein arginine N-methyltransferase
	novel_328	ENSCAFT00000005830	ENSCAFG00000003608	CNTRL	-||Leucine-rich repeat, typical subtype||Leucine-rich repeat
	novel_328	ENSCAFT00000005849	ENSCAFG00000003629	RAB14	P-loop containing nucleoside triphosphate hydrolase||Small GTPase superfamily||Small GTPase superfamily, Rho type||Small GTPase superfamily, Rab type||Ran GTPase||Small GTP-binding protein domain||Small GTPase superfamily, Ras type
	novel_328	ENSCAFT00000005904	ENSCAFG00000003653	PREP	Peptidase S9, prolyl oligopeptidase, catalytic domain||Alpha/Beta hydrolase fold||Peptidase S9A, N-terminal domain||Peptidase S9A, prolyl oligopeptidase||Peptidase S9, serine active site
	novel_328	ENSCAFT00000006022	ENSCAFG00000003737	PARD3	PDZ domain
	novel_328	ENSCAFT00000006049	ENSCAFG00000003746	TRPM4	Ion transport domain
	novel_328	ENSCAFT00000006125	ENSCAFG00000003807	KLF15	Zinc finger, C2H2-like||Zinc finger, C2H2
	novel_328	ENSCAFT00000006429	ENSCAFG00000003989	PLXNA1	Rho GTPase activation protein||Plexin||Sema domain||Plexin-like fold||Immunoglobulin E-set||Plexin, cytoplasmic RasGAP domain||IPT domain
	novel_328	ENSCAFT00000006668	ENSCAFG00000004155	COMMD3	COMM domain||HCaRG
	novel_328	ENSCAFT00000006735	ENSCAFG00000004193	AP2S1	AP complex, mu/sigma subunit||Clathrin adaptor complex, small chain||Adaptor protein complex, sigma subunit||Longin-like domain
	novel_328	ENSCAFT00000007118	ENSCAFG00000025145	ZNF777	Protein of unknown function DUF3669, zinc finger protein||Zinc finger, C2H2-like||Zinc finger, C2H2||Krueppel-associated box
	novel_328	ENSCAFT00000007458	ENSCAFG00000004631	-	Linker histone H1/H5, domain H15
	novel_328	ENSCAFT00000007815	ENSCAFG00000004835	TRIM54	Zinc finger, RING-type, conserved site||Zinc finger, RING-type||COS domain||Zinc finger, B-box
	novel_328	ENSCAFT00000007926	ENSCAFG00000004925	UNK	Zinc finger, CCCH-type
	novel_328	ENSCAFT00000008047	ENSCAFG00000005006	-	Thiamin diphosphate-binding fold||CD225/Dispanin family||Dehydrogenase, E1 component
	novel_328	ENSCAFT00000008059	ENSCAFG00000005014	TGFB1	Transforming growth factor-beta, N-terminal||Transforming growth factor beta, conserved site||Transforming growth factor-beta-related||Cystine-knot cytokine||Transforming growth factor, beta 1||Transforming growth factor-beta||B9 domain||Transforming growth factor-beta, C-terminal
	novel_328	ENSCAFT00000008063	ENSCAFG00000005015	CCDC97	Protein of unknown function DUF2052, coiled-coil
	novel_328	ENSCAFT00000008129	ENSCAFG00000005050	FOXJ1	Fork head domain conserved site1||Transcription factor, fork head
	novel_328	ENSCAFT00000008138	ENSCAFG00000019201	MGRN1	Zinc finger, RING-type
	novel_328	ENSCAFT00000008670	ENSCAFG00000005393	MAP3K10	SH3 domain||Protein kinase, ATP binding site||Protein kinase-like domain||Protein kinase domain||Serine/threonine-protein kinase, active site||Serine/threonine/dual specificity protein kinase, catalytic domain
	novel_328	ENSCAFT00000008767	ENSCAFG00000005450	KAT14	GNAT domain||Acyl-CoA N-acyltransferase
	novel_328	ENSCAFT00000009084	ENSCAFG00000013032	STK25	Serine/threonine/dual specificity protein kinase, catalytic domain||Protein kinase domain||Protein kinase-like domain||Protein kinase, ATP binding site
	novel_328	ENSCAFT00000009118	ENSCAFG00000005661	ECH1	Enoyl-CoA hydratase/isomerase, conserved site||Crotonase superfamily||ClpP/crotonase-like domain
	novel_328	ENSCAFT00000009210	ENSCAFG00000005711	CEP131	IQ motif, EF-hand binding site
	novel_328	ENSCAFT00000009283	ENSCAFG00000005743	INPPL1	Sterile alpha motif, type 1||Endonuclease/exonuclease/phosphatase||SH2 domain||Inositol polyphosphate-related phosphatase||Sterile alpha motif/pointed domain||Sterile alpha motif domain
	novel_328	ENSCAFT00000009298	ENSCAFG00000005767	PDE6G	Retinal cGMP phosphodiesterase, gamma subunit
	novel_328	ENSCAFT00000009489	ENSCAFG00000005882	PCYT2	Cytidyltransferase-like domain
	novel_328	ENSCAFT00000009560	ENSCAFG00000005924	YIF1B	Hrf1
	novel_328	ENSCAFT00000009650	ENSCAFG00000005973	SIPA1L3	Rap GTPase activating protein domain||Signal-induced proliferation-associated 1-like protein, C-terminal||PDZ domain
	novel_328	ENSCAFT00000009867	ENSCAFG00000006095	ANKRD10	Ankyrin repeat-containing domain||Ankyrin repeat
	novel_328	ENSCAFT00000010510	ENSCAFG00000006491	ITGA5	Integrin alpha-2||FG-GAP repeat||Integrin alpha chain||Integrin alpha chain, C-terminal cytoplasmic region, conserved site||Integrin alpha beta-propellor
	novel_328	ENSCAFT00000010673	ENSCAFG00000006594	-	Transaldolase||Transaldolase type 1||Transaldolase, active site
	novel_328	ENSCAFT00000010865	ENSCAFG00000006745	PRAG1	Protein kinase-like domain||Tyrosine-protein kinase, active site||Serine/threonine/dual specificity protein kinase, catalytic domain||Protein kinase domain
	novel_328	ENSCAFT00000010974	ENSCAFG00000006825	PRR5L	HbrB-like
	novel_328	ENSCAFT00000011039	ENSCAFG00000006869	ZFAND4	-
	novel_328	ENSCAFT00000011087	ENSCAFG00000006902	UPK1A	Tetraspanin/Peripherin||Tetraspanin
	novel_328	ENSCAFT00000011359	ENSCAFG00000007086	LSR	LISCH7||Immunoglobulin-like domain||Immunoglobulin subtype
	novel_328	ENSCAFT00000011830	ENSCAFG00000007372	NT5DC3	HAD-superfamily hydrolase, subfamily IG, 5'-nucleotidase||Purine 5'-nucleotidase||HAD-like domain
	novel_328	ENSCAFT00000011925	ENSCAFG00000007440	WDR88	G-protein beta WD-40 repeat||WD40 repeat||WD40 repeat, conserved site||WD40-repeat-containing domain
	novel_328	ENSCAFT00000012151	ENSCAFG00000023636	PRSS22	Peptidase S1, trypsin family, active site||Peptidase S1A, chymotrypsin-type||Trypsin-like cysteine/serine peptidase domain||Peptidase S1
	novel_328	ENSCAFT00000012560	ENSCAFG00000007870	DCLK2	Doublecortin domain||Protein kinase domain||Serine/threonine-protein kinase, active site||Serine/threonine/dual specificity protein kinase, catalytic domain||Protein kinase, ATP binding site||Protein kinase-like domain
	novel_328	ENSCAFT00000013788	ENSCAFG00000008670	PTK2B	Tyrosine-protein kinase, active site||Protein kinase-like domain||Tyrosine-protein kinase, catalytic domain||Serine-threonine/tyrosine-protein kinase catalytic domain||Ubiquitin-related domain||Focal adhesion kinase, targeting (FAT) domain||Band 4.1 domain||Protein kinase, ATP binding site||FERM central domain||Protein kinase domain||FERM domain
	novel_328	ENSCAFT00000014128	ENSCAFG00000008904	SHOX2	OAR domain||Homeodomain-like||Helix-turn-helix motif||Homeobox, conserved site||Homeobox domain
	novel_328	ENSCAFT00000014256	ENSCAFG00000008779	ABCC8	AAA+ ATPase domain||ABC transporter type 1, transmembrane domain||ABC transporter-like||ATP-binding cassette subfamily C member 8||P-loop containing nucleoside triphosphate hydrolase||Sulphonylurea receptor||ABC transporter, conserved site
	novel_328	ENSCAFT00000014526	ENSCAFG00000012921	NR1I3	Nuclear hormone receptor, ligand-binding||Nuclear hormone receptor, ligand-binding, core||Thyroid hormone receptor||Zinc finger, nuclear hormone receptor-type||Steroid hormone receptor
	novel_328	ENSCAFT00000014614	ENSCAFG00000009195	FOXF2	Fork head domain conserved site1||Transcription factor, fork head
	novel_328	ENSCAFT00000014648	ENSCAFG00000009212	GMDS	NAD-dependent epimerase/dehydratase, N-terminal domain||GDP-mannose 4,6-dehydratase
	novel_328	ENSCAFT00000014877	ENSCAFG00000009344	SLC22A23	Major facilitator superfamily domain||General substrate transporter
	novel_328	ENSCAFT00000014892	ENSCAFG00000009352	POC5	-
	novel_328	ENSCAFT00000015127	ENSCAFG00000009522	KCNK15	Two pore domain potassium channel, TASK family||-||Two pore domain potassium channel||Two pore domain potassium channel domain||Potassium channel subfamily K member 15
	novel_328	ENSCAFT00000015549	ENSCAFG00000009792	VPS26C	Vacuolar protein sorting protein 26 related
	novel_328	ENSCAFT00000015921	ENSCAFG00000010009	DUSP8	Dual specificity phosphatase, subgroup, catalytic domain||Rhodanese-like domain||Protein-tyrosine/Dual specificity phosphatase||Protein-tyrosine phosphatase-like||Mitogen-activated protein (MAP) kinase phosphatase||Dual specificity phosphatase, catalytic domain||Protein-tyrosine phosphatase, active site
	novel_328	ENSCAFT00000016050	ENSCAFG00000010099	TH	Tyrosine hydroxylase, conserved site||Tyrosine 3-monooxygenase||Tyrosine 3-monooxygenase-like||Aromatic amino acid hydroxylase, C-terminal||Aromatic amino acid hydroxylase, iron/copper binding site
	novel_328	ENSCAFT00000016346	ENSCAFG00000010298	ADORA1	Adenosine receptor||Adenosine A1 receptor||GPCR, rhodopsin-like, 7TM||G protein-coupled receptor, rhodopsin-like
	novel_328	ENSCAFT00000017023	ENSCAFG00000010700	CCND1	Cyclin-like||Cyclin, N-terminal||Cyclin, C-terminal domain
	novel_328	ENSCAFT00000017160	ENSCAFG00000010784	TNNI1	Troponin
	novel_328	ENSCAFT00000017519	ENSCAFG00000011010	TSPEAR	EAR||Leucine-rich glioma-inactivated , EPTP repeat||Laminin G domain||Concanavalin A-like lectin/glucanase domain
	novel_328	ENSCAFT00000017660	ENSCAFG00000011077	ADARB1	Double-stranded RNA-binding domain||Adenosine deaminase/editase
	novel_328	ENSCAFT00000017723	ENSCAFG00000011158	CFAP46	-
	novel_328	ENSCAFT00000018697	ENSCAFG00000011757	RCC1	Regulator of chromosome condensation, RCC1||Regulator of chromosome condensation 1/beta-lactamase-inhibitor protein II
	novel_328	ENSCAFT00000018705	ENSCAFG00000011757	RCC1	Regulator of chromosome condensation, RCC1||Regulator of chromosome condensation 1/beta-lactamase-inhibitor protein II
	novel_328	ENSCAFT00000018833	ENSCAFG00000011833	ENSCAFG00000011833	-
	novel_328	ENSCAFT00000018889	ENSCAFG00000011763	GTF2IRD1	GTF2I-like repeat||Transcription factor II-I
	novel_328	ENSCAFT00000018924	ENSCAFG00000011915	-	von Willebrand factor, type A
	novel_328	ENSCAFT00000018946	ENSCAFG00000011926	FTCD	Formiminotransferase catalytic domain||Formiminotransferase, C-terminal subdomain||Cyclodeaminase/cyclohydrolase||Formiminotransferase subdomain||Formiminotransferase, N-terminal subdomain
	novel_328	ENSCAFT00000018952	ENSCAFG00000011938	SPATC1L	Speriolin, C-terminal||Speriolin, N-terminal
	novel_328	ENSCAFT00000019417	ENSCAFG00000012213	NOP9	Armadillo-type fold||Pumilio RNA-binding repeat
	novel_328	ENSCAFT00000019427	ENSCAFG00000012179	UNC45A	Tetratricopeptide TPR2||Tetratricopeptide repeat||Tetratricopeptide repeat-containing domain||Armadillo-type fold||UNC-45/Ring assembly protein 3
	novel_328	ENSCAFT00000019442	ENSCAFG00000012239	HDDC3	HD/PDEase domain
	novel_328	ENSCAFT00000019466	ENSCAFG00000012261	NR0B2	Steroid hormone receptor||Nuclear hormone receptor, ligand-binding, core||Nuclear hormone receptor, ligand-binding
	novel_328	ENSCAFT00000019670	ENSCAFG00000012386	KLHL30	BTB/POZ||BTB-kelch protein||BTB/POZ fold||Kelch repeat type 1||BTB/POZ-like||BTB/Kelch-associated
	novel_328	ENSCAFT00000019710	ENSCAFG00000012406	ILKAP	Protein phosphatase 2C, manganese/magnesium aspartate binding site||Protein phosphatase 2C (PP2C)-like domain
	novel_328	ENSCAFT00000019817	ENSCAFG00000012473	SEMA6C	Plexin-like fold||Plexin||Sema domain
	novel_328	ENSCAFT00000019982	ENSCAFG00000012579	SLAMF1	Immunoglobulin-like domain||Signaling lymphocytic activation molecule, N-terminal
	novel_328	ENSCAFT00000020129	ENSCAFG00000012693	CABLES2	Cyclin-like||Cyclin, N-terminal
	novel_328	ENSCAFT00000020151	ENSCAFG00000012710	SLCO4A1	Organic anion transporter polypeptide OATP||Major facilitator superfamily domain||Kazal domain
	novel_328	ENSCAFT00000020174	ENSCAFG00000012722	NECTIN4	Immunoglobulin||Immunoglobulin-like domain||CD80-like, immunoglobulin C2-set||Immunoglobulin subtype 2||Immunoglobulin V-set domain||Immunoglobulin subtype
	novel_328	ENSCAFT00000020318	ENSCAFG00000012794	CELF3	RNA recognition motif domain
	novel_328	ENSCAFT00000020533	ENSCAFG00000012935	DLX1	Homeodomain-like||Homeodomain, metazoa||Helix-turn-helix motif||Homeobox, conserved site||Homeobox domain
	novel_328	ENSCAFT00000020594	ENSCAFG00000012976	NARF	Iron hydrogenase||Iron hydrogenase, large subunit, C-terminal||Iron hydrogenase, small subunit-like
	novel_328	ENSCAFT00000020734	ENSCAFG00000013054	ATG4B	Peptidase C54
	novel_328	ENSCAFT00000020931	ENSCAFG00000013184	PDCD1	Immunoglobulin-like domain||Immunoglobulin V-set domain||Immunoglobulin subtype
	novel_328	ENSCAFT00000021050	ENSCAFG00000013267	EBF3	Immunoglobulin E-set||IPT domain||Transcription factor COE, conserved site
	novel_328	ENSCAFT00000021319	ENSCAFG00000013440	ADAM8	ADAM, cysteine-rich||Peptidase M12B, propeptide||Blood coagulation inhibitor, Disintegrin||Disintegrin, conserved site||Peptidase M12B, ADAM/reprolysin
	novel_328	ENSCAFT00000021363	ENSCAFG00000013467	POR	Flavoprotein pyridine nucleotide cytochrome reductase||Flavodoxin||NADPH-cytochrome P450 reductase||Ferredoxin reductase-type FAD-binding domain||Flavoprotein-like||Oxidoreductase FAD/NAD(P)-binding||Riboflavin synthase-like beta-barrel||Flavodoxin/nitric oxide synthase||FAD-binding, type 1
	novel_328	ENSCAFT00000021384	ENSCAFG00000013483	TMEM120A	TMPIT-like
	novel_328	ENSCAFT00000021412	ENSCAFG00000013496	-	Dual specificity phosphatase, catalytic domain||Protein-tyrosine phosphatase-like||Dual specificity phosphatase, subgroup, catalytic domain||Rhodanese-like domain
	novel_328	ENSCAFT00000021463	ENSCAFG00000013521	POLA1	Ribonuclease H-like domain||DNA-directed DNA polymerase, family B||Zinc finger, DNA-directed DNA polymerase, family B, alpha||DNA-directed DNA polymerase, family B, exonuclease domain||DNA-directed DNA polymerase, family B, conserved site||DNA-directed DNA polymerase, family B, multifunctional domain||DNA polymerase alpha catalytic subunit, N-terminal domain
	novel_328	ENSCAFT00000022040	ENSCAFG00000013890	DRD2	GPCR, rhodopsin-like, 7TM||G protein-coupled receptor, rhodopsin-like||Dopamine receptor family||Dopamine D2 receptor
	novel_328	ENSCAFT00000022047	ENSCAFG00000013895	ACBD4	Acyl-CoA-binding protein, ACBP||Acyl-CoA-binding protein, ACBP, conserved site
	novel_328	ENSCAFT00000022123	ENSCAFG00000013945	C1QL1	Tumour necrosis factor-like domain||Complement C1q protein||Collagen triple helix repeat
	novel_328	ENSCAFT00000022181	ENSCAFG00000013979	BCL2A1	Apoptosis regulator, Bcl-2, BH2 motif, conserved site||Bcl-2-related protein A1||Apoptosis regulator, Bcl-2, BH1 motif, conserved site||Blc2 family||Bcl2-like
	novel_328	ENSCAFT00000022237	ENSCAFG00000023538	SRRT	Protein of unknown function DUF3546||Arsenite-resistance protein 2
	novel_328	ENSCAFT00000022389	ENSCAFG00000014102	ADAM11	EGF-like, conserved site||Peptidase M12B, ADAM/reprolysin||Disintegrin, conserved site||Blood coagulation inhibitor, Disintegrin||Epidermal growth factor-like domain||Peptidase M12B, propeptide||ADAM, cysteine-rich
	novel_328	ENSCAFT00000022399	ENSCAFG00000014105	SMARCB1	SWI/SNF chromatin-remodeling complex, component hSNF5/Ini1||SNF5/SMARCB1/INI1
	novel_328	ENSCAFT00000022635	ENSCAFG00000014232	ARVCF	Armadillo||Armadillo-type fold
	novel_328	ENSCAFT00000022836	ENSCAFG00000013667	ARHGEF10	Immunoglobulin subtype||Immunoglobulin I-set||Dbl homology (DH) domain||Immunoglobulin-like domain||Immunoglobulin subtype 2||WD40-repeat-containing domain
	novel_328	ENSCAFT00000023779	ENSCAFG00000014978	-	PI3 kinase, P85 regulatory subunit||SH2 domain||Rho GTPase-activating protein domain||Rho GTPase activation protein||SH3 domain
	novel_328	ENSCAFT00000023938	ENSCAFG00000015071	ATG9A	Autophagy-related protein 9
	novel_328	ENSCAFT00000024094	ENSCAFG00000015161	CAMK2G	Serine/threonine/dual specificity protein kinase, catalytic domain||Serine/threonine-protein kinase, active site||Protein kinase domain||Protein kinase-like domain||Protein kinase, ATP binding site||Calcium/calmodulin-dependent protein kinase II, association-domain
	novel_328	ENSCAFT00000024097	ENSCAFG00000015183	UXT	Prefoldin||Ubiquitously expressed transcript protein UXT||Prefoldin alpha-like
	novel_328	ENSCAFT00000024198	ENSCAFG00000031738	COLGALT1	Nucleotide-diphospho-sugar transferases||Glycosyl transferase, family 25
	novel_328	ENSCAFT00000024456	ENSCAFG00000015416	ANO8	Anoctamin
	novel_328	ENSCAFT00000024460	ENSCAFG00000015408	TECPR1	Beta-propeller repeat TECPR||Peroxin/Ferlin domain||Peroxin/Dysferlin domain
	novel_328	ENSCAFT00000024525	ENSCAFG00000015464	PIMREG	Protein of unknown function DUF1466
	novel_328	ENSCAFT00000024855	ENSCAFG00000015669	ZMIZ1	Zinc finger, MIZ-type
	novel_328	ENSCAFT00000024890	ENSCAFG00000015712	FAS	Death-like domain||Fas receptor||TNFR/NGFR cysteine-rich region||Death domain
	novel_328	ENSCAFT00000025127	ENSCAFG00000015854	MFAP2	Microfibril-associated glycoprotein||ShKT domain
	novel_328	ENSCAFT00000025218	ENSCAFG00000015908	CDHR1	Cadherin-like||Cadherin||Cadherin conserved site
	novel_328	ENSCAFT00000025292	ENSCAFG00000015954	GRID1	Periplasmic binding protein-like I||Ionotropic glutamate receptor, L-glutamate and glycine-binding domain||Extracellular ligand-binding receptor||Ionotropic glutamate receptor||Ionotropic glutamate receptor, metazoa
	novel_328	ENSCAFT00000025396	ENSCAFG00000015982	CDC42BPA	Protein kinase, ATP binding site||Protein kinase domain||CRIB domain||Serine/threonine/dual specificity protein kinase, catalytic domain||Pleckstrin homology domain||Serine/threonine-protein kinase, active site||Protein kinase-like domain||Citron-like||Protein kinase, C-terminal||Myotonic dystrophy protein kinase, coiled coil||AGC-kinase, C-terminal||Protein kinase C-like, phorbol ester/diacylgly…
	novel_328	ENSCAFT00000025533	ENSCAFG00000016091	SNCG	Synuclein||Gamma-synuclein
	novel_328	ENSCAFT00000025537	ENSCAFG00000016096	PHF23	Zinc finger, PHD-type||Zinc finger, FYVE/PHD-type||Zinc finger, PHD-finger
	novel_328	ENSCAFT00000025553	ENSCAFG00000016103	AP5Z1	AP-5 complex subunit zeta-1
	novel_328	ENSCAFT00000025608	ENSCAFG00000016130	ILVBL	Thiamine pyrophosphate enzyme, central domain||Thiamin diphosphate-binding fold||Thiamine pyrophosphate enzyme, C-terminal TPP-binding||TPP-binding enzyme, conserved site||DHS-like NAD/FAD-binding domain||Thiamine pyrophosphate enzyme, N-terminal TPP-binding domain
	novel_328	ENSCAFT00000025663	ENSCAFG00000016133	KDM5C	Zinc finger, PHD-type, conserved site||ARID DNA-binding domain||Zinc finger, FYVE/PHD-type||Zinc finger, PHD-type||Zinc finger, C5HC2-type||JmjC domain||Zinc finger, PHD-finger||JmjN domain||Lysine-specific demethylase-like domain
	novel_328	ENSCAFT00000025922	ENSCAFG00000016338	KAZN	Sterile alpha motif, type 2||Sterile alpha motif, type 1||Sterile alpha motif domain||Sterile alpha motif/pointed domain
	novel_328	ENSCAFT00000025946	ENSCAFG00000016364	LRRC38	Leucine-rich repeat||Cysteine-rich flanking region, C-terminal||Leucine-rich repeat, typical subtype
	novel_328	ENSCAFT00000025997	ENSCAFG00000016398	DCAF15	-
	novel_328	ENSCAFT00000026451	ENSCAFG00000016705	TBX21	Transcription factor, T-box||p53-like transcription factor, DNA-binding||Transcription factor, T-box, conserved site
	novel_328	ENSCAFT00000026912	ENSCAFG00000016995	PGF	PDGF/VEGF domain||Cystine-knot cytokine||Platelet-derived growth factor, conserved site
	novel_328	ENSCAFT00000026973	ENSCAFG00000017017	THBS3	Epidermal growth factor-like domain||Thrombospondin/cartilage oligomeric matrix protein, coiled-coil domain||EGF-like calcium-binding domain||Concanavalin A-like lectin/glucanase domain||Thrombospondin, type 3 repeat||Thrombospondin, C-terminal||EGF-like calcium-binding, conserved site||Thrombospondin, type 3-like repeat||Laminin G domain||EGF-like, conserved site
	novel_328	ENSCAFT00000027069	ENSCAFG00000017092	TBX6	Transcription factor, T-box||Transcription factor, T-box, conserved site||Transcription factor, Brachyury||p53-like transcription factor, DNA-binding
	novel_328	ENSCAFT00000027721	ENSCAFG00000017493	TSPOAP1	SH3 domain||Variant SH3 domain||Fibronectin type III
	novel_328	ENSCAFT00000027755	ENSCAFG00000017513	MTMR4	Protein-tyrosine phosphatase, active site||Zinc finger, FYVE-related||Myotubularin-like phosphatase domain||Protein-tyrosine phosphatase-like||FYVE zinc finger||Zinc finger, FYVE/PHD-type||Protein-tyrosine/Dual specificity phosphatase
	novel_328	ENSCAFT00000028116	ENSCAFG00000017727	ADPGK	ADP-specific phosphofructokinase/glucokinase||Ribokinase-like
	novel_328	ENSCAFT00000028278	ENSCAFG00000017826	TBC1D21	Rab-GTPase-TBC domain
	novel_328	ENSCAFT00000028452	ENSCAFG00000017925	DLK1	EGF-like, conserved site||EGF-type aspartate/asparagine hydroxylation site||Epidermal growth factor-like domain||EGF-like calcium-binding domain
	novel_328	ENSCAFT00000028542	ENSCAFG00000017972	FRMPD3	-
	novel_328	ENSCAFT00000028644	ENSCAFG00000017986	DYNC1H1	Dynein heavy chain, domain-2||Dynein heavy chain, P-loop containing D4 domain||Dynein heavy chain domain||Dynein heavy chain, domain-1||Dynein heavy chain, coiled coil stalk||AAA+ ATPase domain||P-loop containing nucleoside triphosphate hydrolase||ATPase, dynein-related, AAA domain
	novel_328	ENSCAFT00000028660	ENSCAFG00000018042	SNX33	SH3 domain||Phox homologous domain||Sorting nexin 9 subfamily||Sorting nexin protein, WASP-binding domain
	novel_328	ENSCAFT00000028686	ENSCAFG00000018055	ODF3L1	Sperm-tail PG-rich repeat
	novel_328	ENSCAFT00000028823	ENSCAFG00000018146	ALDH3A1	Aldehyde dehydrogenase, cysteine active site||Aldehyde dehydrogenase, glutamic acid active site||Aldehyde/histidinol dehydrogenase||Aldehyde dehydrogenase NAD(P)-dependent||Aldehyde dehydrogenase domain
	novel_328	ENSCAFT00000029177	ENSCAFG00000018354	AKT1	Serine/threonine/dual specificity protein kinase, catalytic domain||Serine/threonine-protein kinase, active site||Pleckstrin homology domain||Protein kinase domain||Protein kinase, ATP binding site||AGC-kinase, C-terminal||Protein kinase, C-terminal||Protein kinase-like domain
	novel_328	ENSCAFT00000029188	ENSCAFG00000018374	-	RNA recognition motif domain
	novel_328	ENSCAFT00000029617	ENSCAFG00000018657	SLC25A41	Mitochondrial substrate/solute carrier||Mitochondrial carrier protein
	novel_328	ENSCAFT00000029662	ENSCAFG00000018686	NDUFV2	Thioredoxin-like fold||NADH-quinone oxidoreductase subunit E-like
	novel_328	ENSCAFT00000029754	ENSCAFG00000018739	RANBP3	Ran binding domain
	novel_328	ENSCAFT00000030085	ENSCAFG00000018942	PLIN3	Perilipin
	novel_328	ENSCAFT00000030232	ENSCAFG00000019035	MRPL37	Ribosomal protein L37/S30
	novel_328	ENSCAFT00000030280	ENSCAFG00000019069	SMAD7	SMAD domain, Dwarfin-type||MAD homology, MH1||MAD homology 1, Dwarfin-type||SMAD/FHA domain
	novel_328	ENSCAFT00000030335	ENSCAFG00000023607	ZNF622	Zinc finger, double-stranded RNA binding||Zinc finger, C2H2-like||Zinc finger, U1-type||Zinc finger, C2H2
	novel_328	ENSCAFT00000030408	ENSCAFG00000019154	PIAS4	SAP domain||PINIT domain||Zinc finger, MIZ-type
	novel_328	ENSCAFT00000030552	ENSCAFG00000019246	NFIC	CTF transcription factor/nuclear factor 1, conserved site||CTF transcription factor/nuclear factor 1, DNA-binding domain||CTF transcription factor/nuclear factor 1||MAD homology 1, Dwarfin-type||CTF transcription factor/nuclear factor 1, N-terminal
	novel_328	ENSCAFT00000030592	ENSCAFG00000019268	SLX4	BTB/POZ-like||BTB/POZ||BTB/POZ fold||Structure-specific endonuclease subunit Slx4
	novel_328	ENSCAFT00000030603	ENSCAFG00000019272	NCLN	Nicalin||Peptidase M28
	novel_328	ENSCAFT00000030800	ENSCAFG00000019362	L1CAM	Immunoglobulin subtype 2||Immunoglobulin-like domain||Neurofascin/L1/NrCAM, C-terminal domain||Immunoglobulin I-set||Immunoglobulin subtype||Fibronectin type III
	novel_328	ENSCAFT00000030803	ENSCAFG00000019378	THOP1	Peptidase M3A/M3B
	novel_328	ENSCAFT00000030832	ENSCAFG00000019394	ARRDC1	Arrestin-like, N-terminal||Immunoglobulin E-set||Arrestin C-terminal-like domain
	novel_328	ENSCAFT00000030883	ENSCAFG00000019424	PKD1	GPS motif||Leucine-rich repeat, typical subtype||Lipase/lipooxygenase, PLAT/LH2||Egg jelly receptor, REJ-like||PKD/Chitinase domain||C-type lectin fold||PKD domain||Leucine-rich repeat||Polycystin cation channel||Carbohydrate-binding WSC, subgroup||Polycystin cation channel, PKD1/PKD2||Carbohydrate-binding WSC||Cysteine-rich flanking region, C-terminal||PLAT/LH2 domain||C-type lectin||Polycystic …
	novel_328	ENSCAFT00000030955	ENSCAFG00000019467	RNF208	Zinc finger, RING-type||Zinc finger, RING-type, conserved site
	novel_328	ENSCAFT00000030985	ENSCAFG00000019489	TP73	p53, tetramerisation domain||p53, DNA-binding domain||p53-like transcription factor, DNA-binding||p53 tumour suppressor family||Sterile alpha motif, type 2||Sterile alpha motif domain||Sterile alpha motif/pointed domain
	novel_328	ENSCAFT00000031004	ENSCAFG00000019503	MBD3	DNA-binding domain||Methyl-CpG DNA binding||Methyl-CpG binding protein 2/3, C-terminal domain
	novel_328	ENSCAFT00000031016	ENSCAFG00000019511	-	Glycoside hydrolase, family 47
	novel_328	ENSCAFT00000031092	ENSCAFG00000019556	RABL6	Mitochondrial Rho-like||P-loop containing nucleoside triphosphate hydrolase||Small GTPase superfamily||Small GTPase superfamily, Rab type
	novel_328	ENSCAFT00000031115	ENSCAFG00000019568	TAZ	Tafazzin||Phospholipid/glycerol acyltransferase
	novel_328	ENSCAFT00000031120	ENSCAFG00000019575	EGFL7	EGF-like calcium-binding, conserved site||EGF-like, conserved site||Insulin-like growth factor binding protein, N-terminal||EMI domain||EGF-like calcium-binding domain||Epidermal growth factor-like domain||EGF-like domain, extracellular
	novel_328	ENSCAFT00000031151	ENSCAFG00000019597	TEKT4	Tektin
	novel_328	ENSCAFT00000031182	ENSCAFG00000019621	CCDC78	Domain of unknown function DUF4472
	novel_328	ENSCAFT00000031186	ENSCAFG00000019623	FBXL16	F-box domain||Leucine-rich repeat, cysteine-containing subtype
	novel_328	ENSCAFT00000031201	ENSCAFG00000019630	RHBDL1	Peptidase S54, rhomboid, metazoan||Peptidase S54, rhomboid domain
	novel_328	ENSCAFT00000031266	ENSCAFG00000019662	PIGQ	N-acetylglucosaminyl transferase component
	novel_328	ENSCAFT00000031267	ENSCAFG00000019663	PRR35	-
	novel_328	ENSCAFT00000031298	ENSCAFG00000019684	AXIN1	Ubiquitin-related domain||Axin beta-catenin binding||RGS domain||DIX domain
	novel_328	ENSCAFT00000031349	ENSCAFG00000019716	HCN2	Ion transport N-terminal||Ion transport domain||Potassium channel, voltage-dependent, EAG/ELK/ERG||Cyclic nucleotide-binding, conserved site||Cyclic nucleotide-binding domain||Cyclic nucleotide-binding-like
	novel_328	ENSCAFT00000031374	ENSCAFG00000019729	MIER2	SANT/Myb domain||SANT domain||ELM2 domain||Homeodomain-like
	novel_328	ENSCAFT00000031546	ENSCAFG00000019830	WDR5	WD40-repeat-containing domain||G-protein beta WD-40 repeat||WD40 repeat, conserved site||WD40 repeat
	novel_328	ENSCAFT00000031555	ENSCAFG00000019838	RXRA	Nuclear hormone receptor, ligand-binding||Nuclear hormone receptor, ligand-binding, core||Zinc finger, nuclear hormone receptor-type||Retinoid X receptor/HNF4||Steroid hormone receptor||Nuclear/hormone receptor activator site AF-1
	novel_328	ENSCAFT00000031689	ENSCAFG00000019918	FOXF1	Transcription factor, fork head||Fork head domain conserved site1
	novel_328	ENSCAFT00000032130	ENSCAFG00000020177	CALB2	EF-hand domain||EF-Hand 1, calcium-binding site||EF-hand domain pair
	novel_328	ENSCAFT00000032466	ENSCAFG00000020385	C5H16orf70	Uncharacterised protein family UPF0183
	novel_328	ENSCAFT00000032538	ENSCAFG00000020432	WLS	-
	novel_328	ENSCAFT00000032542	ENSCAFG00000020436	CDH8	Cadherin, cytoplasmic domain||Cadherin||Cadherin conserved site||Cadherin-like
	novel_328	ENSCAFT00000035173	ENSCAFG00000000699	PANX2	Innexin
	novel_328	ENSCAFT00000035245	ENSCAFG00000015654	PAPSS2	Sulphate adenylyltransferase catalytic domain||ATP-sulfurylase PUA-like domain||Sulphate adenylyltransferase||P-loop containing nucleoside triphosphate hydrolase||Adenylyl-sulfate kinase||PUA-like domain
	novel_328	ENSCAFT00000035278	ENSCAFG00000019720	MADCAM1	Adhesion molecule, immunoglobulin-like||Immunoglobulin-like domain
	novel_328	ENSCAFT00000035912	ENSCAFG00000023380	DTX3	Zinc finger, RING-type||Zinc finger, RING-type, conserved site
	novel_328	ENSCAFT00000036269	ENSCAFG00000012946	DLX2	Homeodomain, metazoa||Homeodomain-like||Homeobox, conserved site||Homeobox domain||Helix-turn-helix motif||Distal-less-like homeobox protein, N-terminal domain
	novel_328	ENSCAFT00000036454	ENSCAFG00000004722	JPT1	-
	novel_328	ENSCAFT00000037002	ENSCAFG00000005014	TGFB1	Transforming growth factor-beta, N-terminal||Transforming growth factor beta, conserved site||Transforming growth factor-beta-related||Cystine-knot cytokine||Transforming growth factor, beta 1||Transforming growth factor-beta||B9 domain||Transforming growth factor-beta, C-terminal
	novel_328	ENSCAFT00000037033	ENSCAFG00000014662	CTDSP1	Dullard phosphatase domain, eukaryotic||HAD-like domain||NLI interacting factor
	novel_328	ENSCAFT00000037407	ENSCAFG00000024191	-	Concanavalin A-like lectin/glucanase domain||Galectin, carbohydrate recognition domain
	novel_328	ENSCAFT00000037505	ENSCAFG00000016811	RHBG	-||Ammonium transporter AmtB-like domain||Blood group Rhesus C/E/D polypeptide
	novel_328	ENSCAFT00000037592	ENSCAFG00000007054	USF2	Myc-type, basic helix-loop-helix (bHLH) domain
	novel_328	ENSCAFT00000037927	ENSCAFG00000010740	GNAI2	G protein alpha subunit, helical insertion||G-protein alpha subunit, group I||Guanine nucleotide binding protein (G-protein), alpha subunit||P-loop containing nucleoside triphosphate hydrolase
	novel_328	ENSCAFT00000038180	ENSCAFG00000006488	ILK	Integrin-linked protein kinase||Ankyrin repeat||Protein kinase-like domain||Protein kinase domain||Serine-threonine/tyrosine-protein kinase catalytic domain||Ankyrin repeat-containing domain
	novel_328	ENSCAFT00000038984	ENSCAFG00000001624	CYHR1	TRAF-like||Zinc finger, TRAF-type||Zinc finger, RING-type
	novel_328	ENSCAFT00000039380	ENSCAFG00000025365	ACKR1	Duffy antigen/chemokine receptor
	novel_328	ENSCAFT00000039730	ENSCAFG00000009375	WDSUB1	Sterile alpha motif domain||Sterile alpha motif/pointed domain||WD40-repeat-containing domain||U box domain||WD40 repeat, conserved site||Quinonprotein alcohol dehydrogenase-like superfamily||Sterile alpha motif, type 2||WD40 repeat||G-protein beta WD-40 repeat
	novel_328	ENSCAFT00000039794	ENSCAFG00000025555	ENSCAFG00000025555	-
	novel_328	ENSCAFT00000039828	ENSCAFG00000006455	PSMD13	Proteasome component (PCI) domain
	novel_328	ENSCAFT00000042793	ENSCAFG00000007232	NOL4L	-
	novel_328	ENSCAFT00000042796	ENSCAFG00000029297	ANKRD22	Ankyrin repeat-containing domain||Ankyrin repeat
	novel_328	ENSCAFT00000042914	ENSCAFG00000019405	PLCH2	Phospholipase C, phosphatidylinositol-specific, Y domain||Pleckstrin homology domain||Phosphoinositide phospholipase C family||PLC-like phosphodiesterase, TIM beta/alpha-barrel domain||EF-hand domain||Phospholipase C, phosphoinositol-specific, EF-hand-like||EF-hand domain pair||EF-Hand 1, calcium-binding site||C2 domain||Phospholipase C, phosphatidylinositol-specific , X domain
	novel_328	ENSCAFT00000042917	ENSCAFG00000032030	TMEM119	-
	novel_328	ENSCAFT00000042970	ENSCAFG00000005530	ZFP36	Zinc finger, CCCH-type
	novel_328	ENSCAFT00000043011	ENSCAFG00000018325	KIF26A	Kinesin motor domain||-||P-loop containing nucleoside triphosphate hydrolase
	novel_328	ENSCAFT00000043137	ENSCAFG00000011017	-	Keratin-associated protein
	novel_328	ENSCAFT00000043297	ENSCAFG00000029882	MISP	A-kinase anchor protein 2, C-terminal domain
	novel_328	ENSCAFT00000043367	ENSCAFG00000031778	TRAPPC6A	NO signalling/Golgi transport ligand-binding domain||Transport protein particle (TRAPP) component
	novel_328	ENSCAFT00000043421	ENSCAFG00000016364	LRRC38	Leucine-rich repeat||Cysteine-rich flanking region, C-terminal||Leucine-rich repeat, typical subtype
	novel_328	ENSCAFT00000043556	ENSCAFG00000031669	CNRIP1	CB1 cannabinoid receptor-interacting protein 1
	novel_328	ENSCAFT00000043598	ENSCAFG00000017396	KIAA0556	Domain of unknown function DUF4457
	novel_328	ENSCAFT00000043724	ENSCAFG00000004036	CCDC114	-
	novel_328	ENSCAFT00000043733	ENSCAFG00000030142	CCDC154	Coiled-coil domain-containing protein 154
	novel_328	ENSCAFT00000043782	ENSCAFG00000031672	CLBA1	Aftiphilin, clathrin-binding box
	novel_328	ENSCAFT00000043788	ENSCAFG00000029061	ENSCAFG00000029061	-
	novel_328	ENSCAFT00000044169	ENSCAFG00000001178	COL22A1	von Willebrand factor, type A||Laminin G domain||Concanavalin A-like lectin/glucanase domain||Collagen triple helix repeat
	novel_328	ENSCAFT00000044215	ENSCAFG00000010140	BICDL1	-
	novel_328	ENSCAFT00000044411	ENSCAFG00000014178	RANBP1	Ran binding domain
	novel_328	ENSCAFT00000044416	ENSCAFG00000010882	PPP2R2D	Protein phosphatase 2A, regulatory subunit PR55, conserved site||WD40 repeat||WD40-repeat-containing domain||Protein phosphatase 2A, regulatory subunit PR55
	novel_328	ENSCAFT00000044495	ENSCAFG00000019613	GAB3	Pleckstrin homology domain||-
	novel_328	ENSCAFT00000044601	ENSCAFG00000019251	CREBBP	Nuclear receptor coactivator, interlocking||Zinc finger, TAZ-type||Domain of unknown function DUF902, CREBbp||Zinc finger, ZZ-type||Coactivator CBP, KIX domain||Nuclear receptor coactivator, CREB-bp-like, interlocking||Histone H3-K56 acetyltransferase, RTT109||Bromodomain||Bromodomain, conserved site
	novel_328	ENSCAFT00000044679	ENSCAFG00000016788	GPATCH4	G-patch domain||-
	novel_328	ENSCAFT00000044855	ENSCAFG00000013819	FMNL1	Formin, FH3 domain||Formin, GTPase-binding and FH3 domain||Formin, FH2 domain||Formin, diaphanous autoregulatory (DAD) domain||Armadillo-type fold||Formin, GTPase-binding domain
	novel_328	ENSCAFT00000044904	ENSCAFG00000001502	CARD10	Death-like domain||CARD domain
	novel_328	ENSCAFT00000044964	ENSCAFG00000010992	-	NUDIX hydrolase domain||Ion transport domain||NUDIX hydrolase domain-like
	novel_328	ENSCAFT00000045000	ENSCAFG00000006528	RASSF7	Ras-association||Ubiquitin-related domain
	novel_328	ENSCAFT00000045006	ENSCAFG00000032335	-	Calcium/calmodulin-dependent protein kinase II, association-domain
	novel_328	ENSCAFT00000045174	ENSCAFG00000032006	ENSCAFG00000032006	-
	novel_328	ENSCAFT00000045178	ENSCAFG00000032454	COL8A2	Complement C1q protein||Tumour necrosis factor-like domain||Collagen triple helix repeat
	novel_328	ENSCAFT00000045201	ENSCAFG00000032626	SRM	S-adenosyl-L-methionine-dependent methyltransferase||Polyamine biosynthesis domain, conserved site||Polyamine biosynthesis domain||Spermidine/spermine synthases
	novel_328	ENSCAFT00000045210	ENSCAFG00000015468	TAS1R2	GPCR, family 3, nine cysteines domain||Aldehyde/histidinol dehydrogenase||Extracellular ligand-binding receptor||Aldehyde dehydrogenase, cysteine active site||Periplasmic binding protein-like I||Aldehyde dehydrogenase domain||Intermediate filament protein||Aldehyde dehydrogenase, glutamic acid active site||Delta-1-pyrroline-5-carboxylate dehydrogenase||GPCR, family 3, C-terminal||GPCR, family 3
	novel_328	ENSCAFT00000045387	ENSCAFG00000019568	TAZ	Tafazzin||Phospholipid/glycerol acyltransferase
	novel_328	ENSCAFT00000045510	ENSCAFG00000030762	STARD4	START domain
	novel_328	ENSCAFT00000045538	ENSCAFG00000028946	ENSCAFG00000028946	-
	novel_328	ENSCAFT00000045591	ENSCAFG00000018010	SIN3A	Paired amphipathic helix||Histone deacetylase interacting
	novel_328	ENSCAFT00000045620	ENSCAFG00000031644	FBXL7	F-box domain||Leucine-rich repeat, cysteine-containing subtype
	novel_328	ENSCAFT00000045629	ENSCAFG00000000685	MAPK12	Protein kinase, ATP binding site||Protein kinase-like domain||Mitogen-activated protein (MAP) kinase, p38||Protein kinase domain||Serine/threonine/dual specificity protein kinase, catalytic domain
	novel_328	ENSCAFT00000045635	ENSCAFG00000029897	-	NUDIX hydrolase domain-like||Ion transport domain||NUDIX hydrolase domain
	novel_328	ENSCAFT00000045697	ENSCAFG00000000842	-	Ribonuclease T2, active site||Ribonuclease T2-like
	novel_328	ENSCAFT00000045827	ENSCAFG00000003775	OSR1	Zinc finger, C2H2-like||Zinc finger, C2H2
	novel_328	ENSCAFT00000045842	ENSCAFG00000000587	GRHL2	CP2 transcription factor
	novel_328	ENSCAFT00000046069	ENSCAFG00000028687	LRRC24	Immunoglobulin subtype 2||Leucine-rich repeat-containing N-terminal||Cysteine-rich flanking region, C-terminal||Immunoglobulin-like domain||Leucine-rich repeat||Leucine-rich repeat, typical subtype||Immunoglobulin subtype||Immunoglobulin I-set
	novel_328	ENSCAFT00000046072	ENSCAFG00000003462	TBC1D17	Rab-GTPase-TBC domain||Domain of unknown function DUF3548
	novel_328	ENSCAFT00000046105	ENSCAFG00000029287	GLI4	Zinc finger, C2H2-like||Zinc finger, C2H2
	novel_328	ENSCAFT00000046170	ENSCAFG00000028817	CFD	Peptidase S1, trypsin family, active site||Peptidase S1A, chymotrypsin-type||Trypsin-like cysteine/serine peptidase domain||Peptidase S1
	novel_328	ENSCAFT00000046528	ENSCAFG00000003581	PHF19	Zinc finger, PHD-type, conserved site||Zinc finger, PHD-finger||-||Tudor domain||Zinc finger, FYVE/PHD-type||Polycomb-like MTF2 factor 2, C-terminal domain||Zinc finger, PHD-type
	novel_328	ENSCAFT00000046531	ENSCAFG00000030764	SLC25A29	Mitochondrial carrier protein||Mitochondrial substrate/solute carrier
	novel_328	ENSCAFT00000046696	ENSCAFG00000011833	ENSCAFG00000011833	-
	novel_328	ENSCAFT00000046717	ENSCAFG00000031096	TMEM109	-
	novel_328	ENSCAFT00000046729	ENSCAFG00000028705	DHDDS	Decaprenyl diphosphate synthase-like||Di-trans-poly-cis-decaprenylcistransferase-like, conserved site
	novel_328	ENSCAFT00000046742	ENSCAFG00000019411	OAZ1	Ornithine decarboxylase antizyme||Acyl-CoA N-acyltransferase
	novel_328	ENSCAFT00000046796	ENSCAFG00000013202	SIDT2	SID1 transmembrane family
	novel_328	ENSCAFT00000046958	ENSCAFG00000009943	TANK	Tbk1/Ikki binding domain
	novel_328	ENSCAFT00000047008	ENSCAFG00000031939	-	Peptidase S1, trypsin family, active site||Peptidase S1A, chymotrypsin-type||Trypsin-like cysteine/serine peptidase domain||Peptidase S1
	novel_328	ENSCAFT00000047066	ENSCAFG00000028557	NKX2-8	Homeobox, conserved site||Homeobox domain||Homeodomain, metazoa||Homeodomain-like
	novel_328	ENSCAFT00000047251	ENSCAFG00000014241	YJEFN3	YjeF N-terminal domain
	novel_328	ENSCAFT00000047253	ENSCAFG00000019033	HDGFL2	Lens epithelium-derived growth factor (LEDGF)||PWWP domain
	novel_328	ENSCAFT00000047324	ENSCAFG00000030643	-	NUDIX hydrolase domain||Nudix hydrolase 6-like||NUDIX hydrolase domain-like||NUDIX hydrolase, conserved site||NUDIX hydrolase
	novel_328	ENSCAFT00000047486	ENSCAFG00000002853	URGCP	GTP binding domain||P-loop containing nucleoside triphosphate hydrolase||Very large inducible GTPASE (VLIG)-type guanine nucleotide-binding (G) domain
	novel_328	ENSCAFT00000047542	ENSCAFG00000032144	NRSN2	-
	novel_328	ENSCAFT00000047573	ENSCAFG00000030079	DPM1	Glycosyltransferase 2-like||Nucleotide-diphospho-sugar transferases
	novel_328	ENSCAFT00000047592	ENSCAFG00000010920	KMT5B	SET domain||Histone-lysine N-methyltransferase, Suvar4-20
	novel_328	ENSCAFT00000047621	ENSCAFG00000019781	MYMK	Protein of unknown function DUF3522
	novel_328	ENSCAFT00000047671	ENSCAFG00000029130	KAZALD1	Immunoglobulin subtype||Insulin-like growth factor binding protein, N-terminal||Insulin-like growth factor binding protein-related protein (IGFBP-rP), MAC25||Immunoglobulin I-set||Immunoglobulin-like domain||Kazal domain||Insulin-like growth factor-binding protein, IGFBP||Immunoglobulin subtype 2
	novel_328	ENSCAFT00000047740	ENSCAFG00000030415	ENSCAFG00000030415	-
	novel_328	ENSCAFT00000047777	ENSCAFG00000006069	COL4A2	Collagen IV, non-collagenous||Collagen triple helix repeat||C-type lectin fold
	novel_328	ENSCAFT00000047866	ENSCAFG00000000561	MIOX	Inositol oxygenase
	novel_328	ENSCAFT00000047899	ENSCAFG00000006349	TESPA1	IP3R-interacting domain
	novel_328	ENSCAFT00000047968	ENSCAFG00000007357	ACVR1B	Protein kinase domain||Serine/threonine/dual specificity protein kinase, catalytic domain||Serine/threonine-protein kinase, active site||TGF beta receptor, GS motif||Protein kinase-like domain||TGF-beta family type I/II receptor, extracellular C-terminal domain||Protein kinase, ATP binding site
	novel_328	ENSCAFT00000048014	ENSCAFG00000030362	ENSCAFG00000030362	-
	novel_328	ENSCAFT00000048104	ENSCAFG00000032609	RASD2	P-loop containing nucleoside triphosphate hydrolase||Small GTPase superfamily, Rho type||Small GTPase superfamily, Rab type||Small GTPase superfamily||Small GTPase superfamily, Ras type||Small GTP-binding protein domain
	novel_328	ENSCAFT00000048177	ENSCAFG00000032702	CMTM1	Marvel domain
	novel_328	ENSCAFT00000048247	ENSCAFG00000019843	ANKRD11	Ankyrin repeat-containing domain||Ankyrin repeat
	novel_328	ENSCAFT00000048261	ENSCAFG00000029639	-	Heat shock factor (HSF)-type, DNA-binding
	novel_328	ENSCAFT00000048290	ENSCAFG00000028933	IGSF8	Immunoglobulin subtype||Immunoglobulin V-set domain||Immunoglobulin-like domain
	novel_328	ENSCAFT00000048366	ENSCAFG00000004878	WDR86	G-protein beta WD-40 repeat||Quinonprotein alcohol dehydrogenase-like superfamily||WD40 repeat||WD40 repeat, conserved site||WD40-repeat-containing domain
	novel_328	ENSCAFT00000048402	ENSCAFG00000032481	EN1	Homeodomain engrailed||Homeodomain, metazoa||Homeodomain-like||Homeobox engrailed, C-terminal||Homeobox engrailed-type, conserved site||Homeobox domain||Homeobox, conserved site
	novel_328	ENSCAFT00000048404	ENSCAFG00000005915	LRRC45	Leucine-rich repeat, ribonuclease inhibitor subtype
	novel_328	ENSCAFT00000048409	ENSCAFG00000029027	-	P-loop containing nucleoside triphosphate hydrolase||GTP binding domain
	novel_328	ENSCAFT00000048507	ENSCAFG00000014448	ZNF804A	Zinc finger, double-stranded RNA binding||-||Zinc finger, C2H2
	novel_328	ENSCAFT00000048514	ENSCAFG00000028529	OLIG2	Myc-type, basic helix-loop-helix (bHLH) domain
	novel_328	ENSCAFT00000048515	ENSCAFG00000029403	-	Transaldolase type 1||Transaldolase, active site||Transaldolase
	novel_328	ENSCAFT00000048526	ENSCAFG00000017805	REC114	Meiotic recombination protein REC114-like
	novel_328	ENSCAFT00000048550	ENSCAFG00000010491	LPCAT1	EF-hand domain||Phospholipid/glycerol acyltransferase
	novel_328	ENSCAFT00000048618	ENSCAFG00000028878	-	P-loop containing nucleoside triphosphate hydrolase||Elongation factor, GTP-binding domain
	novel_328	ENSCAFT00000048641	ENSCAFG00000028852	TMEM139	-
	novel_328	ENSCAFT00000048698	ENSCAFG00000012903	RUNX3	p53-like transcription factor, DNA-binding||Runt-related transcription factor RUNX||Acute myeloid leukemia 1 protein (AML1)/Runt||Runt domain||Runx, C-terminal domain
	novel_328	ENSCAFT00000048704	ENSCAFG00000028810	GPIHBP1	CD59 antigen||CD59 antigen, conserved site
	novel_328	ENSCAFT00000048796	ENSCAFG00000011373	SUSD4	Sushi/SCR/CCP domain
	novel_328	ENSCAFT00000048929	ENSCAFG00000031269	ENSCAFG00000031269	-
	novel_328	ENSCAFT00000048962	ENSCAFG00000001487	LGALS1	Galectin, carbohydrate recognition domain||Concanavalin A-like lectin/glucanase domain
	novel_328	ENSCAFT00000049047	ENSCAFG00000029022	COL6A2	Collagen triple helix repeat||von Willebrand factor, type A
	novel_328	ENSCAFT00000049054	ENSCAFG00000019693	PTBP1	RNA recognition motif domain||HnRNP-L/PTB/hephaestus splicing factor
	novel_328	ENSCAFT00000049073	ENSCAFG00000030796	C1QTNF4	Complement C1q protein||Tumour necrosis factor-like domain
	novel_328	ENSCAFT00000049234	ENSCAFG00000020074	TMEM231	Transmembrane protein 231
	novel_328	ENSCAFT00000049240	ENSCAFG00000010145	RAB35	Small GTPase superfamily, Rab type||Small GTPase superfamily, Rho type||Small GTPase superfamily||P-loop containing nucleoside triphosphate hydrolase||Small GTP-binding protein domain||Small GTPase superfamily, Ras type||Ran GTPase
	novel_328	ENSCAFT00000049259	ENSCAFG00000031530	EGR4	Zinc finger, C2H2-like||Zinc finger, C2H2
	novel_328	ENSCAFT00000049316	ENSCAFG00000005472	SLC20A2	Phosphate transporter
	novel_328	ENSCAFT00000049323	ENSCAFG00000029230	GP1BB	Cysteine-rich flanking region, C-terminal||Leucine-rich repeat-containing N-terminal
	novel_328	ENSCAFT00000049368	ENSCAFG00000032391	FAM83H	Protein of unknown function DUF1669
	novel_328	ENSCAFT00000049390	ENSCAFG00000000700	MOV10L1	P-loop containing nucleoside triphosphate hydrolase
	novel_328	ENSCAFT00000049410	ENSCAFG00000032027	DUSP7	Dual specificity phosphatase, catalytic domain||Protein-tyrosine phosphatase-like||Mitogen-activated protein (MAP) kinase phosphatase||Rhodanese-like domain||Protein-tyrosine/Dual specificity phosphatase||Dual specificity phosphatase, subgroup, catalytic domain
	novel_328	ENSCAFT00000049420	ENSCAFG00000012050	MCL1	Apoptosis regulator, Bcl-2, BH2 motif, conserved site||Apoptosis regulator, Bcl-2, BH1 motif, conserved site||Bcl2-like||Apoptosis regulator, Mcl-1||Apoptosis regulator, Bcl-2, BH3 motif, conserved site||Blc2 family
	novel_328	ENSCAFT00000049441	ENSCAFG00000028496	HOXC5	Homeobox domain||Homeobox, conserved site||Homeodomain, metazoa||Homeodomain-like||Homeobox protein, antennapedia type||Homeobox protein, antennapedia type, conserved site
	novel_328	ENSCAFT00000049454	ENSCAFG00000012105	GALNT2	Galactosyltransferase, C-terminal||Nucleotide-diphospho-sugar transferases||Glycosyltransferase 2-like||Ricin B lectin domain
	novel_328	ENSCAFT00000049782	ENSCAFG00000005973	SIPA1L3	Rap GTPase activating protein domain||Signal-induced proliferation-associated 1-like protein, C-terminal||PDZ domain
	novel_328	ENSCAFT00000049790	ENSCAFG00000031099	STUB1	U box domain||Tetratricopeptide repeat-containing domain||Tetratricopeptide repeat
	novel_328	ENSCAFT00000049802	ENSCAFG00000030687	ENSCAFG00000030687	-
	novel_328	ENSCAFT00000049824	ENSCAFG00000000178	LRP1	Low-density lipoprotein (LDL) receptor class A, conserved site||EGF-type aspartate/asparagine hydroxylation site||EGF-like, conserved site||Insulin-like growth factor binding protein, N-terminal||Low-density lipoprotein (LDL) receptor class A repeat||LDLR class B repeat||EGF-like calcium-binding, conserved site||Epidermal growth factor-like domain||EGF-like calcium-binding domain||Complement Clr-…
	novel_328	ENSCAFT00000049908	ENSCAFG00000011757	RCC1	Regulator of chromosome condensation, RCC1||Regulator of chromosome condensation 1/beta-lactamase-inhibitor protein II
	novel_328	ENSCAFT00000049957	ENSCAFG00000005165	MGAT5B	-
	novel_328	ENSCAFT00000050000	ENSCAFG00000001536	SHARPIN	Zinc finger, RanBP2-type||Ubiquitin-related domain
	novel_328	ENSCAFT00000050042	ENSCAFG00000029961	APCDD1L	APCDD1 domain
	novel_328	ENSCAFT00000050198	ENSCAFG00000004375	NUP210	Bacterial Ig-like, group 2||Invasin/intimin cell-adhesion
At 36 dpi	cfa-miR-106b	ENSCAFT00000028525	ENSCAFG00000017951	DTNA	EF-hand domain, type 1||Zinc finger, ZZ-type||EF-hand domain, type 2||Distrobrevin||-
	cfa-miR-106b	ENSCAFT00000049644	ENSCAFG00000005902	NALCN	Ion transport domain
	cfa-miR-10a	ENSCAFT00000023929	ENSCAFG00000015051	SLC5A5	Sodium/solute symporter, subgroup||Sodium/solute symporter, conserved site||Sodium/solute symporter
	cfa-miR-146a	ENSCAFT00000022285	ENSCAFG00000014034	-	Glutathione S-transferase, N-terminal||Thioredoxin-like fold||Glutathione S-transferase, C-terminal||Glutathione S-transferase, C-terminal-like
	cfa-miR-146a	ENSCAFT00000022777	ENSCAFG00000014341	RFXANK	DNA-binding, RFXANK||Ankyrin repeat||Ankyrin repeat-containing domain
	cfa-miR-146a	ENSCAFT00000023886	ENSCAFG00000015043	MMP13	Peptidase M10A, cysteine switch, zinc binding site||Hemopexin, conserved site||Peptidoglycan binding-like||Peptidase, metallopeptidase||Peptidase M10A, stromelysin-type||Peptidase M10A||Peptidase M10, metallopeptidase||Hemopexin-like domain||Hemopexin-like repeats
	cfa-miR-146a	ENSCAFT00000043690	ENSCAFG00000014489	MICU1	EF-Hand 1, calcium-binding site||EF-hand domain
	cfa-miR-182	ENSCAFT00000000009	ENSCAFG00000000008	TXNL4A	mRNA splicing factor, thioredoxin-like U5 snRNP||Thioredoxin-like fold
	cfa-miR-182	ENSCAFT00000001268	ENSCAFG00000000811	SFT2D1	Vesicle transport protein, Got1/SFT2-like
	cfa-miR-182	ENSCAFT00000015461	ENSCAFG00000031822	JMJD7	JmjC domain
	cfa-miR-182	ENSCAFT00000030423	ENSCAFG00000019162	DMRTB1	-||DM DNA-binding domain
	cfa-miR-182	ENSCAFT00000049390	ENSCAFG00000000700	MOV10L1	P-loop containing nucleoside triphosphate hydrolase
	cfa-miR-188	ENSCAFT00000000370	ENSCAFG00000000235	N4BP3	-
	cfa-miR-188	ENSCAFT00000000386	ENSCAFG00000000246	COL23A1	Collagen triple helix repeat
	cfa-miR-188	ENSCAFT00000000828	ENSCAFG00000000534	SNX24	Phox homologous domain
	cfa-miR-188	ENSCAFT00000001518	ENSCAFG00000000981	DAXX	Daxx protein
	cfa-miR-188	ENSCAFT00000002126	ENSCAFG00000001377	GTPBP1	Translation elongation factor EFTu/EF1A, C-terminal||Translation elongation factor EFTu/EF1A, domain 2||Elongation factor, GTP-binding domain||P-loop containing nucleoside triphosphate hydrolase||Translation protein, beta-barrel domain||Translation elongation factor EF1A/initiation factor IF2gamma, C-terminal
	cfa-miR-188	ENSCAFT00000002422	ENSCAFG00000001550	FOXRED2	-
	cfa-miR-188	ENSCAFT00000002774	ENSCAFG00000024436	-	Glycoside hydrolase superfamily||Hyaluronidase
	cfa-miR-188	ENSCAFT00000002887	ENSCAFG00000001829	SRF	Transcription factor, MADS-box
	cfa-miR-188	ENSCAFT00000005591	ENSCAFG00000003475	AKT1S1	-
	cfa-miR-188	ENSCAFT00000006576	ENSCAFG00000004107	SEC61A1	SecY conserved site||Translocon Sec61/SecY, plug domain||SecY/SEC61-alpha family
	cfa-miR-188	ENSCAFT00000007378	ENSCAFG00000023265	DPYSL5	Hydantoinase/dihydropyrimidinase||Metal-dependent hydrolase, composite domain||Amidohydrolase 1
	cfa-miR-188	ENSCAFT00000008057	ENSCAFG00000005012	TMEM163	-
	cfa-miR-188	ENSCAFT00000008108	ENSCAFG00000023412	SLC6A11	Sodium:neurotransmitter symporter||Sodium:neurotransmitter symporter, GABA, GAT-3
	cfa-miR-188	ENSCAFT00000008245	ENSCAFG00000005123	NUMBL	NUMB domain||Numb/numb-like||PTB/PI domain
	cfa-miR-188	ENSCAFT00000009457	ENSCAFG00000005859	P4HB	Disulphide isomerase||Thioredoxin domain||Protein disulphide isomerase||Thioredoxin-like fold||Thioredoxin, conserved site
	cfa-miR-188	ENSCAFT00000010288	ENSCAFG00000006370	HGF	Peptidase S1A, chymotrypsin-type||Kringle-like fold||Kringle, conserved site||Trypsin-like cysteine/serine peptidase domain||Peptidase S1||PAN-1 domain||Apple-like||Kringle||Hepatocyte growth factor-like||Hepatocyte growth factor
	cfa-miR-188	ENSCAFT00000011191	ENSCAFG00000006984	DEFB128	Beta-defensin
	cfa-miR-188	ENSCAFT00000011729	ENSCAFG00000007328	KRT80	Intermediate filament protein||Keratin, type II
	cfa-miR-188	ENSCAFT00000012528	ENSCAFG00000007832	TCF7L1	CTNNB1 binding, N-teminal||High mobility group box domain
	cfa-miR-188	ENSCAFT00000014138	ENSCAFG00000008907	ADCY6	Nucleotide cyclase||Adenylate cyclase, conserved domain||Adenylyl cyclase class-3/4/guanylyl cyclase, conserved site||Adenylyl cyclase class-3/4/guanylyl cyclase
	cfa-miR-188	ENSCAFT00000015218	ENSCAFG00000009579	TUBGCP5	Gamma-tubulin complex component protein
	cfa-miR-188	ENSCAFT00000015707	ENSCAFG00000009882	ZNF335	Zinc finger, C2H2||Zinc finger, C2H2-like
	cfa-miR-188	ENSCAFT00000017205	ENSCAFG00000010820	CATSPERB	Cation channel sperm-associated protein subunit beta
	cfa-miR-188	ENSCAFT00000017479	ENSCAFG00000010949	SLC37A2	Sugar phosphate transporter||Major facilitator superfamily||Major facilitator superfamily domain
	cfa-miR-188	ENSCAFT00000017695	ENSCAFG00000011115	ROBO3	Immunoglobulin I-set||Immunoglobulin subtype||Fibronectin type III||Immunoglobulin V-set domain||Immunoglobulin subtype 2||Immunoglobulin-like domain
	cfa-miR-188	ENSCAFT00000017779	ENSCAFG00000011186	DCLRE1A	DNA repair metallo-beta-lactamase||Cytokine, IL-1-like||Beta-lactamase-like
	cfa-miR-188	ENSCAFT00000018011	ENSCAFG00000011331	ANKRD35	Ankyrin repeat||Ankyrin repeat-containing domain
	cfa-miR-188	ENSCAFT00000018060	ENSCAFG00000011367	-	Ribonuclease H-like domain||GTF2I-like repeat
	cfa-miR-188	ENSCAFT00000020649	ENSCAFG00000013008	GMEB2	SAND domain-like||SAND domain
	cfa-miR-188	ENSCAFT00000022660	ENSCAFG00000014260	UBTF	High mobility group box domain 5||High mobility group box domain
	cfa-miR-188	ENSCAFT00000023583	ENSCAFG00000023536	-	Ankyrin repeat||Ankyrin repeat-containing domain
	cfa-miR-188	ENSCAFT00000023918	ENSCAFG00000015069	-	von Willebrand factor, type A||VIT domain
	cfa-miR-188	ENSCAFT00000023980	ENSCAFG00000015101	CLRN2	-
	cfa-miR-188	ENSCAFT00000024286	ENSCAFG00000015292	SMTNL2	Calponin homology domain
	cfa-miR-188	ENSCAFT00000024982	ENSCAFG00000015763	BECN2	Atg6/Beclin
	cfa-miR-188	ENSCAFT00000025141	ENSCAFG00000015865	NT5C3B	Pyrimidine 5'-nucleotidase, eukaryotic||HAD-like domain
	cfa-miR-188	ENSCAFT00000025224	ENSCAFG00000015920	HAP1	HAP1, N-terminal
	cfa-miR-188	ENSCAFT00000025918	ENSCAFG00000016341	ZBTB4	BTB/POZ||BTB/POZ fold||Zinc finger, C2H2-like||Zinc finger, C2H2||BTB/POZ-like
	cfa-miR-188	ENSCAFT00000027473	ENSCAFG00000017337	GALC	Glycoside hydrolase superfamily||Glycoside hydrolase, family 59
	cfa-miR-188	ENSCAFT00000028660	ENSCAFG00000018042	SNX33	SH3 domain||Phox homologous domain||Sorting nexin 9 subfamily||Sorting nexin protein, WASP-binding domain
	cfa-miR-188	ENSCAFT00000029042	ENSCAFG00000018281	ARHGEF37	Dbl homology (DH) domain||BAR domain||SH3 domain||Variant SH3 domain
	cfa-miR-188	ENSCAFT00000030452	ENSCAFG00000019181	INPP5K	Inositol polyphosphate-related phosphatase||Endonuclease/exonuclease/phosphatase||Coiled-coil transcriptional coactivator-like
	cfa-miR-188	ENSCAFT00000031016	ENSCAFG00000019511	-	Glycoside hydrolase, family 47
	cfa-miR-188	ENSCAFT00000031630	ENSCAFG00000019877	GFI1B	Zinc finger, C2H2||Zinc finger, C2H2-like
	cfa-miR-188	ENSCAFT00000035824	ENSCAFG00000015069	-	von Willebrand factor, type A||VIT domain
	cfa-miR-188	ENSCAFT00000036389	ENSCAFG00000023536	-	Ankyrin repeat||Ankyrin repeat-containing domain
	cfa-miR-188	ENSCAFT00000036541	ENSCAFG00000018828	CIDEA	CIDE-N domain
	cfa-miR-188	ENSCAFT00000037578	ENSCAFG00000004813	LIPE	Lipase, GDXG, active site||Alpha/beta hydrolase fold-3||Alpha/Beta hydrolase fold||Hormone-sensitive lipase, N-terminal
	cfa-miR-188	ENSCAFT00000042828	ENSCAFG00000005194	PFKFB3	6-phosphofructo-2-kinase||P-loop containing nucleoside triphosphate hydrolase||Histidine phosphatase superfamily, clade-1||Phosphoglycerate/bisphosphoglycerate mutase, active site||Fructose-2,6-bisphosphatase||Histidine phosphatase superfamily
	cfa-miR-188	ENSCAFT00000042911	ENSCAFG00000029621	ACER2	Ceramidase
	cfa-miR-188	ENSCAFT00000042988	ENSCAFG00000031861	MZF1	Zinc finger, C2H2||Retrovirus capsid, C-terminal||Transcription regulator SCAN||Zinc finger, C2H2-like
	cfa-miR-188	ENSCAFT00000043404	ENSCAFG00000004107	SEC61A1	SecY conserved site||Translocon Sec61/SecY, plug domain||SecY/SEC61-alpha family
	cfa-miR-188	ENSCAFT00000043502	ENSCAFG00000004055	FRK	Serine-threonine/tyrosine-protein kinase catalytic domain||Tyrosine-protein kinase, catalytic domain||SH2 domain||Tyrosine-protein kinase, active site||Protein kinase-like domain||Protein kinase domain||SH3 domain||Protein kinase, ATP binding site
	cfa-miR-188	ENSCAFT00000044690	ENSCAFG00000003961	SPHK2	NAD kinase/diacylglycerol kinase-like domain||Diacylglycerol kinase, catalytic domain
	cfa-miR-188	ENSCAFT00000044756	ENSCAFG00000030021	-	C-type lectin||C-type lectin fold
	cfa-miR-188	ENSCAFT00000044892	ENSCAFG00000009934	ATXN1	Ataxin-1/HBP1 module (AXH)||Ataxin, AXH domain||Capicua transcriptional repressor modulator, Ataxin-1
	cfa-miR-188	ENSCAFT00000045250	ENSCAFG00000031144	ENSCAFG00000031144	-
	cfa-miR-188	ENSCAFT00000045746	ENSCAFG00000017676	SETBP1	AT hook, DNA-binding motif
	cfa-miR-188	ENSCAFT00000046289	ENSCAFG00000010567	BSDC1	BSD
	cfa-miR-188	ENSCAFT00000046496	ENSCAFG00000016938	MSTO1	Misato Segment II tubulin-like domain||DML1/Misato, tubulin domain||Tubulin/FtsZ, GTPase domain
	cfa-miR-188	ENSCAFT00000046528	ENSCAFG00000003581	PHF19	Zinc finger, PHD-type, conserved site||Zinc finger, PHD-finger||-||Tudor domain||Zinc finger, FYVE/PHD-type||Polycomb-like MTF2 factor 2, C-terminal domain||Zinc finger, PHD-type
	cfa-miR-188	ENSCAFT00000046693	ENSCAFG00000032669	-	Ras-like guanine nucleotide exchange factor, N-terminal
	cfa-miR-188	ENSCAFT00000047653	ENSCAFG00000032161	BATF3	Basic-leucine zipper domain||AP-1 transcription factor
	cfa-miR-188	ENSCAFT00000048022	ENSCAFG00000005786	ANKHD1	Ankyrin repeat-containing domain||K Homology domain, type 1||K Homology domain||Ankyrin repeat||Eukaryotic translation initiation factor 4E binding
	cfa-miR-188	ENSCAFT00000048201	ENSCAFG00000030229	EMX1	Homeodomain, metazoa||Homeodomain-like||Helix-turn-helix motif||Homeobox domain||Homeobox, conserved site
	cfa-miR-188	ENSCAFT00000048960	ENSCAFG00000009658	TFAP2A	Transcription factor AP-2 alpha, N-terminal||Transcription factor AP-2, C-terminal
	cfa-miR-188	ENSCAFT00000049166	ENSCAFG00000005328	GALNT14	Galactosyltransferase, C-terminal||Ricin B lectin domain||Glycosyltransferase 2-like||Nucleotide-diphospho-sugar transferases
	cfa-miR-188	ENSCAFT00000049454	ENSCAFG00000012105	GALNT2	Galactosyltransferase, C-terminal||Nucleotide-diphospho-sugar transferases||Glycosyltransferase 2-like||Ricin B lectin domain
	cfa-miR-188	ENSCAFT00000049798	ENSCAFG00000014921	RETREG3	-
	cfa-miR-188	ENSCAFT00000049928	ENSCAFG00000000246	COL23A1	Collagen triple helix repeat
	cfa-miR-188	ENSCAFT00000050125	ENSCAFG00000006178	SPART	MIT||Senescence/spartin-associated
	cfa-miR-18a	ENSCAFT00000000112	ENSCAFG00000000064	CD63	Tetraspanin/Peripherin||Tetraspanin, conserved site||Tetraspanin
	cfa-miR-18a	ENSCAFT00000007159	ENSCAFG00000004442	ZNF282	Krueppel-associated box||Zinc finger, C2H2||Zinc finger, C2H2-like||Protein of unknown function DUF3669, zinc finger protein
	cfa-miR-18a	ENSCAFT00000016823	ENSCAFG00000010584	CRYAA	Alpha crystallin/Heat shock protein||HSP20-like chaperone||Alpha crystallin/Hsp20 domain||Alpha-crystallin, N-terminal
	cfa-miR-18a	ENSCAFT00000019337	ENSCAFG00000012169	SYTL1	C2 domain||Rab-binding domain
	cfa-miR-18a	ENSCAFT00000048088	ENSCAFG00000029224	HBM	Globin-like||Haemoglobin, alpha||Globin
	cfa-miR-18a	ENSCAFT00000049661	ENSCAFG00000029684	-	Serine-pyruvate aminotransferase/2-aminoethylphosphonate-pyruvate transaminase||Aminotransferase class V domain||Aminotransferase class-V, pyridoxal-phosphate binding site||Pyridoxal phosphate-dependent transferase
	cfa-miR-18a	ENSCAFT00000049830	ENSCAFG00000002065	KIT	Tyrosine-protein kinase, receptor class III, conserved site||Protein kinase-like domain||Tyrosine-protein kinase, active site||Immunoglobulin-like domain||Immunoglobulin I-set||Tyrosine-protein kinase, CSF-1/PDGF receptor family||Serine-threonine/tyrosine-protein kinase catalytic domain||Mast/stem cell growth factor receptor||Tyrosine-protein kinase, catalytic domain||Immunoglobulin subtype||Prot…
	cfa-miR-18a	ENSCAFT00000050162	ENSCAFG00000015937	AHCTF1	ELYS-like domain||WD40-repeat-containing domain
	cfa-miR-205	ENSCAFT00000002249	ENSCAFG00000001434	KDM4C	JmjN domain||Zinc finger, FYVE/PHD-type||Tudor domain||JmjC domain||Zinc finger, PHD-type
	cfa-miR-205	ENSCAFT00000005195	ENSCAFG00000003236	INPP5B	Inositol polyphosphate-related phosphatase||Rho GTPase-activating protein domain||Endonuclease/exonuclease/phosphatase||Rho GTPase activation protein
	cfa-miR-205	ENSCAFT00000005351	ENSCAFG00000003342	NAPSA	Aspartic peptidase||Aspartic peptidase domain||Aspartic peptidase, active site
	cfa-miR-205	ENSCAFT00000009283	ENSCAFG00000005743	INPPL1	Sterile alpha motif, type 1||Endonuclease/exonuclease/phosphatase||SH2 domain||Inositol polyphosphate-related phosphatase||Sterile alpha motif/pointed domain||Sterile alpha motif domain
	cfa-miR-205	ENSCAFT00000017196	ENSCAFG00000010796	TRPV4	Glycolipid transfer protein domain||Transient receptor potential channel, vanilloid 4||Transient receptor potential channel, vanilloid 1-4||Ankyrin repeat||Transient receptor potential channel||Ion transport domain||Ankyrin repeat-containing domain
	cfa-miR-205	ENSCAFT00000022889	ENSCAFG00000014414	ENSCAFG00000014414	Zinc finger, RING-CH-type
	cfa-miR-205	ENSCAFT00000023126	ENSCAFG00000014566	TRMT44	Zinc finger, CCCH-type||tRNA (uracil-O(2)-)-methyltransferase||S-adenosyl-L-methionine-dependent methyltransferase
	cfa-miR-205	ENSCAFT00000025413	ENSCAFG00000016020	ACTB	Actin/actin-like conserved site||Actin, conserved site||Actin family
	cfa-miR-205	ENSCAFT00000025968	ENSCAFG00000016381	DEGS1	Fatty acid desaturase, type 1||Sphingolipid delta4-desaturase
	cfa-miR-205	ENSCAFT00000026734	ENSCAFG00000016882	SSR2	Translocon-associated protein subunit beta
	cfa-miR-205	ENSCAFT00000028433	ENSCAFG00000017916	SEMA7A	Plexin-like fold||Plexin||Sema domain||Immunoglobulin-like domain
	cfa-miR-205	ENSCAFT00000030879	ENSCAFG00000019423	PRXL2B	-
	cfa-miR-205	ENSCAFT00000031690	ENSCAFG00000019919	IRF8	Interferon regulatory factor-3||Interferon regulatory factor, conserved site||Interferon regulatory factor DNA-binding domain||SMAD/FHA domain
	cfa-miR-205	ENSCAFT00000032163	ENSCAFG00000020194	BARHL2	Homeobox, conserved site||Homeobox domain||Homeodomain-like||Homeodomain, metazoa
	cfa-miR-205	ENSCAFT00000044092	ENSCAFG00000032636	-	Zinc finger, C2H2-like||Zinc finger, C2H2
	cfa-miR-205	ENSCAFT00000044751	ENSCAFG00000001480	TRIOBP	Pleckstrin homology domain
	cfa-miR-205	ENSCAFT00000045280	ENSCAFG00000029593	TMEM35A	-
	cfa-miR-205	ENSCAFT00000049223	ENSCAFG00000016020	ACTB	Actin/actin-like conserved site||Actin, conserved site||Actin family
	cfa-miR-205	ENSCAFT00000049492	ENSCAFG00000017745	TBX2	Transcription factor, T-box||Transcription factor, T-box, region of unknown function||Transcription factor, Brachyury||p53-like transcription factor, DNA-binding||Transcription factor, T-box, conserved site
	cfa-miR-206	ENSCAFT00000004110	ENSCAFG00000002612	SMAP1	Arf GTPase activating protein
	cfa-miR-206	ENSCAFT00000047431	ENSCAFG00000007473	NUDT12	NUDIX hydrolase domain||NADH pyrophosphatase-like, N-terminal||Zinc ribbon, NADH pyrophosphatase||Ankyrin repeat||NUDIX hydrolase domain-like||Ankyrin repeat-containing domain||NUDIX hydrolase, conserved site
	cfa-miR-206	ENSCAFT00000049055	ENSCAFG00000028887	ENSCAFG00000028887	-
	cfa-miR-216b	ENSCAFT00000001506	ENSCAFG00000000974	DERL1	Derlin
	cfa-miR-216b	ENSCAFT00000013500	ENSCAFG00000008509	CCDC113	Domain of unknown function DUF4201
	cfa-miR-216b	ENSCAFT00000027087	ENSCAFG00000017107	PLEKHO2	Pleckstrin homology domain
	cfa-miR-32	ENSCAFT00000003875	ENSCAFG00000002459	RAB23	Ran GTPase||Small GTP-binding protein domain||Small GTPase superfamily, Ras type||P-loop containing nucleoside triphosphate hydrolase||Small GTPase superfamily||Small GTPase superfamily, Rho type||Small GTPase superfamily, Rab type
	cfa-miR-331	ENSCAFT00000000333	ENSCAFG00000000210	FEM1C	Ankyrin repeat-containing domain||Ankyrin repeat
	cfa-miR-331	ENSCAFT00000000364	ENSCAFG00000000228	TMED9	GOLD
	cfa-miR-331	ENSCAFT00000000391	ENSCAFG00000000249	PIP4K2C	Phosphatidylinositol-4-phosphate 5-kinase, core||Phosphatidylinositol-4-phosphate 5-kinase, core, subgroup
	cfa-miR-331	ENSCAFT00000000773	ENSCAFG00000018214	PDGFRB	Platelet-derived growth factor receptor beta||Protein kinase domain||Immunoglobulin subtype 2||Protein kinase, ATP binding site||Serine-threonine/tyrosine-protein kinase catalytic domain||Tyrosine-protein kinase, catalytic domain||Immunoglobulin subtype||Immunoglobulin I-set||Tyrosine-protein kinase, CSF-1/PDGF receptor family||Tyrosine-protein kinase, active site||Immunoglobulin-like domain||Pro…
	cfa-miR-331	ENSCAFT00000000797	ENSCAFG00000000509	DDX39B	DEAD/DEAH box helicase domain||Helicase, C-terminal||P-loop containing nucleoside triphosphate hydrolase||RNA helicase, DEAD-box type, Q motif||Helicase superfamily 1/2, ATP-binding domain
	cfa-miR-331	ENSCAFT00000000846	ENSCAFG00000000543	CEP120	Domain of unknown function DUF3668||C2 domain
	cfa-miR-331	ENSCAFT00000000971	ENSCAFG00000000629	DENND6B	AVL9/DENND6 domain
	cfa-miR-331	ENSCAFT00000001072	ENSCAFG00000000686	-	Peptidase S1||Complement B/C2||Peptidase S1, trypsin family, active site||von Willebrand factor, type A||Peptidase S1A, chymotrypsin-type||Sushi/SCR/CCP domain||Trypsin-like cysteine/serine peptidase domain
	cfa-miR-331	ENSCAFT00000001078	ENSCAFG00000000692	SELENOO	Uncharacterised protein family UPF0061
	cfa-miR-331	ENSCAFT00000001087	ENSCAFG00000000698	TRABD	Pheromone shutdown, TraB
	cfa-miR-331	ENSCAFT00000001151	ENSCAFG00000000745	TBC1D22A	Rab-GTPase-TBC domain
	cfa-miR-331	ENSCAFT00000001189	ENSCAFG00000000761	ATF6B	Basic-leucine zipper domain
	cfa-miR-331	ENSCAFT00000001293	ENSCAFG00000000829	PSMB8	Proteasome, subunit alpha/beta||Proteasome beta-type subunit, conserved site||Proteasome B-type subunit||Nucleophile aminohydrolases, N-terminal||Peptidase T1A, proteasome beta-subunit
	cfa-miR-331	ENSCAFT00000001310	ENSCAFG00000000828	RPS6KA2	Protein kinase domain||Serine/threonine-protein kinase, active site||Ribosomal protein S6 kinase II||Serine/threonine/dual specificity protein kinase, catalytic domain||Protein kinase, ATP binding site||AGC-kinase, C-terminal||Protein kinase, C-terminal||Protein kinase-like domain
	cfa-miR-331	ENSCAFT00000001395	ENSCAFG00000000899	SULT4A1	Sulfotransferase domain||P-loop containing nucleoside triphosphate hydrolase
	cfa-miR-331	ENSCAFT00000001424	ENSCAFG00000000918	MCAT	Acyl transferase/acyl hydrolase/lysophospholipase||Malonyl-CoA ACP transacylase, ACP-binding||Polyketide synthase, acyl transferase domain||Acyl transferase
	cfa-miR-331	ENSCAFT00000001474	ENSCAFG00000000952	B3GALT4	Glycosyl transferase, family 31
	cfa-miR-331	ENSCAFT00000001564	ENSCAFG00000001018	CCDC134	Coiled-coil domain-containing protein 134
	cfa-miR-331	ENSCAFT00000001778	ENSCAFG00000001145	TRIM11	SPRY domain||Concanavalin A-like lectin/glucanase domain||Zinc finger, RING-type, conserved site||B30.2/SPRY domain||SPRY-associated||Zinc finger, B-box||Zinc finger, RING-type||Butyrophylin-like
	cfa-miR-331	ENSCAFT00000001819	ENSCAFG00000001177	C14H1orf35	Kinase phosphorylation domain
	cfa-miR-331	ENSCAFT00000001843	ENSCAFG00000001191	LEMD2	LEM/LEM-like domain||Inner nuclear membrane protein MAN1||LEM domain
	cfa-miR-331	ENSCAFT00000001905	ENSCAFG00000001227	SPDEF	Pointed domain||Sterile alpha motif/pointed domain||Ets domain
	cfa-miR-331	ENSCAFT00000002003	ENSCAFG00000001297	RHPN1	BRO1 domain||PDZ domain||HR1 rho-binding repeat
	cfa-miR-331	ENSCAFT00000002006	ENSCAFG00000001296	GRAP2	SH2 domain||SH3 domain
	cfa-miR-331	ENSCAFT00000002040	ENSCAFG00000001317	EEF1D	Translation elongation factor EF1B, beta/delta chains, conserved site||Translation elongation factor EF1B, beta/delta subunit, guanine nucleotide exchange||Elongation factor 1 beta central acidic region, eukaryote
	cfa-miR-331	ENSCAFT00000002059	ENSCAFG00000001325	PYCR3	Pyrroline-5-carboxylate reductase, catalytic, N-terminal||6-phosphogluconate dehydrogenase C-terminal domain-like||Pyrroline-5-carboxylate reductase||Pyrroline-5-carboxylate reductase, dimerisation domain
	cfa-miR-331	ENSCAFT00000002131	ENSCAFG00000001382	MAPK13	Protein kinase-like domain||Protein kinase, ATP binding site||Mitogen-activated protein (MAP) kinase, conserved site||Serine/threonine/dual specificity protein kinase, catalytic domain||Protein kinase domain||Mitogen-activated protein (MAP) kinase, p38
	cfa-miR-331	ENSCAFT00000002222	ENSCAFG00000001427	BAIAP2L2	IMD/I-BAR domain||SH3 domain
	cfa-miR-331	ENSCAFT00000002255	ENSCAFG00000001445	GRINA	Bax inhibitor 1-related
	cfa-miR-331	ENSCAFT00000002301	ENSCAFG00000001477	CMTR1	WW domain||S-adenosyl-L-methionine-dependent methyltransferase||RrmJ-type ribose 2-O-methyltransferase domain||Ribosomal RNA methyltransferase FtsJ domain||G-patch domain
	cfa-miR-331	ENSCAFT00000002316	ENSCAFG00000001486	CPA5	Peptidase M14, carboxypeptidase A||Proteinase inhibitor, propeptide||Proteinase inhibitor, carboxypeptidase propeptide
	cfa-miR-331	ENSCAFT00000002351	ENSCAFG00000001506	CYTH4	Sec7 domain||Pleckstrin homology domain
	cfa-miR-331	ENSCAFT00000002422	ENSCAFG00000001550	FOXRED2	-
	cfa-miR-331	ENSCAFT00000002462	ENSCAFG00000024926	DGAT1	Sterol O-acyltransferase, ACAT/DAG/ARE types||Membrane bound O-acyl transferase, MBOAT||Diacylglycerol O-acyltransferase 1
	cfa-miR-331	ENSCAFT00000002464	ENSCAFG00000001572	UNC5CL	ZU5 domain||Death-like domain||Death domain
	cfa-miR-331	ENSCAFT00000002502	ENSCAFG00000001597	MDFI	MyoD family inhibitor/MyoD family inhibitor domain-containing protein
	cfa-miR-331	ENSCAFT00000002508	ENSCAFG00000001599	TFEB	Basic helix-loop-helix leucine zipper transcrition factor MiT/TFE||Myc-type, basic helix-loop-helix (bHLH) domain
	cfa-miR-331	ENSCAFT00000002521	ENSCAFG00000001607	SLC39A4	Zinc/iron permease
	cfa-miR-331	ENSCAFT00000002568	ENSCAFG00000001632	FOXH1	Transcription factor, fork head
	cfa-miR-331	ENSCAFT00000002584	ENSCAFG00000001645	FAM71F2	Domain of unknown function DUF3699
	cfa-miR-331	ENSCAFT00000002643	ENSCAFG00000001630	MYH9	Myosin tail||Myosin, N-terminal, SH3-like||P-loop containing nucleoside triphosphate hydrolase||IQ motif, EF-hand binding site||Myosin head, motor domain
	cfa-miR-331	ENSCAFT00000002669	ENSCAFG00000001705	MB	Myoglobin||Globin||Globin-like
	cfa-miR-331	ENSCAFT00000002747	ENSCAFG00000001753	PPP2R5D	Protein phosphatase 2A, regulatory B subunit, B56||Armadillo-type fold
	cfa-miR-331	ENSCAFT00000002797	ENSCAFG00000001781	WFS1	Wolframin||Wolframin family
	cfa-miR-331	ENSCAFT00000002887	ENSCAFG00000001829	SRF	Transcription factor, MADS-box
	cfa-miR-331	ENSCAFT00000002921	ENSCAFG00000001853	ABCC10	ABC transporter type 1, transmembrane domain||AAA+ ATPase domain||ABC transporter, conserved site||ABC transporter-like||P-loop containing nucleoside triphosphate hydrolase
	cfa-miR-331	ENSCAFT00000002949	ENSCAFG00000001865	TJAP1	Tight junction-associated protein 1
	cfa-miR-331	ENSCAFT00000003001	ENSCAFG00000001897	APBA1	PDZ domain||PTB/PI domain
	cfa-miR-331	ENSCAFT00000003060	ENSCAFG00000001937	DCTN3	Dynactin subunit p22
	cfa-miR-331	ENSCAFT00000003068	ENSCAFG00000001941	TMEM63B	Domain of unknown function DUF221||Domain of unknown function DUF4463
	cfa-miR-331	ENSCAFT00000003482	ENSCAFG00000002218	-	Nuclear Testis protein, C-terminal||Nuclear Testis protein, N-terminal
	cfa-miR-331	ENSCAFT00000003567	ENSCAFG00000002270	NINJ1	Ninjurin
	cfa-miR-331	ENSCAFT00000003851	ENSCAFG00000002441	-	Zinc finger, C2H2||Krueppel-associated box||Zinc finger, C2H2-like
	cfa-miR-331	ENSCAFT00000003875	ENSCAFG00000002459	RAB23	Ran GTPase||Small GTP-binding protein domain||Small GTPase superfamily, Ras type||P-loop containing nucleoside triphosphate hydrolase||Small GTPase superfamily||Small GTPase superfamily, Rho type||Small GTPase superfamily, Rab type
	cfa-miR-331	ENSCAFT00000003882	ENSCAFG00000019245	BCAP31	-
	cfa-miR-331	ENSCAFT00000004081	ENSCAFG00000002589	COL9A1	Concanavalin A-like lectin/glucanase domain||Collagen triple helix repeat||Laminin G domain
	cfa-miR-331	ENSCAFT00000004100	ENSCAFG00000002605	HSPBP1	Armadillo-type fold
	cfa-miR-331	ENSCAFT00000004150	ENSCAFG00000002641	TTC7A	Tetratricopeptide repeat||Tetratricopeptide TPR2||Tetratricopeptide TPR1||Tetratricopeptide repeat-containing domain
	cfa-miR-331	ENSCAFT00000004265	ENSCAFG00000002701	TFPT	-
	cfa-miR-331	ENSCAFT00000004502	ENSCAFG00000002814	KCNQ4	Ion transport domain||Potassium channel||Potassium channel, voltage dependent, KCNQ||Potassium channel, voltage dependent, KCNQ, C-terminal
	cfa-miR-331	ENSCAFT00000005051	ENSCAFG00000003139	TBRG4	FAST kinase-like protein, subdomain 2||FAST kinase leucine-rich||RAP domain
	cfa-miR-331	ENSCAFT00000005221	ENSCAFG00000003253	YRDC	YrdC-like domain||DHBP synthase RibB-like alpha/beta domain
	cfa-miR-331	ENSCAFT00000005262	ENSCAFG00000003280	RSPO1	Furin-like repeat||Insulin-like growth factor binding protein, N-terminal||Thrombospondin, type 1 repeat
	cfa-miR-331	ENSCAFT00000005333	ENSCAFG00000003331	-	Calycin-like||Lipocalin/cytosolic fatty-acid binding domain||Alpha-1-acid glycoprotein
	cfa-miR-331	ENSCAFT00000005356	ENSCAFG00000003344	WHRN	PDZ domain
	cfa-miR-331	ENSCAFT00000005521	ENSCAFG00000003431	CLEC4F	C-type lectin fold||C-type lectin
	cfa-miR-331	ENSCAFT00000005713	ENSCAFG00000003553	CADPS2	Calcium-dependent secretion activator||Munc13 homology 1||Pleckstrin homology domain
	cfa-miR-331	ENSCAFT00000005763	ENSCAFG00000003582	VPS41	Clathrin, heavy chain/VPS, 7-fold repeat||Zinc finger, RING-type||WD40-repeat-containing domain||Vacuolar protein sorting-associated protein 41
	cfa-miR-331	ENSCAFT00000005773	ENSCAFG00000003589	PRMT1	S-adenosyl-L-methionine-dependent methyltransferase||Methyltransferase domain||Protein arginine N-methyltransferase
	cfa-miR-331	ENSCAFT00000005882	ENSCAFG00000003651	CSMD2	Sushi/SCR/CCP domain||CUB domain
	cfa-miR-331	ENSCAFT00000006090	ENSCAFG00000003786	LAMB4	EGF-like, laminin||Laminin IV||Laminin, N-terminal||EGF-like, conserved site
	cfa-miR-331	ENSCAFT00000006137	ENSCAFG00000003813	CFAP100	Domain of unknown function DUF4200
	cfa-miR-331	ENSCAFT00000006233	ENSCAFG00000003874	NUCB1	EF-hand domain||EF-Hand 1, calcium-binding site||EF-hand domain pair
	cfa-miR-331	ENSCAFT00000006268	ENSCAFG00000003884	TXNRD3	Thioredoxin-like fold||Glutaredoxin||Pyridine nucleotide-disulphide oxidoreductase, NAD-binding domain||Pyridine nucleotide-disulphide oxidoreductase, FAD/NAD(P)-binding domain||Pyridine nucleotide-disulphide oxidoreductase, class I, active site||Pyridine nucleotide-disulphide oxidoreductase, dimerisation domain||Thioredoxin/glutathione reductase selenoprotein||FAD/NAD-linked reductase, dimerisat…
	cfa-miR-331	ENSCAFT00000006272	ENSCAFG00000003901	BCAT2	Branched-chain amino acid aminotransferase II||Aminotransferase, class IV||Aminotransferase, class IV, conserved site
	cfa-miR-331	ENSCAFT00000006386	ENSCAFG00000003981	SULT2B1	Sulfotransferase domain||P-loop containing nucleoside triphosphate hydrolase
	cfa-miR-331	ENSCAFT00000006404	ENSCAFG00000003993	CYTH2	Pleckstrin homology domain||Sec7 domain
	cfa-miR-331	ENSCAFT00000006474	ENSCAFG00000004041	ZSWIM9	Zinc finger, SWIM-type
	cfa-miR-331	ENSCAFT00000006506	ENSCAFG00000004061	ELSPBP1	Fibronectin, type II, collagen-binding||Kringle-like fold
	cfa-miR-331	ENSCAFT00000006540	ENSCAFG00000004082	ABTB1	Ankyrin repeat||BTB/POZ fold||BTB/POZ||Ankyrin repeat-containing domain||BTB/POZ-like
	cfa-miR-331	ENSCAFT00000006545	ENSCAFG00000004080	NOP53	Ribosome biogenesis protein Nop53/GLTSCR2
	cfa-miR-331	ENSCAFT00000006626	ENSCAFG00000004135	EEFSEC	Translation protein, beta-barrel domain||Translation elongation factor EFTu/EF1A, domain 2||P-loop containing nucleoside triphosphate hydrolase||Elongation factor, GTP-binding domain
	cfa-miR-331	ENSCAFT00000006687	ENSCAFG00000004161	MEIS3	Homeobox domain||Homeodomain-like||Homeobox KN domain
	cfa-miR-331	ENSCAFT00000006727	ENSCAFG00000004190	ARHGAP35	Rho GTPase activation protein||FF domain||P-loop containing nucleoside triphosphate hydrolase||Rho GTPase-activating protein domain||Small GTPase superfamily
	cfa-miR-331	ENSCAFT00000006735	ENSCAFG00000004193	AP2S1	AP complex, mu/sigma subunit||Clathrin adaptor complex, small chain||Adaptor protein complex, sigma subunit||Longin-like domain
	cfa-miR-331	ENSCAFT00000006868	ENSCAFG00000004277	PTGIR	G protein-coupled receptor, rhodopsin-like||GPCR, rhodopsin-like, 7TM||Prostanoid receptor||Prostacyclin (prostanoid IP) receptor
	cfa-miR-331	ENSCAFT00000007105	ENSCAFG00000004409	EML2	WD40-repeat-containing domain||HELP||Quinonprotein alcohol dehydrogenase-like superfamily||WD40 repeat
	cfa-miR-331	ENSCAFT00000007156	ENSCAFG00000004439	RTN2	Reticulon
	cfa-miR-331	ENSCAFT00000007363	ENSCAFG00000004563	PPP1R37	Leucine-rich repeat, ribonuclease inhibitor subtype||Leucine-rich repeat
	cfa-miR-331	ENSCAFT00000007458	ENSCAFG00000004631	-	Linker histone H1/H5, domain H15
	cfa-miR-331	ENSCAFT00000007481	ENSCAFG00000025133	FADS6	Fatty acid desaturase, type 1
	cfa-miR-331	ENSCAFT00000007518	ENSCAFG00000004676	-	EF-hand domain pair||EF-hand domain||EF-Hand 1, calcium-binding site
	cfa-miR-331	ENSCAFT00000007708	ENSCAFG00000004782	GAB2	Pleckstrin homology domain||Aminoacyl-tRNA synthetase, class II (D/K/N)||Asparagine-tRNA ligase||Aspartyl/Asparaginyl-tRNA synthetase, class IIb||Aminoacyl-tRNA synthetase, class II
	cfa-miR-331	ENSCAFT00000007898	ENSCAFG00000004903	KDM4A	Zinc finger, PHD-type||JmjC domain||Tudor domain||Zinc finger, FYVE/PHD-type||JmjN domain
	cfa-miR-331	ENSCAFT00000007956	ENSCAFG00000004953	TRIM47	Zinc finger, B-box
	cfa-miR-331	ENSCAFT00000007977	ENSCAFG00000004966	MYD88	Toll/interleukin-1 receptor homology (TIR) domain||Death domain||Death-like domain
	cfa-miR-331	ENSCAFT00000008047	ENSCAFG00000005006	-	Thiamin diphosphate-binding fold||CD225/Dispanin family||Dehydrogenase, E1 component
	cfa-miR-331	ENSCAFT00000008120	ENSCAFG00000005043	EXOC7	Cullin repeat-like-containing domain||Exocyst complex protein Exo70
	cfa-miR-331	ENSCAFT00000008192	ENSCAFG00000005091	SNRPA	-
	cfa-miR-331	ENSCAFT00000008200	ENSCAFG00000005097	RHBDF2	Rhomboid serine protease||Peptidase S54, rhomboid domain
	cfa-miR-331	ENSCAFT00000008223	ENSCAFG00000005112	CYGB	Globin, lamprey/hagfish type||Globin||Globin-like
	cfa-miR-331	ENSCAFT00000008256	ENSCAFG00000005069	PTPRF	Fibronectin type III||Protein-tyrosine phosphatase, receptor/non-receptor type||Immunoglobulin subtype||Immunoglobulin I-set||Immunoglobulin-like domain||Protein-tyrosine phosphatase-like||Protein-tyrosine phosphatase, catalytic||Protein-tyrosine/Dual specificity phosphatase||Protein-tyrosine phosphatase, active site||Immunoglobulin subtype 2
	cfa-miR-331	ENSCAFT00000008257	ENSCAFG00000005132	ST6GALNAC1	Glycosyl transferase, family 29
	cfa-miR-331	ENSCAFT00000008288	ENSCAFG00000005148	MNX1	Homeodomain-like||Homeodomain, metazoa||Homeobox domain||Homeobox, conserved site
	cfa-miR-331	ENSCAFT00000008360	ENSCAFG00000005179	CAPN5	Cysteine peptidase, cysteine active site||C2 domain||Peptidase C2, calpain, large subunit, domain III||Peptidase C2, calpain, domain III||Peptidase C2, calpain family||Peptidase C2, calpain, catalytic domain
	cfa-miR-331	ENSCAFT00000008368	ENSCAFG00000005177	HYI	Hydroxypyruvate isomerase-like||Xylose isomerase-like, TIM barrel domain
	cfa-miR-331	ENSCAFT00000008435	ENSCAFG00000005233	ASB13	SOCS protein, C-terminal||Ankyrin repeat-containing domain||Ankyrin repeat
	cfa-miR-331	ENSCAFT00000008488	ENSCAFG00000005251	RALGAPA2	Rap GTPase activating protein domain||Armadillo-type fold
	cfa-miR-331	ENSCAFT00000008657	ENSCAFG00000005381	MAP6	MAP6/FAM154
	cfa-miR-331	ENSCAFT00000008739	ENSCAFG00000005435	METTL17	S-adenosyl-L-methionine-dependent methyltransferase||Ribosomal protein Rsm22, bacterial-type
	cfa-miR-331	ENSCAFT00000008859	ENSCAFG00000005493	ZNF219	Zinc finger, C2H2-like||Zinc finger, C2H2
	cfa-miR-331	ENSCAFT00000009084	ENSCAFG00000013032	STK25	Serine/threonine/dual specificity protein kinase, catalytic domain||Protein kinase domain||Protein kinase-like domain||Protein kinase, ATP binding site
	cfa-miR-331	ENSCAFT00000009171	ENSCAFG00000005689	NPTX1	Pentaxin||Pentaxin, conserved site||Concanavalin A-like lectin/glucanase domain
	cfa-miR-331	ENSCAFT00000009187	ENSCAFG00000005699	DNAJC18	DnaJ domain, conserved site||Domain of unknown function DUF1977, DnaJ-like||DnaJ domain
	cfa-miR-331	ENSCAFT00000009215	ENSCAFG00000005718	E2F7	E2F/DP family, winged-helix DNA-binding domain
	cfa-miR-331	ENSCAFT00000009547	ENSCAFG00000005919	FAM98C	Uncharacterised protein family FAM98
	cfa-miR-331	ENSCAFT00000009874	ENSCAFG00000006100	DUSP6	Dual specificity phosphatase, subgroup, catalytic domain||Rhodanese-like domain||Protein-tyrosine/Dual specificity phosphatase||Mitogen-activated protein (MAP) kinase phosphatase||Protein-tyrosine phosphatase-like||Dual specificity phosphatase, catalytic domain
	cfa-miR-331	ENSCAFT00000009960	ENSCAFG00000006157	MAVS	-
	cfa-miR-331	ENSCAFT00000010073	ENSCAFG00000006236	DELE1	Sel1-like
	cfa-miR-331	ENSCAFT00000010217	ENSCAFG00000006300	NOC4L	Armadillo-type fold||CCAAT-binding factor
	cfa-miR-331	ENSCAFT00000010394	ENSCAFG00000006430	HPX	Hemopexin, conserved site||Hemopexin, chordata||Hemopexin-like domain||Hemopexin-like repeats
	cfa-miR-331	ENSCAFT00000010495	ENSCAFG00000006497	PKP3	Armadillo||Armadillo-type fold
	cfa-miR-331	ENSCAFT00000010557	ENSCAFG00000006546	ARID5A	ARID DNA-binding domain
	cfa-miR-331	ENSCAFT00000010605	ENSCAFG00000006569	DEAF1	SAND domain||Zinc finger, MYND-type||SAND domain-like
	cfa-miR-331	ENSCAFT00000010626	ENSCAFG00000006585	ALOX5AP	FLAP/GST2/LTC4S, conserved site||5-lipoxygenase-activating protein||Membrane-associated, eicosanoid/glutathione metabolism (MAPEG) protein
	cfa-miR-331	ENSCAFT00000010673	ENSCAFG00000006594	-	Transaldolase||Transaldolase type 1||Transaldolase, active site
	cfa-miR-331	ENSCAFT00000010687	ENSCAFG00000006633	-	ThiJ/PfpI||Class I glutamine amidotransferase-like
	cfa-miR-331	ENSCAFT00000010689	ENSCAFG00000006633	-	ThiJ/PfpI||Class I glutamine amidotransferase-like
	cfa-miR-331	ENSCAFT00000010788	ENSCAFG00000006699	CALCOCO1	Coiled-coil transcriptional coactivator-like
	cfa-miR-331	ENSCAFT00000010831	ENSCAFG00000006723	SYT9	C2 domain||Synaptotagmin
	cfa-miR-331	ENSCAFT00000011122	ENSCAFG00000006930	TCF15	Myc-type, basic helix-loop-helix (bHLH) domain
	cfa-miR-331	ENSCAFT00000011214	ENSCAFG00000006977	ABTB2	Ankyrin repeat||BTB/POZ fold||BTB/POZ||Ankyrin repeat-containing domain||BTB/POZ-like||Histone-fold
	cfa-miR-331	ENSCAFT00000011294	ENSCAFG00000007038	HM13	Presenilin/signal peptide peptidase||Peptidase A22B, signal peptide peptidase
	cfa-miR-331	ENSCAFT00000011663	ENSCAFG00000007238	PDCD2L	Programmed cell death protein 2, C-terminal||Zinc finger, LIM-type
	cfa-miR-331	ENSCAFT00000011842	ENSCAFG00000007377	PEPD	Aminopeptidase P, N-terminal||Peptidase M24B, X-Pro dipeptidase/aminopeptidase P, conserved site||Peptidase M24, structural domain
	cfa-miR-331	ENSCAFT00000011878	ENSCAFG00000007411	CSPP1	-
	cfa-miR-331	ENSCAFT00000013340	ENSCAFG00000008395	SCARA3	Collagen triple helix repeat
	cfa-miR-331	ENSCAFT00000013560	ENSCAFG00000008540	MYL9	EF-hand domain pair||EF-hand domain||EF-Hand 1, calcium-binding site
	cfa-miR-331	ENSCAFT00000013788	ENSCAFG00000008670	PTK2B	Tyrosine-protein kinase, active site||Protein kinase-like domain||Tyrosine-protein kinase, catalytic domain||Serine-threonine/tyrosine-protein kinase catalytic domain||Ubiquitin-related domain||Focal adhesion kinase, targeting (FAT) domain||Band 4.1 domain||Protein kinase, ATP binding site||FERM central domain||Protein kinase domain||FERM domain
	cfa-miR-331	ENSCAFT00000013946	ENSCAFG00000008755	SRC	Protein kinase, ATP binding site||SH3 domain||Protein kinase domain||Protein kinase-like domain||Tyrosine-protein kinase, active site||SH2 domain||Serine-threonine/tyrosine-protein kinase catalytic domain||Tyrosine-protein kinase, catalytic domain
	cfa-miR-331	ENSCAFT00000014000	ENSCAFG00000008811	RND1	P-loop containing nucleoside triphosphate hydrolase||Small GTPase superfamily, Rab type||Small GTPase superfamily, Rho type||Small GTPase superfamily||Small GTPase superfamily, Ras type||Small GTP-binding protein domain
	cfa-miR-331	ENSCAFT00000014230	ENSCAFG00000008933	NLRC5	Leucine-rich repeat, cysteine-containing subtype||P-loop containing nucleoside triphosphate hydrolase||NACHT nucleoside triphosphatase||Leucine-rich repeat, ribonuclease inhibitor subtype
	cfa-miR-331	ENSCAFT00000014312	ENSCAFG00000008972	-	CRIB domain||Protein kinase domain||Protein kinase, ATP binding site||Protein kinase-like domain
	cfa-miR-331	ENSCAFT00000014534	ENSCAFG00000009132	BAHD1	Bromo adjacent homology (BAH) domain
	cfa-miR-331	ENSCAFT00000014555	ENSCAFG00000015205	SAA1	Serum amyloid A protein
	cfa-miR-331	ENSCAFT00000014606	ENSCAFG00000009185	ANKRD2	Ankyrin repeat||Ankyrin repeat-containing domain
	cfa-miR-331	ENSCAFT00000014796	ENSCAFG00000009303	FBXO21	F-box domain||Hemimethylated DNA-binding domain
	cfa-miR-331	ENSCAFT00000014810	ENSCAFG00000025512	SERPINB6	Serpin domain||Serpin, conserved site
	cfa-miR-331	ENSCAFT00000014854	ENSCAFG00000009333	CES1	Carboxylesterase type B, active site||Carboxylesterase type B, conserved site||Alpha/Beta hydrolase fold||Carboxylesterase, type B
	cfa-miR-331	ENSCAFT00000014930	ENSCAFG00000009383	VPS18	Pep3/Vps18/deep orange||Clathrin, heavy chain/VPS, 7-fold repeat
	cfa-miR-331	ENSCAFT00000014964	ENSCAFG00000009404	TNNC1	EF-hand domain pair||EF-Hand 1, calcium-binding site||EF-hand domain
	cfa-miR-331	ENSCAFT00000014966	ENSCAFG00000009401	DLL4	Delta/Serrate/lag-2 (DSL) protein||EGF-like calcium-binding domain||Epidermal growth factor-like domain||EGF-like, conserved site||EGF-type aspartate/asparagine hydroxylation site||Notch ligand, N-terminal||Insulin-like growth factor binding protein, N-terminal
	cfa-miR-331	ENSCAFT00000014984	ENSCAFG00000009419	NDUFAF6	Squalene/phytoene synthase||Isoprenoid synthase domain
	cfa-miR-331	ENSCAFT00000015080	ENSCAFG00000009478	COL4A3BP	START domain||Pleckstrin homology domain
	cfa-miR-331	ENSCAFT00000015119	ENSCAFG00000009512	PIDD1	Leucine-rich repeat, typical subtype||Death domain||ZU5 domain||Death-like domain||Peptidase S68, pidd||Leucine-rich repeat
	cfa-miR-331	ENSCAFT00000015230	ENSCAFG00000009586	CHID1	Glycoside hydrolase, family 18, catalytic domain||Chitinase II||Glycoside hydrolase superfamily
	cfa-miR-331	ENSCAFT00000015279	ENSCAFG00000009612	IFIT2	Tetratricopeptide TPR2||Tetratricopeptide repeat||Tetratricopeptide repeat-containing domain||Tetratricopeptide TPR1
	cfa-miR-331	ENSCAFT00000015397	ENSCAFG00000009696	WFDC2	Whey acidic protein-type 4-disulphide core
	cfa-miR-331	ENSCAFT00000015583	ENSCAFG00000009797	STAT1	STAT transcription factor, all-alpha domain||Signal transducer and activation of transcription 1, TAZ2 binding domain, C-terminal||SH2 domain||p53-like transcription factor, DNA-binding||STAT transcription factor, protein interaction||STAT transcription factor, DNA-binding||STAT transcription factor, coiled coil
	cfa-miR-331	ENSCAFT00000015640	ENSCAFG00000009845	TTF2	Helicase superfamily 1/2, ATP-binding domain||DNA/RNA helicase, ATP-dependent, DEAH-box type, conserved site||Zinc finger, GRF-type||SNF2-related||Helicase, C-terminal||P-loop containing nucleoside triphosphate hydrolase
	cfa-miR-331	ENSCAFT00000015859	ENSCAFG00000009960	TOLLIP	C2 domain
	cfa-miR-331	ENSCAFT00000015952	ENSCAFG00000010030	TMCC2	Predicted transmembrane/coiled-coil 2 protein
	cfa-miR-331	ENSCAFT00000015963	ENSCAFG00000010029	LONP2	P-loop containing nucleoside triphosphate hydrolase||AAA+ ATPase domain||Ribosomal protein S5 domain 2-type fold||PUA-like domain||ATPase, AAA-type, core||Peptidase S16, active site||Peptidase S16, Lon C-terminal||Peptidase S16, lon N-terminal||Lon protease, bacterial/eukaryotic-type
	cfa-miR-331	ENSCAFT00000015991	ENSCAFG00000010052	CTSD	Aspartic peptidase, N-terminal||Aspartic peptidase, active site||Aspartic peptidase||Aspartic peptidase domain
	cfa-miR-331	ENSCAFT00000016049	ENSCAFG00000010100	TEX264	Regulatory factor, effector binding domain||GyrI-like small molecule binding domain
	cfa-miR-331	ENSCAFT00000016089	ENSCAFG00000010133	C34H5orf49	Protein of unknown function DUF4541
	cfa-miR-331	ENSCAFT00000016133	ENSCAFG00000010156	SUMF2	C-type lectin fold||Sulfatase-modifying factor enzyme
	cfa-miR-331	ENSCAFT00000016266	ENSCAFG00000010241	PXN	Zinc finger, LIM-type||Paxillin
	cfa-miR-331	ENSCAFT00000016271	ENSCAFG00000010255	KCNJ5	Immunoglobulin E-set||Potassium channel, inwardly rectifying, Kir||Potassium channel, inwardly rectifying, Kir3.4
	cfa-miR-331	ENSCAFT00000016346	ENSCAFG00000010298	ADORA1	Adenosine receptor||Adenosine A1 receptor||GPCR, rhodopsin-like, 7TM||G protein-coupled receptor, rhodopsin-like
	cfa-miR-331	ENSCAFT00000016392	ENSCAFG00000010319	TENT4A	Nucleotidyl transferase domain||PAP/25A-associated
	cfa-miR-331	ENSCAFT00000016528	ENSCAFG00000010395	ADAMTS16	Peptidase M12B, ADAM/reprolysin||ADAM-TS Spacer 1||Peptidase M12B, propeptide||Thrombospondin, type 1 repeat||Peptidase M12B, ADAM-TS||PLAC
	cfa-miR-331	ENSCAFT00000016545	ENSCAFG00000010413	TMEM54	Beta-casein-like
	cfa-miR-331	ENSCAFT00000016727	ENSCAFG00000010486	SLC13A3	Sodium/sulphate symporter
	cfa-miR-331	ENSCAFT00000016859	ENSCAFG00000010602	ELF3	Sterile alpha motif/pointed domain||Pointed domain||Ets domain
	cfa-miR-331	ENSCAFT00000016864	ENSCAFG00000010596	-	Protein kinase-like domain||Ubiquitin-associated/translation elongation factor EF1B, N-terminal, eukaryote||Protein kinase, ATP binding site||Protein kinase domain||Serine/threonine/dual specificity protein kinase, catalytic domain||Serine/threonine-protein kinase, active site
	cfa-miR-331	ENSCAFT00000017049	ENSCAFG00000010718	-	Immunoglobulin-like domain||CD80-like, immunoglobulin C2-set||Immunoglobulin V-set domain||Immunoglobulin subtype
	cfa-miR-331	ENSCAFT00000017377	ENSCAFG00000010924	PKNOX2	Homeodomain-like||Homeobox KN domain||Homeobox domain
	cfa-miR-331	ENSCAFT00000017596	ENSCAFG00000011022	ROBO4	Fibronectin type III||Immunoglobulin subtype||Immunoglobulin I-set||Immunoglobulin-like domain||Immunoglobulin subtype 2
	cfa-miR-331	ENSCAFT00000017677	ENSCAFG00000011107	STK32C	Protein kinase-like domain||Protein kinase domain||Serine/threonine-protein kinase, active site||Serine/threonine/dual specificity protein kinase, catalytic domain
	cfa-miR-331	ENSCAFT00000017723	ENSCAFG00000011158	CFAP46	-
	cfa-miR-331	ENSCAFT00000017794	ENSCAFG00000011197	MMP14	Hemopexin, conserved site||Peptidase M10A, cysteine switch, zinc binding site||Peptidase M10A, matrix metallopeptidase, C-terminal||Peptidoglycan binding-like||Peptidase, metallopeptidase||Peptidase M10A, stromelysin-type||Peptidase M10, metallopeptidase||Peptidase M10A||Hemopexin-like repeats||Hemopexin-like domain
	cfa-miR-331	ENSCAFT00000017821	ENSCAFG00000011211	ECEL1	Peptidase M13, N-terminal domain||Peptidase M13, C-terminal domain
	cfa-miR-331	ENSCAFT00000017876	ENSCAFG00000011247	LAPTM5	Lysosomal-associated transmembrane protein 4/5||Lysosomal-associated transmembrane protein, 4A/5
	cfa-miR-331	ENSCAFT00000018106	ENSCAFG00000011395	NCF1	NADPH oxidase subunit p47Phox, C-terminal||Neutrophil cytosol factor 1||Phox homologous domain||SH3 domain
	cfa-miR-331	ENSCAFT00000018142	ENSCAFG00000011427	ACIN1	SAP domain
	cfa-miR-331	ENSCAFT00000018146	ENSCAFG00000011432	MAPKAPK2	Protein kinase domain||Serine/threonine/dual specificity protein kinase, catalytic domain||Serine/threonine-protein kinase, active site||Protein kinase-like domain
	cfa-miR-331	ENSCAFT00000018216	ENSCAFG00000011482	PABPN1	RNA recognition motif domain
	cfa-miR-331	ENSCAFT00000018234	ENSCAFG00000011499	SNAI1	Zinc finger, C2H2||Zinc finger, C2H2-like
	cfa-miR-331	ENSCAFT00000018301	ENSCAFG00000011535	TMEM134	Protein of unknown function DUF872, transmembrane
	cfa-miR-331	ENSCAFT00000018316	ENSCAFG00000011542	HAPLN3	Immunoglobulin-like domain||C-type lectin fold||Link||Immunoglobulin subtype||Immunoglobulin V-set domain
	cfa-miR-331	ENSCAFT00000018382	ENSCAFG00000023827	CRYBB2	Gamma-crystallin-related||Beta/gamma crystallin
	cfa-miR-331	ENSCAFT00000018398	ENSCAFG00000011587	NGEF	SH3 domain||Dbl homology (DH) domain||Pleckstrin homology domain
	cfa-miR-331	ENSCAFT00000018446	ENSCAFG00000011615	GOLGB1	-
	cfa-miR-331	ENSCAFT00000018633	ENSCAFG00000011729	HPS4	-
	cfa-miR-331	ENSCAFT00000018802	ENSCAFG00000011756	PLXNA2	IPT domain||Plexin, cytoplasmic RasGAP domain||Plexin-like fold||Immunoglobulin E-set||Rho GTPase activation protein||Plexin||Sema domain
	cfa-miR-331	ENSCAFT00000018829	ENSCAFG00000011857	SLAMF9	Immunoglobulin-like domain
	cfa-miR-331	ENSCAFT00000018963	ENSCAFG00000011924	PSME1	Proteasome activator pa28, N-terminal domain||Proteasome activator pa28, C-terminal domain||Proteasome activator pa28
	cfa-miR-331	ENSCAFT00000019073	ENSCAFG00000012012	NECTIN1	Immunoglobulin subtype||Immunoglobulin V-set domain||CD80-like, immunoglobulin C2-set||Immunoglobulin subtype 2||Immunoglobulin-like domain
	cfa-miR-331	ENSCAFT00000019138	ENSCAFG00000012051	PDIA5	Thioredoxin, conserved site||Thioredoxin-like fold||Thioredoxin domain
	cfa-miR-331	ENSCAFT00000019153	ENSCAFG00000012065	PCK1	Phosphoenolpyruvate carboxykinase, GTP-utilising||Phosphoenolpyruvate carboxykinase, GTP-utilising, conserved site||Phosphoenolpyruvate carboxykinase, N-terminal
	cfa-miR-331	ENSCAFT00000019337	ENSCAFG00000012169	SYTL1	C2 domain||Rab-binding domain
	cfa-miR-331	ENSCAFT00000019354	ENSCAFG00000012178	TMEM222	Protein of unknown function DUF778
	cfa-miR-331	ENSCAFT00000019411	ENSCAFG00000012226	COL6A3	Collagen triple helix repeat||Proteinase inhibitor I2, Kunitz metazoa||Proteinase inhibitor I2, Kunitz, conserved site||Fibronectin type III||von Willebrand factor, type A
	cfa-miR-331	ENSCAFT00000019441	ENSCAFG00000012224	HINFP	Zinc finger, C2H2||Zinc finger, C2H2-like
	cfa-miR-331	ENSCAFT00000019670	ENSCAFG00000012386	KLHL30	BTB/POZ||BTB-kelch protein||BTB/POZ fold||Kelch repeat type 1||BTB/POZ-like||BTB/Kelch-associated
	cfa-miR-331	ENSCAFT00000019797	ENSCAFG00000012408	RPS6KA1	Protein kinase domain||Ribosomal protein S6 kinase II||Serine/threonine/dual specificity protein kinase, catalytic domain||Serine/threonine-protein kinase, active site||Protein kinase, ATP binding site||AGC-kinase, C-terminal||Protein kinase-like domain||Protein kinase, C-terminal
	cfa-miR-331	ENSCAFT00000019817	ENSCAFG00000012473	SEMA6C	Plexin-like fold||Plexin||Sema domain
	cfa-miR-331	ENSCAFT00000019844	ENSCAFG00000012489	CASTOR1	GATS-like ACT domain||GATS-like family
	cfa-miR-331	ENSCAFT00000020119	ENSCAFG00000012680	RNPEPL1	Peptidase M1, membrane alanine aminopeptidase, N-terminal||Peptidase M1, leukotriene A4 hydrolase, aminopeptidase C-terminal||Armadillo-type fold
	cfa-miR-331	ENSCAFT00000020187	ENSCAFG00000012723	CHST15	Sulfotransferase domain||P-loop containing nucleoside triphosphate hydrolase
	cfa-miR-331	ENSCAFT00000020224	ENSCAFG00000012752	FAM53B	Family of FAM53
	cfa-miR-331	ENSCAFT00000020258	ENSCAFG00000023437	SEC14L4	Cellular retinaldehyde binding/alpha-tocopherol transport||CRAL/TRIO, N-terminal domain||GOLD||CRAL-TRIO domain
	cfa-miR-331	ENSCAFT00000020332	ENSCAFG00000012764	CLCN2	CBS domain||Chloride channel, core||Chloride channel ClC-2||Chloride channel, voltage gated
	cfa-miR-331	ENSCAFT00000020354	ENSCAFG00000012836	ADAMTS4	Thrombospondin, type 1 repeat||Peptidase M12B, ADAM-TS||ADAM, cysteine-rich||Peptidase M12B, propeptide||ADAM-TS Spacer 1||Peptidase M12B, ADAM/reprolysin
	cfa-miR-331	ENSCAFT00000020533	ENSCAFG00000012935	DLX1	Homeodomain-like||Homeodomain, metazoa||Helix-turn-helix motif||Homeobox, conserved site||Homeobox domain
	cfa-miR-331	ENSCAFT00000020555	ENSCAFG00000012952	VPS37D	Modifier of rudimentary, Modr
	cfa-miR-331	ENSCAFT00000020580	ENSCAFG00000012964	MPZ	Immunoglobulin subtype||Immunoglobulin V-set domain||Myelin P0 protein related||Myelin-PO, C-terminal||Myelin P0 protein, conserved site||Immunoglobulin-like domain
	cfa-miR-331	ENSCAFT00000020584	ENSCAFG00000012969	INPP5J	Inositol polyphosphate-related phosphatase||Endonuclease/exonuclease/phosphatase
	cfa-miR-331	ENSCAFT00000020600	ENSCAFG00000012975	MAP4	Microtubule associated protein, tubulin-binding repeat
	cfa-miR-331	ENSCAFT00000020616	ENSCAFG00000012975	MAP4	Microtubule associated protein, tubulin-binding repeat
	cfa-miR-331	ENSCAFT00000020662	ENSCAFG00000013017	CYB561	Cytochrome b561/ferric reductase transmembrane||Cytochrome b561 domain
	cfa-miR-331	ENSCAFT00000020679	ENSCAFG00000013036	FN3KRP	Fructosamine/Ketosamine-3-kinase||Protein kinase-like domain
	cfa-miR-331	ENSCAFT00000020910	ENSCAFG00000013168	CTSW	Proteinase inhibitor I29, cathepsin propeptide||Cysteine peptidase, histidine active site||Peptidase C1A, papain C-terminal||Cysteine peptidase, asparagine active site
	cfa-miR-331	ENSCAFT00000020914	ENSCAFG00000013165	PRPF6	Tetratricopeptide repeat||Tetratricopeptide repeat-containing domain||PRP1 splicing factor, N-terminal||HAT (Half-A-TPR) repeat
	cfa-miR-331	ENSCAFT00000020925	ENSCAFG00000013179	OPRL1	G protein-coupled receptor, rhodopsin-like||GPCR, rhodopsin-like, 7TM||X opioid receptor||Opioid receptor
	cfa-miR-331	ENSCAFT00000021053	ENSCAFG00000013191	NRP2	Neuropilin||Galactose-binding domain-like||MAM domain||Coagulation factor 5/8 C-terminal type domain||Neuropilin-1, C-terminal||CUB domain||Concanavalin A-like lectin/glucanase domain
	cfa-miR-331	ENSCAFT00000021198	ENSCAFG00000013350	SIPA1	Rap GTPase activating protein domain||PDZ domain
	cfa-miR-331	ENSCAFT00000021319	ENSCAFG00000013440	ADAM8	ADAM, cysteine-rich||Peptidase M12B, propeptide||Blood coagulation inhibitor, Disintegrin||Disintegrin, conserved site||Peptidase M12B, ADAM/reprolysin
	cfa-miR-331	ENSCAFT00000021363	ENSCAFG00000013467	POR	Flavoprotein pyridine nucleotide cytochrome reductase||Flavodoxin||NADPH-cytochrome P450 reductase||Ferredoxin reductase-type FAD-binding domain||Flavoprotein-like||Oxidoreductase FAD/NAD(P)-binding||Riboflavin synthase-like beta-barrel||Flavodoxin/nitric oxide synthase||FAD-binding, type 1
	cfa-miR-331	ENSCAFT00000021384	ENSCAFG00000013483	TMEM120A	TMPIT-like
	cfa-miR-331	ENSCAFT00000021553	ENSCAFG00000013600	PTH1R	GPCR, family 2-like||GPCR, family 2, secretin-like, conserved site||GPCR, family 2, secretin-like||GPCR, family 2, extracellular hormone receptor domain||GPCR, family 2, parathyroid hormone receptor
	cfa-miR-331	ENSCAFT00000021597	ENSCAFG00000013614	DTX2	WWE domain, subgroup||WWE domain||Zinc finger, RING-type
	cfa-miR-331	ENSCAFT00000021600	ENSCAFG00000013614	DTX2	WWE domain, subgroup||WWE domain||Zinc finger, RING-type
	cfa-miR-331	ENSCAFT00000021681	ENSCAFG00000013663	GNAZ	Guanine nucleotide binding protein (G-protein), alpha subunit||P-loop containing nucleoside triphosphate hydrolase||G-protein alpha subunit, group I||G protein alpha subunit, helical insertion
	cfa-miR-331	ENSCAFT00000021875	ENSCAFG00000013781	-	Collagen triple helix repeat
	cfa-miR-331	ENSCAFT00000021894	ENSCAFG00000013773	BCR	C2 domain||Rho GTPase activation protein||Dbl homology (DH) domain||Pleckstrin homology domain||Rho GTPase-activating protein domain||Guanine-nucleotide dissociation stimulator, CDC24, conserved site
	cfa-miR-331	ENSCAFT00000022143	ENSCAFG00000013957	TSPAN15	Tetraspanin/Peripherin||Tetraspanin
	cfa-miR-331	ENSCAFT00000022175	ENSCAFG00000013973	GFAP	Intermediate filament protein||Intermediate filament protein, conserved site||Intermediate filament head, DNA-binding domain
	cfa-miR-331	ENSCAFT00000022302	ENSCAFG00000014052	NODAL	Transforming growth factor-beta, C-terminal||Cystine-knot cytokine||Transforming growth factor-beta, N-terminal||Transforming growth factor beta, conserved site
	cfa-miR-331	ENSCAFT00000022399	ENSCAFG00000014105	SMARCB1	SWI/SNF chromatin-remodeling complex, component hSNF5/Ini1||SNF5/SMARCB1/INI1
	cfa-miR-331	ENSCAFT00000022409	ENSCAFG00000014117	MMP11	Peptidase M10, metallopeptidase||Peptidase M10A||Peptidase M10A, stromelysin-type||Hemopexin-like repeats||Hemopexin-like domain||Hemopexin, conserved site||Peptidase M10A, cysteine switch, zinc binding site||Peptidase, metallopeptidase
	cfa-miR-331	ENSCAFT00000022549	ENSCAFG00000014203	EPO	Erythropoietin/thrombopoeitin||Four-helical cytokine-like, core||Erythropoietin/thrombopoeitin, conserved site||Erythropoietin
	cfa-miR-331	ENSCAFT00000022561	ENSCAFG00000014212	TANGO2	Protein of unknown function DUF833
	cfa-miR-331	ENSCAFT00000022635	ENSCAFG00000014232	ARVCF	Armadillo||Armadillo-type fold
	cfa-miR-331	ENSCAFT00000022660	ENSCAFG00000014260	UBTF	High mobility group box domain 5||High mobility group box domain
	cfa-miR-331	ENSCAFT00000022742	ENSCAFG00000014311	TFR2	Protease-associated domain, PA||Transferrin receptor-like, dimerisation domain||Peptidase M28
	cfa-miR-331	ENSCAFT00000022875	ENSCAFG00000031793	RPS6KA4	AGC-kinase, C-terminal||Protein kinase, C-terminal||Protein kinase-like domain||Ribosomal protein S6 kinase II||Serine/threonine/dual specificity protein kinase, catalytic domain||Serine/threonine-protein kinase, active site||Protein kinase domain||Protein kinase, ATP binding site
	cfa-miR-331	ENSCAFT00000022892	ENSCAFG00000014402	MPP2	L27, C-terminal||Guanylate kinase, conserved site||L27||P-loop containing nucleoside triphosphate hydrolase||Guanylate kinase/L-type calcium channel beta subunit||SH3 domain||Variant SH3 domain||PDZ domain||Guanylate kinase-like
	cfa-miR-331	ENSCAFT00000022939	ENSCAFG00000014435	MAOA	Amine oxidase||Flavin amine oxidase
	cfa-miR-331	ENSCAFT00000023019	ENSCAFG00000014475	HOMER3	WH1/EVH1 domain
	cfa-miR-331	ENSCAFT00000023207	ENSCAFG00000014607	LRPAP1	Alpha-2-macroglobulin receptor-associated protein, domain 1||Alpha-2-macroglobulin RAP, C-terminal
	cfa-miR-331	ENSCAFT00000023518	ENSCAFG00000014817	ISYNA1	Myo-inositol-1-phosphate synthase, GAPDH-like||Myo-inositol-1-phosphate synthase
	cfa-miR-331	ENSCAFT00000023528	ENSCAFG00000014831	SH3BP2	SH2 domain||Pleckstrin homology domain
	cfa-miR-331	ENSCAFT00000023564	ENSCAFG00000014844	-	GoLoco motif||Rap GTPase activating protein domain
	cfa-miR-331	ENSCAFT00000023666	ENSCAFG00000014906	KLHL22	BTB/Kelch-associated||BTB/POZ-like||Kelch repeat type 1||BTB/POZ fold||BTB/POZ||BTB-kelch protein
	cfa-miR-331	ENSCAFT00000023718	ENSCAFG00000014920	ECE1	Peptidase M13, N-terminal domain||Peptidase M13, C-terminal domain
	cfa-miR-331	ENSCAFT00000023773	ENSCAFG00000014993	FGFR3	Immunoglobulin I-set||Serine-threonine/tyrosine-protein kinase catalytic domain||Tyrosine-protein kinase, catalytic domain||Immunoglobulin subtype||Protein kinase-like domain||Immunoglobulin-like domain||Tyrosine-protein kinase, active site||Protein kinase domain||Protein kinase, ATP binding site||Immunoglobulin||Fibroblast growth factor receptor family||Immunoglobulin subtype 2
	cfa-miR-331	ENSCAFT00000024023	ENSCAFG00000015128	TMCO4	Protein of unknown function DUF726||Alpha/Beta hydrolase fold
	cfa-miR-331	ENSCAFT00000024162	ENSCAFG00000015219	ZZEF1	Zinc finger, ZZ-type||Galactose-binding domain-like||Anaphase-promoting complex, subunit 10/DOC domain||EF-hand domain
	cfa-miR-331	ENSCAFT00000024310	ENSCAFG00000015309	SDF2L1	MIR motif
	cfa-miR-331	ENSCAFT00000024339	ENSCAFG00000015333	NPTX2	Pentaxin, conserved site||Pentaxin||Concanavalin A-like lectin/glucanase domain
	cfa-miR-331	ENSCAFT00000024404	ENSCAFG00000015346	STAT5A	STAT transcription factor, coiled coil||STAT transcription factor, DNA-binding||p53-like transcription factor, DNA-binding||STAT transcription factor, protein interaction||SH2 domain||STAT transcription factor, all-alpha domain
	cfa-miR-331	ENSCAFT00000024534	ENSCAFG00000015466	TSPAN9	Tetraspanin||Tetraspanin, conserved site||Tetraspanin/Peripherin
	cfa-miR-331	ENSCAFT00000024745	ENSCAFG00000015610	ACTL8	Actin family
	cfa-miR-331	ENSCAFT00000024855	ENSCAFG00000015669	ZMIZ1	Zinc finger, MIZ-type
	cfa-miR-331	ENSCAFT00000024871	ENSCAFG00000015699	STAMBPL1	USP8 dimerisation domain||JAB1/MPN/MOV34 metalloenzyme domain
	cfa-miR-331	ENSCAFT00000024956	ENSCAFG00000015747	MINK1	Citron-like
	cfa-miR-331	ENSCAFT00000025069	ENSCAFG00000006607	DPYSL3	Amidohydrolase 1||Hydantoinase/dihydropyrimidinase||Metal-dependent hydrolase, composite domain
	cfa-miR-331	ENSCAFT00000025136	ENSCAFG00000015861	PRXL2A	Thioredoxin-like fold
	cfa-miR-331	ENSCAFT00000025141	ENSCAFG00000015865	NT5C3B	Pyrimidine 5'-nucleotidase, eukaryotic||HAD-like domain
	cfa-miR-331	ENSCAFT00000025225	ENSCAFG00000015918	RAB3IL1	GDPGTP exchange factor Sec2p
	cfa-miR-331	ENSCAFT00000025292	ENSCAFG00000015954	GRID1	Periplasmic binding protein-like I||Ionotropic glutamate receptor, L-glutamate and glycine-binding domain||Extracellular ligand-binding receptor||Ionotropic glutamate receptor||Ionotropic glutamate receptor, metazoa
	cfa-miR-331	ENSCAFT00000025425	ENSCAFG00000016024	FBXL18	F-box domain
	cfa-miR-331	ENSCAFT00000025448	ENSCAFG00000016019	FADS2	Fatty acid desaturase, type 1
	cfa-miR-331	ENSCAFT00000025513	ENSCAFG00000016076	IL17RA	SEFIR
	cfa-miR-331	ENSCAFT00000025564	ENSCAFG00000016118	SRARP	Protein of unknown function DUF4654
	cfa-miR-331	ENSCAFT00000025608	ENSCAFG00000016130	ILVBL	Thiamine pyrophosphate enzyme, central domain||Thiamin diphosphate-binding fold||Thiamine pyrophosphate enzyme, C-terminal TPP-binding||TPP-binding enzyme, conserved site||DHS-like NAD/FAD-binding domain||Thiamine pyrophosphate enzyme, N-terminal TPP-binding domain
	cfa-miR-331	ENSCAFT00000025699	ENSCAFG00000016196	GDF10	Transforming growth factor beta, conserved site||Bone morphogenetic protein 3/3B||Transforming growth factor-beta, N-terminal||Transforming growth factor-beta, C-terminal||Cystine-knot cytokine
	cfa-miR-331	ENSCAFT00000025844	ENSCAFG00000016295	GIPC1	Uncharacterised conserved protein UCP038083, PDZ||PDZ domain
	cfa-miR-331	ENSCAFT00000025851	ENSCAFG00000016301	-	Peptidase S1||Peptidase S1, trypsin family, active site||Peptidase S1A, chymotrypsin-type||Trypsin-like cysteine/serine peptidase domain
	cfa-miR-331	ENSCAFT00000025950	ENSCAFG00000016358	BRAT1	Armadillo-type fold
	cfa-miR-331	ENSCAFT00000026071	ENSCAFG00000016444	FGD1	Zinc finger, FYVE/PHD-type||Pleckstrin homology domain||Dbl homology (DH) domain||FYVE zinc finger||Zinc finger, FYVE-related
	cfa-miR-331	ENSCAFT00000026086	ENSCAFG00000023822	FCRL5	Immunoglobulin subtype||Immunoglobulin subtype 2||Immunoglobulin-like domain
	cfa-miR-331	ENSCAFT00000026204	ENSCAFG00000016540	ARHGEF9	Pleckstrin homology domain||Dbl homology (DH) domain||SH3 domain
	cfa-miR-331	ENSCAFT00000026339	ENSCAFG00000016626	CCDC130	CWC16 protein
	cfa-miR-331	ENSCAFT00000026349	ENSCAFG00000024151	INSRR	Tyrosine-protein kinase, catalytic domain||Tyrosine-protein kinase, insulin-like receptor||Insulin-like growth factor binding protein, N-terminal||Serine-threonine/tyrosine-protein kinase catalytic domain||Fibronectin type III||Tyrosine-protein kinase, receptor class II, conserved site||Protein kinase-like domain||Furin-like cysteine-rich domain||Receptor L-domain||Tyrosine-protein kinase, active…
	cfa-miR-331	ENSCAFT00000026357	ENSCAFG00000016632	EIF4A1	ATP-dependent RNA helicase DEAD-box, conserved site||Helicase superfamily 1/2, ATP-binding domain||P-loop containing nucleoside triphosphate hydrolase||Helicase, C-terminal||DEAD/DEAH box helicase domain||RNA helicase, DEAD-box type, Q motif
	cfa-miR-331	ENSCAFT00000026496	ENSCAFG00000016734	EFNB1	Cupredoxin||Ephrin, conserved site||Ephrin
	cfa-miR-331	ENSCAFT00000026499	ENSCAFG00000016737	PRCC	Proline-rich protein PRCC
	cfa-miR-331	ENSCAFT00000026506	ENSCAFG00000016732	SIPA1L1	Rap GTPase activating protein domain||Signal-induced proliferation-associated 1-like protein, C-terminal||PDZ domain
	cfa-miR-331	ENSCAFT00000026508	ENSCAFG00000016746	FAM155B	-
	cfa-miR-331	ENSCAFT00000026521	ENSCAFG00000016753	ISG20L2	Exonuclease||Exonuclease, RNase T/DNA polymerase III||Ribonuclease H-like domain
	cfa-miR-331	ENSCAFT00000026553	ENSCAFG00000016769	NES	Intermediate filament protein||Intermediate filament protein, conserved site
	cfa-miR-331	ENSCAFT00000026696	ENSCAFG00000016860	HOXB8	Homeodomain, metazoa||Homeodomain-like||Homeobox protein, antennapedia type, conserved site||Homeobox domain||Homeobox, conserved site||Helix-turn-helix motif
	cfa-miR-331	ENSCAFT00000026769	ENSCAFG00000016918	GNGT2	G-protein gamma-like domain||G-protein, gamma subunit
	cfa-miR-331	ENSCAFT00000026785	ENSCAFG00000016931	SYNDIG1L	CD225/Dispanin family
	cfa-miR-331	ENSCAFT00000026855	ENSCAFG00000016958	KIF22	RuvA domain 2-like||Kinesin motor domain, conserved site||Kinesin motor domain||P-loop containing nucleoside triphosphate hydrolase
	cfa-miR-331	ENSCAFT00000026871	ENSCAFG00000016970	MVP	Major vault protein, N-terminal||Shoulder domain
	cfa-miR-331	ENSCAFT00000026875	ENSCAFG00000016977	DLX3	Homeodomain-like||Homeodomain, metazoa||Distal-less-like homeobox protein, N-terminal domain||Helix-turn-helix motif||Homeobox domain||Homeobox, conserved site
	cfa-miR-331	ENSCAFT00000027034	ENSCAFG00000017072	-	Cupredoxin||Ephrin||Ephrin, conserved site
	cfa-miR-331	ENSCAFT00000027042	ENSCAFG00000017075	DOC2A	C2 domain||Double C2 protein, alpha/beta/gamma||Synaptotagmin
	cfa-miR-331	ENSCAFT00000027092	ENSCAFG00000017109	ANKDD1A	Ankyrin repeat||Death-like domain||Ankyrin repeat-containing domain||Death domain
	cfa-miR-331	ENSCAFT00000027178	ENSCAFG00000017162	PBXIP1	-
	cfa-miR-331	ENSCAFT00000027191	ENSCAFG00000017169	ADAR	Double-stranded RNA-binding domain||Adenosine deaminase/editase||Double-stranded RNA-specific adenosine deaminase (DRADA)
	cfa-miR-331	ENSCAFT00000027211	ENSCAFG00000017184	IL6R	Immunoglobulin subtype||Long hematopoietin receptor, soluble alpha chain, conserved site||Fibronectin type III||Immunoglobulin subtype 2||Immunoglobulin-like domain||Interleukin-6 receptor alpha, binding
	cfa-miR-331	ENSCAFT00000027407	ENSCAFG00000017300	RABEP2	Rabaptin, GTPase-Rab5 binding domain||Rabaptin||Rabaptin coiled-coil domain
	cfa-miR-331	ENSCAFT00000027437	ENSCAFG00000017313	SPNS1	Major facilitator superfamily domain||Major facilitator superfamily
	cfa-miR-331	ENSCAFT00000027576	ENSCAFG00000017402	CRTC2	Transducer of regulated CREB activity, middle domain
	cfa-miR-331	ENSCAFT00000027651	ENSCAFG00000017451	RCVRN	EF-Hand 1, calcium-binding site||EF-hand domain||EF-hand domain pair
	cfa-miR-331	ENSCAFT00000027704	ENSCAFG00000017480	AQP8	Major intrinsic protein||Aquaporin-like||Major intrinsic protein, conserved site||Aquaporin 8
	cfa-miR-331	ENSCAFT00000027716	ENSCAFG00000017492	ARHGAP17	Rho GTPase-activating protein domain||BAR domain||Rho GTPase activation protein
	cfa-miR-331	ENSCAFT00000027724	ENSCAFG00000017498	CORO2B	Domain of unknown function DUF1900||WD40-repeat-containing domain||Domain of unknown function DUF1899||WD40 repeat, conserved site||WD40 repeat
	cfa-miR-331	ENSCAFT00000027734	ENSCAFG00000017501	SLC5A11	Sodium/solute symporter||Sodium/solute symporter, subgroup
	cfa-miR-331	ENSCAFT00000027928	ENSCAFG00000017616	LARP6	SUZ-C domain||RNA-binding protein Lupus La||Lupus La protein
	cfa-miR-331	ENSCAFT00000027975	ENSCAFG00000017641	HAND1	Myc-type, basic helix-loop-helix (bHLH) domain
	cfa-miR-331	ENSCAFT00000028271	ENSCAFG00000017820	CD276	Immunoglobulin-like domain||CD80-like, immunoglobulin C2-set||Immunoglobulin subtype 2||Immunoglobulin V-set domain||Immunoglobulin subtype
	cfa-miR-331	ENSCAFT00000028312	ENSCAFG00000017845	DHRS11	Short-chain dehydrogenase/reductase SDR||Glucose/ribitol dehydrogenase||Short-chain dehydrogenase/reductase, conserved site
	cfa-miR-331	ENSCAFT00000028345	ENSCAFG00000017861	-	RNA recognition motif domain
	cfa-miR-331	ENSCAFT00000028346	ENSCAFG00000017865	ISLR2	Cysteine-rich flanking region, C-terminal||Leucine-rich repeat, typical subtype||Leucine-rich repeat||Immunoglobulin-like domain
	cfa-miR-331	ENSCAFT00000028356	ENSCAFG00000017872	ICAM5	Immunoglobulin subtype 2||Immunoglobulin-like domain||Immunoglobulin subtype||Intercellular adhesion molecule, N-terminal||Intercellular adhesion molecule||Intercellular adhesion molecule/vascular cell adhesion molecule, N-terminal
	cfa-miR-331	ENSCAFT00000028433	ENSCAFG00000017916	SEMA7A	Plexin-like fold||Plexin||Sema domain||Immunoglobulin-like domain
	cfa-miR-331	ENSCAFT00000028474	ENSCAFG00000017937	CYP1A1	Cytochrome P450, conserved site||Cytochrome P450, E-class, group I, CYP1||Cytochrome P450||Cytochrome P450, E-class, group I
	cfa-miR-331	ENSCAFT00000028510	ENSCAFG00000017954	TNIP1	-
	cfa-miR-331	ENSCAFT00000028511	ENSCAFG00000017957	ULK3	Protein kinase domain||MIT||Serine/threonine/dual specificity protein kinase, catalytic domain||Serine/threonine-protein kinase, active site||Protein kinase-like domain
	cfa-miR-331	ENSCAFT00000028644	ENSCAFG00000017986	DYNC1H1	Dynein heavy chain, domain-2||Dynein heavy chain, P-loop containing D4 domain||Dynein heavy chain domain||Dynein heavy chain, domain-1||Dynein heavy chain, coiled coil stalk||AAA+ ATPase domain||P-loop containing nucleoside triphosphate hydrolase||ATPase, dynein-related, AAA domain
	cfa-miR-331	ENSCAFT00000028867	ENSCAFG00000018163	CAMK2A	Calcium/calmodulin-dependent protein kinase II, association-domain||Protein kinase-like domain||Protein kinase, ATP binding site||Protein kinase domain||Serine/threonine/dual specificity protein kinase, catalytic domain||Serine/threonine-protein kinase, active site
	cfa-miR-331	ENSCAFT00000028939	ENSCAFG00000018211	-	Dbl homology (DH) domain||Zinc finger, C2H2||Pleckstrin homology domain
	cfa-miR-331	ENSCAFT00000028965	ENSCAFG00000018231	HMGXB3	-||High mobility group box domain
	cfa-miR-331	ENSCAFT00000028967	ENSCAFG00000018231	HMGXB3	-||High mobility group box domain
	cfa-miR-331	ENSCAFT00000029042	ENSCAFG00000018281	ARHGEF37	Dbl homology (DH) domain||BAR domain||SH3 domain||Variant SH3 domain
	cfa-miR-331	ENSCAFT00000029124	ENSCAFG00000018333	INF2	Armadillo-type fold||Formin, GTPase-binding domain||Formin, GTPase-binding and FH3 domain||Formin, FH3 domain||WH2 domain||Formin, FH2 domain
	cfa-miR-331	ENSCAFT00000029302	ENSCAFG00000030258	-	Immunoglobulin/major histocompatibility complex, conserved site||Immunoglobulin C1-set||Immunoglobulin-like domain||Immunoglobulin subtype||Immunoglobulin V-set domain
	cfa-miR-331	ENSCAFT00000029402	ENSCAFG00000018516	MRPS30	Ribosomal protein L37/S30
	cfa-miR-331	ENSCAFT00000029509	ENSCAFG00000018588	L3MBTL4	Mbt repeat||Sterile alpha motif, type 1||Zinc finger, C2HC-type||Sterile alpha motif/pointed domain||Sterile alpha motif domain
	cfa-miR-331	ENSCAFT00000029761	ENSCAFG00000018746	CAPS	EF-Hand 1, calcium-binding site||EF-hand domain||EF-hand domain pair
	cfa-miR-331	ENSCAFT00000030040	ENSCAFG00000018925	KDM4B	Zinc finger, PHD-type||Zinc finger, SWIM-type||JmjC domain||Zinc finger, FYVE/PHD-type||Tudor domain||JmjN domain
	cfa-miR-331	ENSCAFT00000030253	ENSCAFG00000019045	SSBP3	-
	cfa-miR-331	ENSCAFT00000030254	ENSCAFG00000019045	SSBP3	-
	cfa-miR-331	ENSCAFT00000030290	ENSCAFG00000019076	CTIF	Armadillo-type fold||MIF4G-like, type 3
	cfa-miR-331	ENSCAFT00000030309	ENSCAFG00000019083	SH3GL1	SH3 domain||BAR domain
	cfa-miR-331	ENSCAFT00000030400	ENSCAFG00000019138	MAP2K2	Protein kinase, ATP binding site||Protein kinase-like domain||Serine/threonine-protein kinase, active site||Serine/threonine/dual specificity protein kinase, catalytic domain||Protein kinase domain
	cfa-miR-331	ENSCAFT00000030552	ENSCAFG00000019246	NFIC	CTF transcription factor/nuclear factor 1, conserved site||CTF transcription factor/nuclear factor 1, DNA-binding domain||CTF transcription factor/nuclear factor 1||MAD homology 1, Dwarfin-type||CTF transcription factor/nuclear factor 1, N-terminal
	cfa-miR-331	ENSCAFT00000030573	ENSCAFG00000019256	ATAD3A	AAA+ ATPase domain||ATPase, AAA-type, core||ATPase family AAA domain-containing protein 3, domain of unknown function DUF3523||P-loop containing nucleoside triphosphate hydrolase
	cfa-miR-331	ENSCAFT00000030585	ENSCAFG00000019266	AURKAIP1	Domain of unknown function DUF1713, mitochondria
	cfa-miR-331	ENSCAFT00000030603	ENSCAFG00000019272	NCLN	Nicalin||Peptidase M28
	cfa-miR-331	ENSCAFT00000030626	ENSCAFG00000019287	INTS11	Beta-lactamase-like||Beta-Casp domain||RNA-metabolising metallo-beta-lactamase
	cfa-miR-331	ENSCAFT00000030766	ENSCAFG00000019360	-	Amidohydrolase 1||Metal-dependent hydrolase, composite domain||N-acetylglucosamine-6-phosphate deacetylase
	cfa-miR-331	ENSCAFT00000030800	ENSCAFG00000019362	L1CAM	Immunoglobulin subtype 2||Immunoglobulin-like domain||Neurofascin/L1/NrCAM, C-terminal domain||Immunoglobulin I-set||Immunoglobulin subtype||Fibronectin type III
	cfa-miR-331	ENSCAFT00000030804	ENSCAFG00000019380	CACNA1B	Ion transport domain||Voltage-dependent calcium channel, N-type, alpha-1 subunit||Voltage-dependent calcium channel, alpha-1 subunit||EF-hand domain||Voltage-dependent calcium channel, alpha-1 subunit, IQ domain
	cfa-miR-331	ENSCAFT00000030863	ENSCAFG00000019408	ARHGAP4	Rho GTPase activation protein||SH3 domain||F-BAR domain||Variant SH3 domain||Rho GTPase-activating protein domain
	cfa-miR-331	ENSCAFT00000030876	ENSCAFG00000019418	TRAF7	WD40 repeat, conserved site||WD40-repeat-containing domain||TRAF-like||Zinc finger, RING-type||Zinc finger, TRAF-type||G-protein beta WD-40 repeat||Zinc finger, RING-type, conserved site||WD40 repeat
	cfa-miR-331	ENSCAFT00000030883	ENSCAFG00000019424	PKD1	GPS motif||Leucine-rich repeat, typical subtype||Lipase/lipooxygenase, PLAT/LH2||Egg jelly receptor, REJ-like||PKD/Chitinase domain||C-type lectin fold||PKD domain||Leucine-rich repeat||Polycystin cation channel||Carbohydrate-binding WSC, subgroup||Polycystin cation channel, PKD1/PKD2||Carbohydrate-binding WSC||Cysteine-rich flanking region, C-terminal||PLAT/LH2 domain||C-type lectin||Polycystic …
	cfa-miR-331	ENSCAFT00000030892	ENSCAFG00000019428	HCFC1	Kelch repeat type 1||Fibronectin type III
	cfa-miR-331	ENSCAFT00000030900	ENSCAFG00000019434	ENTPD8	Nucleoside phosphatase GDA1/CD39
	cfa-miR-331	ENSCAFT00000030910	ENSCAFG00000019436	IRAK1	Protein kinase-like domain||Protein kinase, ATP binding site||Death-like domain||Serine/threonine/dual specificity protein kinase, catalytic domain||Serine/threonine-protein kinase, active site||Protein kinase domain||Death domain
	cfa-miR-331	ENSCAFT00000030926	ENSCAFG00000019448	ABHD17A	Alpha/Beta hydrolase fold||Alpha/beta hydrolase fold-5
	cfa-miR-331	ENSCAFT00000030948	ENSCAFG00000019460	TUBB4B	Tubulin/FtsZ, 2-layer sandwich domain||Beta tubulin||Beta tubulin, autoregulation binding site||Tubulin, conserved site||Tubulin/FtsZ, C-terminal||Tubulin||Tubulin/FtsZ, GTPase domain
	cfa-miR-331	ENSCAFT00000030971	ENSCAFG00000019477	MEGF6	EMI domain||EGF-like, laminin||EGF-like, conserved site||EGF-type aspartate/asparagine hydroxylation site||Insulin-like growth factor binding protein, N-terminal||EGF-like calcium-binding domain||Epidermal growth factor-like domain||Complement Clr-like EGF domain||EGF-like calcium-binding, conserved site
	cfa-miR-331	ENSCAFT00000031004	ENSCAFG00000019503	MBD3	DNA-binding domain||Methyl-CpG DNA binding||Methyl-CpG binding protein 2/3, C-terminal domain
	cfa-miR-331	ENSCAFT00000031044	ENSCAFG00000019532	-	Lipocalin family conserved site||Lipocalin/cytosolic fatty-acid binding domain||Lipocalin||Neutrophil gelatinase-associated lipocalin||Calycin-like
	cfa-miR-331	ENSCAFT00000031056	ENSCAFG00000019539	FBXW5	WD40 repeat||WD40-repeat-containing domain||F-box domain
	cfa-miR-331	ENSCAFT00000031114	ENSCAFG00000019565	CLCN7	Chloride channel, voltage gated||CBS domain||Chloride channel ClC-7||Chloride channel, core
	cfa-miR-331	ENSCAFT00000031120	ENSCAFG00000019575	EGFL7	EGF-like calcium-binding, conserved site||EGF-like, conserved site||Insulin-like growth factor binding protein, N-terminal||EMI domain||EGF-like calcium-binding domain||Epidermal growth factor-like domain||EGF-like domain, extracellular
	cfa-miR-331	ENSCAFT00000031131	ENSCAFG00000019585	TSR3	RNase L inhibitor RLI, possible metal-binding domain||Domain of unknown function DUF367
	cfa-miR-331	ENSCAFT00000031141	ENSCAFG00000019592	FAM3A	-
	cfa-miR-331	ENSCAFT00000031165	ENSCAFG00000019604	NOL9	MobB-type P-loop domain||Pre-mRNA cleavage complex II Clp1
	cfa-miR-331	ENSCAFT00000031175	ENSCAFG00000019611	CHTF18	P-loop containing nucleoside triphosphate hydrolase||ATPase, AAA-type, core||AAA+ ATPase domain
	cfa-miR-331	ENSCAFT00000031186	ENSCAFG00000019623	FBXL16	F-box domain||Leucine-rich repeat, cysteine-containing subtype
	cfa-miR-331	ENSCAFT00000031201	ENSCAFG00000019630	RHBDL1	Peptidase S54, rhomboid, metazoan||Peptidase S54, rhomboid domain
	cfa-miR-331	ENSCAFT00000031240	ENSCAFG00000019652	ARID3A	REKLES domain||ARID DNA-binding domain
	cfa-miR-331	ENSCAFT00000031267	ENSCAFG00000019663	PRR35	-
	cfa-miR-331	ENSCAFT00000031272	ENSCAFG00000019667	CAPN15	Cysteine peptidase, cysteine active site||Zinc finger, RanBP2-type||Peptidase C2, calpain family||Peptidase C2, calpain, catalytic domain
	cfa-miR-331	ENSCAFT00000031326	ENSCAFG00000019700	MPG	Formyl transferase, C-terminal-like||Methylpurine-DNA glycosylase (MPG)
	cfa-miR-331	ENSCAFT00000031333	ENSCAFG00000019702	PRSS57	Peptidase S1||Peptidase S1, trypsin family, active site||Peptidase S1A, chymotrypsin-type||Trypsin-like cysteine/serine peptidase domain
	cfa-miR-331	ENSCAFT00000031354	ENSCAFG00000023298	-	Fibronectin type III||Short hematopoietin receptor, family 1, conserved site
	cfa-miR-331	ENSCAFT00000031378	ENSCAFG00000019734	PLPP2	Phosphatidic acid phosphatase type 2/haloperoxidase
	cfa-miR-331	ENSCAFT00000031406	ENSCAFG00000019749	CANF2	Lipocalin family conserved site||Lipocalin/cytosolic fatty-acid binding domain||Major urinary protein||Calycin-like
	cfa-miR-331	ENSCAFT00000031449	ENSCAFG00000023757	ADAMTSL2	Thrombospondin, type 1 repeat||Peptidase M12B, ADAM-TS||PLAC||ADAM-TS Spacer 1
	cfa-miR-331	ENSCAFT00000031482	ENSCAFG00000019794	SARDH	Glycine cleavage T-protein-like, N-terminal||FAD dependent oxidoreductase||Glycine cleavage T-protein/YgfZ, C-terminal domain||Glycine cleavage T-protein, C-terminal barrel domain
	cfa-miR-331	ENSCAFT00000031496	ENSCAFG00000019798	CSF1	Four-helical cytokine-like, core||Macrophage colony stimulating factor-1
	cfa-miR-331	ENSCAFT00000031553	ENSCAFG00000019839	PSRC1	-
	cfa-miR-331	ENSCAFT00000031571	ENSCAFG00000019846	CDH15	Cadherin conserved site||Cadherin||Cadherin, cytoplasmic domain||Cadherin-like
	cfa-miR-331	ENSCAFT00000031573	ENSCAFG00000019849	ACSF3	AMP-binding enzyme C-terminal domain||AMP-dependent synthetase/ligase||AMP-binding, conserved site
	cfa-miR-331	ENSCAFT00000031606	ENSCAFG00000019864	GBGT1	Glycosyl transferase, family 6||Nucleotide-diphospho-sugar transferases
	cfa-miR-331	ENSCAFT00000031632	ENSCAFG00000019878	MVD	Diphosphomevalonate/phosphomevalonate decarboxylase||GHMP kinase, C-terminal domain||GHMP kinase N-terminal domain||Diphosphomevalonate decarboxylase||Ribosomal protein S5 domain 2-type fold
	cfa-miR-331	ENSCAFT00000031707	ENSCAFG00000019930	FIBCD1	Fibrinogen, alpha/beta/gamma chain, C-terminal globular domain||Fibrinogen, conserved site
	cfa-miR-331	ENSCAFT00000031722	ENSCAFG00000019938	ABL1	Tyrosine-protein kinase, active site||F-actin binding||Protein kinase-like domain||Serine-threonine/tyrosine-protein kinase catalytic domain||Tyrosine-protein kinase, catalytic domain||SH2 domain||SH3 domain||Protein kinase, ATP binding site||Protein kinase domain
	cfa-miR-331	ENSCAFT00000031743	ENSCAFG00000019950	HMCN2	Immunoglobulin subtype 2||Complement Clr-like EGF domain||EGF-like calcium-binding domain||Epidermal growth factor-like domain||von Willebrand factor, type A||EGF-like calcium-binding, conserved site||Green fluorescent protein||G2 nidogen/fibulin G2F||Immunoglobulin-like domain||EGF-type aspartate/asparagine hydroxylation site||EGF-like, conserved site||Immunoglobulin I-set||Immunoglobulin subtyp…
	cfa-miR-331	ENSCAFT00000031745	ENSCAFG00000019950	HMCN2	Immunoglobulin subtype 2||Complement Clr-like EGF domain||EGF-like calcium-binding domain||Epidermal growth factor-like domain||von Willebrand factor, type A||EGF-like calcium-binding, conserved site||Green fluorescent protein||G2 nidogen/fibulin G2F||Immunoglobulin-like domain||EGF-type aspartate/asparagine hydroxylation site||EGF-like, conserved site||Immunoglobulin I-set||Immunoglobulin subtyp…
	cfa-miR-331	ENSCAFT00000031779	ENSCAFG00000019967	MBTPS1	Peptidase S8, subtilisin-related||Peptidase S8, subtilisin, Ser-active site||Peptidase S8, subtilisin, His-active site||Peptidase S8/S53 domain
	cfa-miR-331	ENSCAFT00000031803	ENSCAFG00000019987	ENSCAFG00000019987	-
	cfa-miR-331	ENSCAFT00000031814	ENSCAFG00000000903	COL11A2	Laminin G domain||Concanavalin A-like lectin/glucanase domain||Fibrillar collagen, C-terminal||Collagen triple helix repeat
	cfa-miR-331	ENSCAFT00000031829	ENSCAFG00000020001	DOLPP1	Phosphatidic acid phosphatase type 2/haloperoxidase
	cfa-miR-331	ENSCAFT00000031886	ENSCAFG00000020039	ZER1	Armadillo-type fold||Armadillo
	cfa-miR-331	ENSCAFT00000031982	ENSCAFG00000020091	SLC25A25	EF-hand domain||Mitochondrial substrate/solute carrier||EF-hand domain pair||Mitochondrial carrier protein||Graves disease carrier protein
	cfa-miR-331	ENSCAFT00000032010	ENSCAFG00000020111	FPGS	Mur ligase, C-terminal||Folylpolyglutamate synthetase||Folylpolyglutamate synthase, eukaryota||Mur ligase, central||Folylpolyglutamate synthetase, conserved site
	cfa-miR-331	ENSCAFT00000032310	ENSCAFG00000020290	DAB2IP	Ras GTPase-activating protein||Rho GTPase activation protein||C2 domain||Ras GTPase-activating protein, conserved site||Pleckstrin homology domain||Domain of unknown function DUF3498
	cfa-miR-331	ENSCAFT00000032357	ENSCAFG00000020315	UOX	Uricase, conserved site||Uricase
	cfa-miR-331	ENSCAFT00000032394	ENSCAFG00000020337	EDC4	WD40 repeat||WD40-repeat-containing domain
	cfa-miR-331	ENSCAFT00000032422	ENSCAFG00000020360	ATP6V0D1	ATPase, V0 complex, subunit d||ATPase, V0 complex, c/d subunit
	cfa-miR-331	ENSCAFT00000032480	ENSCAFG00000020397	CDH16	Cadherin conserved site||Cadherin||Cadherin-like
	cfa-miR-331	ENSCAFT00000035278	ENSCAFG00000019720	MADCAM1	Adhesion molecule, immunoglobulin-like||Immunoglobulin-like domain
	cfa-miR-331	ENSCAFT00000035761	ENSCAFG00000023298	-	Fibronectin type III||Short hematopoietin receptor, family 1, conserved site
	cfa-miR-331	ENSCAFT00000035775	ENSCAFG00000019767	REXO4	Exonuclease, RNase T/DNA polymerase III||Exonuclease||Ribonuclease H-like domain
	cfa-miR-331	ENSCAFT00000035785	ENSCAFG00000020172	MVB12B	MABP domain||UMA domain||FAM125
	cfa-miR-331	ENSCAFT00000035862	ENSCAFG00000014083	ADAMTS14	ADAM-TS Spacer 1||Peptidase M12B, propeptide||Peptidase M12B, ADAM-TS||Thrombospondin, type 1 repeat||PLAC||Peptidase M12B, ADAM/reprolysin
	cfa-miR-331	ENSCAFT00000036506	ENSCAFG00000016722	WRAP53	WD40-repeat-containing domain||WD40 repeat
	cfa-miR-331	ENSCAFT00000036735	ENSCAFG00000000848	DLA-DMA	Immunoglobulin C1-set||Immunoglobulin-like domain||MHC classes I/II-like antigen recognition protein||Immunoglobulin/major histocompatibility complex, conserved site||MHC class II, alpha chain, N-terminal
	cfa-miR-331	ENSCAFT00000036953	ENSCAFG00000002613	SYT5	Synaptotagmin||C2 domain
	cfa-miR-331	ENSCAFT00000037033	ENSCAFG00000014662	CTDSP1	Dullard phosphatase domain, eukaryotic||HAD-like domain||NLI interacting factor
	cfa-miR-331	ENSCAFT00000037067	ENSCAFG00000012136	NEK2	Protein kinase-like domain||Serine/threonine-protein kinase, active site||Serine/threonine/dual specificity protein kinase, catalytic domain||Protein kinase domain
	cfa-miR-331	ENSCAFT00000037458	ENSCAFG00000019494	NUBP2	P-loop containing nucleoside triphosphate hydrolase||Mrp, conserved site||AAA domain||Mrp/NBP35 ATP-binding protein
	cfa-miR-331	ENSCAFT00000037622	ENSCAFG00000007041	MAG	Immunoglobulin I-set||Immunoglobulin subtype||Immunoglobulin subtype 2||CD80-like, immunoglobulin C2-set||Immunoglobulin-like domain
	cfa-miR-331	ENSCAFT00000037927	ENSCAFG00000010740	GNAI2	G protein alpha subunit, helical insertion||G-protein alpha subunit, group I||Guanine nucleotide binding protein (G-protein), alpha subunit||P-loop containing nucleoside triphosphate hydrolase
	cfa-miR-331	ENSCAFT00000038084	ENSCAFG00000012913	HDLBP	K Homology domain||K Homology domain, type 1
	cfa-miR-331	ENSCAFT00000038474	ENSCAFG00000007839	UBE2L6	Ubiquitin-conjugating enzyme E2||RWD domain||Ubiquitin-conjugating enzyme/RWD-like||Ubiquitin-conjugating enzyme, active site
	cfa-miR-331	ENSCAFT00000038625	ENSCAFG00000024967	ASIP	Agouti domain||Agouti
	cfa-miR-331	ENSCAFT00000038670	ENSCAFG00000005312	PGS1	Phospholipase D, phosphatidylserine synthase type||Phospholipase D/Transphosphatidylase||Phospholipase D-like domain
	cfa-miR-331	ENSCAFT00000038960	ENSCAFG00000025135	AP5B1	-
	cfa-miR-331	ENSCAFT00000039000	ENSCAFG00000004837	-	FERM domain||Band 4.1 domain||Variant SH3 domain||SH3 domain||FERM central domain||MyTH4 domain
	cfa-miR-331	ENSCAFT00000039380	ENSCAFG00000025365	ACKR1	Duffy antigen/chemokine receptor
	cfa-miR-331	ENSCAFT00000039469	ENSCAFG00000003616	FAM131B	Protein FAM131
	cfa-miR-331	ENSCAFT00000039726	ENSCAFG00000007455	RCN1	EF-hand domain||EF-Hand 1, calcium-binding site||EF-hand domain pair
	cfa-miR-331	ENSCAFT00000039771	ENSCAFG00000008917	-	Lipid-binding serum glycoprotein, conserved site||Lipid-binding serum glycoprotein, N-terminal||Bactericidal permeability-increasing protein, alpha/beta domain
	cfa-miR-331	ENSCAFT00000039874	ENSCAFG00000031406	-	ThiJ/PfpI||Class I glutamine amidotransferase-like
	cfa-miR-331	ENSCAFT00000042796	ENSCAFG00000029297	ANKRD22	Ankyrin repeat-containing domain||Ankyrin repeat
	cfa-miR-331	ENSCAFT00000042818	ENSCAFG00000031164	SNTN	-
	cfa-miR-331	ENSCAFT00000042848	ENSCAFG00000004785	IFT122	WD40-repeat-containing domain||WD40 repeat
	cfa-miR-331	ENSCAFT00000042901	ENSCAFG00000029988	C18H11orf91	-
	cfa-miR-331	ENSCAFT00000042904	ENSCAFG00000003910	RASIP1	SMAD/FHA domain||Ubiquitin-related domain||Ras-association||Dil domain||Dilute
	cfa-miR-331	ENSCAFT00000042928	ENSCAFG00000030005	-	RGS domain||Dbl homology (DH) domain||Pleckstrin homology domain||Regulator of G protein signalling-like domain
	cfa-miR-331	ENSCAFT00000042942	ENSCAFG00000016034	TNRC18	Bromo adjacent homology (BAH) domain
	cfa-miR-331	ENSCAFT00000042949	ENSCAFG00000031943	-	Carbonic anhydrase, alpha-class, conserved site||Alpha carbonic anhydrase
	cfa-miR-331	ENSCAFT00000042955	ENSCAFG00000017124	ZBTB7B	Zinc finger, C2H2||BTB/POZ-like||BTB/POZ||BTB/POZ fold||Zinc finger, C2H2-like
	cfa-miR-331	ENSCAFT00000042958	ENSCAFG00000031558	ZNF853	Zinc finger, C2H2||Zinc finger, C2H2-like
	cfa-miR-331	ENSCAFT00000042988	ENSCAFG00000031861	MZF1	Zinc finger, C2H2||Retrovirus capsid, C-terminal||Transcription regulator SCAN||Zinc finger, C2H2-like
	cfa-miR-331	ENSCAFT00000043011	ENSCAFG00000018325	KIF26A	Kinesin motor domain||-||P-loop containing nucleoside triphosphate hydrolase
	cfa-miR-331	ENSCAFT00000043038	ENSCAFG00000012628	TMEM25	CD80-like, immunoglobulin C2-set||Immunoglobulin-like domain
	cfa-miR-331	ENSCAFT00000043051	ENSCAFG00000015938	PPP1R3F	Putative phosphatase regulatory subunit
	cfa-miR-331	ENSCAFT00000043073	ENSCAFG00000031973	ENSCAFG00000031973	-
	cfa-miR-331	ENSCAFT00000043080	ENSCAFG00000004532	DNAI2	WD40 repeat||WD40-repeat-containing domain
	cfa-miR-331	ENSCAFT00000043088	ENSCAFG00000010329	OSBPL5	Oxysterol-binding protein, conserved site||Pleckstrin homology domain||Oxysterol-binding protein
	cfa-miR-331	ENSCAFT00000043118	ENSCAFG00000004406	FBLN2	Insulin-like growth factor binding protein, N-terminal||EGF-type aspartate/asparagine hydroxylation site||EGF-like, conserved site||EGF-like calcium-binding domain||Epidermal growth factor-like domain||Complement Clr-like EGF domain||Anaphylatoxin/fibulin||EGF-like calcium-binding, conserved site
	cfa-miR-331	ENSCAFT00000043232	ENSCAFG00000011091	XG	CD99 antigen-like protein 2
	cfa-miR-331	ENSCAFT00000043285	ENSCAFG00000003213	STRA8	Myc-type, basic helix-loop-helix (bHLH) domain
	cfa-miR-331	ENSCAFT00000043319	ENSCAFG00000008944	SFXN5	Tricarboxylate/iron carrier
	cfa-miR-331	ENSCAFT00000043367	ENSCAFG00000031778	TRAPPC6A	NO signalling/Golgi transport ligand-binding domain||Transport protein particle (TRAPP) component
	cfa-miR-331	ENSCAFT00000043405	ENSCAFG00000030206	-	Immunoglobulin V-set domain||Immunoglobulin-like domain||Immunoglobulin C1-set
	cfa-miR-331	ENSCAFT00000043434	ENSCAFG00000019667	CAPN15	Cysteine peptidase, cysteine active site||Zinc finger, RanBP2-type||Peptidase C2, calpain family||Peptidase C2, calpain, catalytic domain
	cfa-miR-331	ENSCAFT00000043456	ENSCAFG00000015881	ZMYND15	Zinc finger, MYND-type
	cfa-miR-331	ENSCAFT00000043477	ENSCAFG00000032133	ZSCAN31	Zinc finger, C2H2||Retrovirus capsid, C-terminal||Transcription regulator SCAN||Zinc finger, C2H2-like
	cfa-miR-331	ENSCAFT00000043489	ENSCAFG00000031339	TMEM86A	YhhN-like
	cfa-miR-331	ENSCAFT00000043529	ENSCAFG00000016763	RGS6	G-protein gamma-like domain||RGS domain||DEP domain
	cfa-miR-331	ENSCAFT00000043598	ENSCAFG00000017396	KIAA0556	Domain of unknown function DUF4457
	cfa-miR-331	ENSCAFT00000043607	ENSCAFG00000010370	MS4A7	CD20-like family
	cfa-miR-331	ENSCAFT00000043611	ENSCAFG00000020124	-	EGF-like, conserved site||CAP domain||C-type lectin||Cysteine-rich secretory protein, allergen V5/Tpx-1-related||C-type lectin fold||Epidermal growth factor-like domain||C-type lectin, conserved site
	cfa-miR-331	ENSCAFT00000043657	ENSCAFG00000020049	SPTAN1	EF-hand domain pair||EF-hand, Ca insensitive||Spectrin alpha chain, SH3 domain||Spectrin/alpha-actinin||EF-Hand 1, calcium-binding site||Spectrin repeat||EF-hand domain||SH3 domain
	cfa-miR-331	ENSCAFT00000043660	ENSCAFG00000031128	B4GALT3	Galactosyltransferase, N-terminal||Nucleotide-diphospho-sugar transferases||Beta-1,4-galactosyltransferase||Galactosyltransferase, C-terminal
	cfa-miR-331	ENSCAFT00000043687	ENSCAFG00000030083	-	Myosin tail 2
	cfa-miR-331	ENSCAFT00000043706	ENSCAFG00000009664	MATN4	EGF-like calcium-binding domain||Epidermal growth factor-like domain||Matrilin, coiled-coil trimerisation domain||EGF-like, conserved site||von Willebrand factor, type A||Insulin-like growth factor binding protein, N-terminal
	cfa-miR-331	ENSCAFT00000043744	ENSCAFG00000032472	MESP2	-
	cfa-miR-331	ENSCAFT00000043773	ENSCAFG00000031935	-	Homeobox domain||Homeodomain-like
	cfa-miR-331	ENSCAFT00000043782	ENSCAFG00000031672	CLBA1	Aftiphilin, clathrin-binding box
	cfa-miR-331	ENSCAFT00000043790	ENSCAFG00000003541	AP2A1	Clathrin adaptor, alpha/beta/gamma-adaptin, appendage, Ig-like subdomain||Clathrin adaptor, alpha-adaptin, appendage, C-terminal subdomain||Coatomer/clathrin adaptor appendage, Ig-like subdomain||Armadillo-type fold||Adaptor protein complex AP-2, alpha subunit||Clathrin/coatomer adaptor, adaptin-like, N-terminal||Coatomer/calthrin adaptor appendage, C-terminal subdomain
	cfa-miR-331	ENSCAFT00000043793	ENSCAFG00000010755	CCDC191	-
	cfa-miR-331	ENSCAFT00000043817	ENSCAFG00000008715	STMN4	Stathmin family||Stathmin, conserved site
	cfa-miR-331	ENSCAFT00000043828	ENSCAFG00000031300	MAGIX	PDZ domain
	cfa-miR-331	ENSCAFT00000043832	ENSCAFG00000015036	CPSF4	Zinc finger, CCCH-type||Zinc finger, CCHC-type
	cfa-miR-331	ENSCAFT00000043838	ENSCAFG00000028814	-	Glutathione S-transferase, C-terminal||Glutathione S-transferase, C-terminal-like||Glutathione S-transferase, N-terminal||Thioredoxin-like fold
	cfa-miR-331	ENSCAFT00000043895	ENSCAFG00000011659	ATP9A	P-type ATPase, phosphorylation site||P-type ATPase, A domain||P-type ATPase, subfamily IV||HAD-like domain||P-type ATPase||P-type ATPase, cytoplasmic domain N
	cfa-miR-331	ENSCAFT00000043964	ENSCAFG00000001021	JADE2	Zinc finger, FYVE/PHD-type||Zinc finger, PHD-type, conserved site||Zinc finger, PHD-finger||Enhancer of polycomb-like, N-terminal||Zinc finger, PHD-type
	cfa-miR-331	ENSCAFT00000044003	ENSCAFG00000007068	RASGEF1A	Ras-like guanine nucleotide exchange factor, N-terminal||Ras guanine-nucleotide exchange factors catalytic domain
	cfa-miR-331	ENSCAFT00000044029	ENSCAFG00000011668	CCDC36	-
	cfa-miR-331	ENSCAFT00000044044	ENSCAFG00000014106	ATG2A	Vacuolar protein sorting-associated protein 13A N-terminal domain||Autophagy-related, C-terminal
	cfa-miR-331	ENSCAFT00000044070	ENSCAFG00000015266	MYBBP1A	Armadillo-type fold||DNA polymerase V
	cfa-miR-331	ENSCAFT00000044092	ENSCAFG00000032636	-	Zinc finger, C2H2-like||Zinc finger, C2H2
	cfa-miR-331	ENSCAFT00000044115	ENSCAFG00000016399	LFNG	Fringe-like
	cfa-miR-331	ENSCAFT00000044144	ENSCAFG00000030400	TNFSF9	Tumour necrosis factor domain||Tumour necrosis factor-like domain
	cfa-miR-331	ENSCAFT00000044206	ENSCAFG00000007251	KRT5	Intermediate filament protein, conserved site||Intermediate filament protein||Keratin, type II
	cfa-miR-331	ENSCAFT00000044230	ENSCAFG00000010646	RRP1	Nucleolar, Nop52
	cfa-miR-331	ENSCAFT00000044270	ENSCAFG00000019598	G6PD	Glucose-6-phosphate dehydrogenase||Glucose-6-phosphate dehydrogenase, active site||Glucose-6-phosphate dehydrogenase, C-terminal||Glucose-6-phosphate dehydrogenase, NAD-binding
	cfa-miR-331	ENSCAFT00000044276	ENSCAFG00000030076	LMX1B	Zinc finger, LIM-type||Homeodomain-like||Homeobox, conserved site||Homeobox domain
	cfa-miR-331	ENSCAFT00000044293	ENSCAFG00000032154	-	DNA-directed DNA polymerase, family A, palm domain||DNA-directed DNA polymerase, family A, conserved site
	cfa-miR-331	ENSCAFT00000044321	ENSCAFG00000014856	RNF4	Zinc finger, RING-type, conserved site||Zinc finger, RING-type
	cfa-miR-331	ENSCAFT00000044364	ENSCAFG00000028623	ELOVL3	ELO family
	cfa-miR-331	ENSCAFT00000044371	ENSCAFG00000014336	LRCH4	Leucine-rich repeat, typical subtype||Leucine rich repeat 4||Calponin homology domain||Leucine-rich repeat
	cfa-miR-331	ENSCAFT00000044419	ENSCAFG00000004986	GDPD4	PLC-like phosphodiesterase, TIM beta/alpha-barrel domain||Glycerophosphodiester phosphodiesterase domain
	cfa-miR-331	ENSCAFT00000044422	ENSCAFG00000028982	-	Ankyrin repeat-containing domain
	cfa-miR-331	ENSCAFT00000044427	ENSCAFG00000031912	ENSCAFG00000031912	-
	cfa-miR-331	ENSCAFT00000044496	ENSCAFG00000004143	GATA2	Transcription factor, GATA-2/3||Zinc finger, GATA-type
	cfa-miR-331	ENSCAFT00000044551	ENSCAFG00000030813	NUDT8	NUDIX hydrolase domain||NUDIX hydrolase domain-like
	cfa-miR-331	ENSCAFT00000044552	ENSCAFG00000007895	PARVA	Calponin homology domain
	cfa-miR-331	ENSCAFT00000044679	ENSCAFG00000016788	GPATCH4	G-patch domain||-
	cfa-miR-331	ENSCAFT00000044688	ENSCAFG00000028989	RAB40B	P-loop containing nucleoside triphosphate hydrolase||Small GTPase superfamily, Rab type||Small GTPase superfamily, Rho type||SOCS protein, C-terminal||Small GTPase superfamily||Small GTPase superfamily, Ras type
	cfa-miR-331	ENSCAFT00000044715	ENSCAFG00000031865	ENSCAFG00000031865	-
	cfa-miR-331	ENSCAFT00000044731	ENSCAFG00000019872	CEL	Carboxylesterase type B, conserved site||Carboxylesterase type B, active site||Carboxylesterase, type B||Alpha/Beta hydrolase fold
	cfa-miR-331	ENSCAFT00000044733	ENSCAFG00000010803	PDE4DIP	Neuroblastoma breakpoint family (NBPF) domain||Spindle associated
	cfa-miR-331	ENSCAFT00000044830	ENSCAFG00000030332	XKR5	Transport protein XK
	cfa-miR-331	ENSCAFT00000044855	ENSCAFG00000013819	FMNL1	Formin, FH3 domain||Formin, GTPase-binding and FH3 domain||Formin, FH2 domain||Formin, diaphanous autoregulatory (DAD) domain||Armadillo-type fold||Formin, GTPase-binding domain
	cfa-miR-331	ENSCAFT00000044880	ENSCAFG00000004611	GRIN2C	Ionotropic glutamate receptor||Extracellular ligand-binding receptor||Ionotropic glutamate receptor, L-glutamate and glycine-binding domain||Glutamate [NMDA] receptor, epsilon subunit, C-terminal||Periplasmic binding protein-like I||Ionotropic glutamate receptor, metazoa
	cfa-miR-331	ENSCAFT00000044932	ENSCAFG00000016302	VWCE	Complement Clr-like EGF domain||Epidermal growth factor-like domain||EGF-like calcium-binding domain||VWC out||EGF-like calcium-binding, conserved site||von Willebrand factor, type C||EGF-type aspartate/asparagine hydroxylation site||EGF-like, conserved site||Insulin-like growth factor binding protein, N-terminal
	cfa-miR-331	ENSCAFT00000044964	ENSCAFG00000010992	-	NUDIX hydrolase domain||Ion transport domain||NUDIX hydrolase domain-like
	cfa-miR-331	ENSCAFT00000044966	ENSCAFG00000020290	DAB2IP	Ras GTPase-activating protein||Rho GTPase activation protein||C2 domain||Ras GTPase-activating protein, conserved site||Pleckstrin homology domain||Domain of unknown function DUF3498
	cfa-miR-331	ENSCAFT00000044976	ENSCAFG00000031522	MAP2K7	Protein kinase-like domain||Protein kinase domain||Serine/threonine-protein kinase, active site||Serine/threonine/dual specificity protein kinase, catalytic domain
	cfa-miR-331	ENSCAFT00000044999	ENSCAFG00000018868	MYO18A	P-loop containing nucleoside triphosphate hydrolase||Myosin head, motor domain||IQ motif, EF-hand binding site||Myosin tail||PDZ domain
	cfa-miR-331	ENSCAFT00000045008	ENSCAFG00000030200	CDK9	Serine/threonine/dual specificity protein kinase, catalytic domain||Serine/threonine-protein kinase, active site||Protein kinase domain||Protein kinase-like domain||Protein kinase, ATP binding site
	cfa-miR-331	ENSCAFT00000045016	ENSCAFG00000008342	AGBL2	Peptidase M14, carboxypeptidase A
	cfa-miR-331	ENSCAFT00000045050	ENSCAFG00000005486	SETD5	SET domain
	cfa-miR-331	ENSCAFT00000045055	ENSCAFG00000006047	LETM2	LETM1-like
	cfa-miR-331	ENSCAFT00000045066	ENSCAFG00000018532	KCNJ12	Potassium channel, inwardly rectifying, Kir2.2||Immunoglobulin E-set||Potassium channel, inwardly rectifying, Kir||Potassium channel, inwardly rectifying, Kir, N-terminal
	cfa-miR-331	ENSCAFT00000045070	ENSCAFG00000031937	SLC35C1	EamA domain||Triose-phosphate transporter domain
	cfa-miR-331	ENSCAFT00000045077	ENSCAFG00000019875	RNF166	Zinc finger, RING-type||Drought induced 19 protein-like, zinc-binding domain||Zinc finger, RING-type, conserved site
	cfa-miR-331	ENSCAFT00000045166	ENSCAFG00000016890	FBXW11	WD40 repeat||WD40 repeat, conserved site||G-protein beta WD-40 repeat||D domain of beta-TrCP||F-box domain||WD40-repeat-containing domain
	cfa-miR-331	ENSCAFT00000045178	ENSCAFG00000032454	COL8A2	Complement C1q protein||Tumour necrosis factor-like domain||Collagen triple helix repeat
	cfa-miR-331	ENSCAFT00000045195	ENSCAFG00000010203	GCN1	Domain of unknown function DUF3554||HEAT, type 2||Armadillo-type fold
	cfa-miR-331	ENSCAFT00000045201	ENSCAFG00000032626	SRM	S-adenosyl-L-methionine-dependent methyltransferase||Polyamine biosynthesis domain, conserved site||Polyamine biosynthesis domain||Spermidine/spermine synthases
	cfa-miR-331	ENSCAFT00000045210	ENSCAFG00000015468	TAS1R2	GPCR, family 3, nine cysteines domain||Aldehyde/histidinol dehydrogenase||Extracellular ligand-binding receptor||Aldehyde dehydrogenase, cysteine active site||Periplasmic binding protein-like I||Aldehyde dehydrogenase domain||Intermediate filament protein||Aldehyde dehydrogenase, glutamic acid active site||Delta-1-pyrroline-5-carboxylate dehydrogenase||GPCR, family 3, C-terminal||GPCR, family 3
	cfa-miR-331	ENSCAFT00000045233	ENSCAFG00000029911	ZNF768	Zinc finger, C2H2||Zinc finger, C2H2-like
	cfa-miR-331	ENSCAFT00000045267	ENSCAFG00000029557	TRMT61A	tRNA (1-methyladenosine) methyltransferase catalytic subunit Gcd14||S-adenosyl-L-methionine-dependent methyltransferase
	cfa-miR-331	ENSCAFT00000045285	ENSCAFG00000030055	FCER2	C-type lectin||C-type lectin fold||C-type lectin, conserved site
	cfa-miR-331	ENSCAFT00000045306	ENSCAFG00000029464	CDC34	Ubiquitin-conjugating enzyme, active site||Ubiquitin-conjugating enzyme E2||Ubiquitin-conjugating enzyme/RWD-like
	cfa-miR-331	ENSCAFT00000045312	ENSCAFG00000016309	DOK3	Insulin receptor substrate-1, PTB||Pleckstrin homology domain
	cfa-miR-331	ENSCAFT00000045337	ENSCAFG00000006446	ULK1	Protein kinase-like domain||Protein kinase domain||Serine/threonine-protein kinase, C-terminal||Serine/threonine/dual specificity protein kinase, catalytic domain||Serine/threonine-protein kinase, active site
	cfa-miR-331	ENSCAFT00000045359	ENSCAFG00000032607	ENSCAFG00000032607	-
	cfa-miR-331	ENSCAFT00000045364	ENSCAFG00000010049	GFRA2	GDNF/GAS1||Glial cell line-derived neurotrophic factor receptor alpha 2||Glial cell line-derived neurotrophic factor receptor||Glial cell line-derived neurotrophic factor receptor, alpha 1/2
	cfa-miR-331	ENSCAFT00000045378	ENSCAFG00000029904	-	Haemoglobin, alpha||Globin-like||Haemoglobin, pi||Globin
	cfa-miR-331	ENSCAFT00000045382	ENSCAFG00000029919	CLIC3	Thioredoxin-like fold||Glutathione S-transferase, N-terminal||Intracellular chloride channel||Glutathione S-transferase, C-terminal-like
	cfa-miR-331	ENSCAFT00000045397	ENSCAFG00000010293	CISH	SH2 domain||SOCS protein, C-terminal
	cfa-miR-331	ENSCAFT00000045472	ENSCAFG00000023543	ZNF362	Zinc finger, C2H2-like||Zinc finger, C2H2
	cfa-miR-331	ENSCAFT00000045477	ENSCAFG00000013500	LTBP3	Insulin-like growth factor binding protein, N-terminal||TB domain||EGF-like, conserved site||EGF-type aspartate/asparagine hydroxylation site||EGF-like calcium-binding, conserved site||EGF-like calcium-binding domain||Epidermal growth factor-like domain||Complement Clr-like EGF domain
	cfa-miR-331	ENSCAFT00000045533	ENSCAFG00000032593	INHBE	Transforming growth factor beta, conserved site||Transforming growth factor-beta, C-terminal||Cystine-knot cytokine||Inhibin, alpha subunit
	cfa-miR-331	ENSCAFT00000045542	ENSCAFG00000029265	THY1	Immunoglobulin V-set domain||Immunoglobulin-like domain||Immunoglobulin
	cfa-miR-331	ENSCAFT00000045579	ENSCAFG00000004833	B4GALT2	Galactosyltransferase, C-terminal||Beta-1,4-galactosyltransferase||Nucleotide-diphospho-sugar transferases||Galactosyltransferase, N-terminal
	cfa-miR-331	ENSCAFT00000045580	ENSCAFG00000031277	ENSCAFG00000031277	-
	cfa-miR-331	ENSCAFT00000045629	ENSCAFG00000000685	MAPK12	Protein kinase, ATP binding site||Protein kinase-like domain||Mitogen-activated protein (MAP) kinase, p38||Protein kinase domain||Serine/threonine/dual specificity protein kinase, catalytic domain
	cfa-miR-331	ENSCAFT00000045635	ENSCAFG00000029897	-	NUDIX hydrolase domain-like||Ion transport domain||NUDIX hydrolase domain
	cfa-miR-331	ENSCAFT00000045672	ENSCAFG00000030215	FAM228B	-
	cfa-miR-331	ENSCAFT00000045692	ENSCAFG00000028612	-	Leucine-rich repeat||Leucine-rich repeat, typical subtype||Leucine rich repeat 4
	cfa-miR-331	ENSCAFT00000045711	ENSCAFG00000011741	TFIP11	Tuftelin interacting protein, N-terminal domain||GC-rich sequence DNA-binding factor domain||Septin and tuftelin interacting protein||G-patch domain
	cfa-miR-331	ENSCAFT00000045712	ENSCAFG00000016089	PARP1	NAD+ ADP-ribosyltransferase||Poly(ADP-ribose) polymerase, regulatory domain||PADR1||Zinc finger, PARP-type||Poly(ADP-ribose) polymerase, catalytic domain||BRCT domain||WGR domain
	cfa-miR-331	ENSCAFT00000045743	ENSCAFG00000032611	C4orf48	Neuropeptide-like protein
	cfa-miR-331	ENSCAFT00000045747	ENSCAFG00000019008	MYDGF	Myeloid-derived growth factor
	cfa-miR-331	ENSCAFT00000045757	ENSCAFG00000031147	-	Armadillo||Armadillo-type fold
	cfa-miR-331	ENSCAFT00000045767	ENSCAFG00000014203	EPO	Erythropoietin/thrombopoeitin||Four-helical cytokine-like, core||Erythropoietin/thrombopoeitin, conserved site||Erythropoietin
	cfa-miR-331	ENSCAFT00000045788	ENSCAFG00000016863	LMNA	Intermediate filament protein, conserved site||Intermediate filament protein||Lamin Tail Domain
	cfa-miR-331	ENSCAFT00000045798	ENSCAFG00000019022	ACOT11	HotDog domain||Thioesterase superfamily||START domain
	cfa-miR-331	ENSCAFT00000045799	ENSCAFG00000007505	TDRD12	P-loop containing nucleoside triphosphate hydrolase||HSP20-like chaperone||Tudor domain||CS domain||DEAD/DEAH box helicase domain
	cfa-miR-331	ENSCAFT00000045863	ENSCAFG00000014622	DOK7	Insulin receptor substrate-1, PTB||Pleckstrin homology domain||-
	cfa-miR-331	ENSCAFT00000046003	ENSCAFG00000031314	CAPNS1	EF-Hand 1, calcium-binding site||EF-hand domain
	cfa-miR-331	ENSCAFT00000046024	ENSCAFG00000004464	SDK2	Immunoglobulin I-set||Immunoglobulin subtype||Fibronectin type III||Immunoglobulin||Immunoglobulin subtype 2||Immunoglobulin-like domain
	cfa-miR-331	ENSCAFT00000046038	ENSCAFG00000016789	CENPS	Peroxisome membrane anchor protein Pex14p, N-terminal||Kinetochore component CENP-S||Histone-fold
	cfa-miR-331	ENSCAFT00000046046	ENSCAFG00000004951	RAF1	Raf-like Ras-binding||Ubiquitin-related domain||Serine-threonine/tyrosine-protein kinase catalytic domain||Protein kinase C-like, phorbol ester/diacylglycerol-binding domain||Protein kinase-like domain||Diacylglycerol/phorbol-ester binding||Protein kinase domain||Serine/threonine/dual specificity protein kinase, catalytic domain||Serine/threonine-protein kinase, active site||Protein kinase, ATP b…
	cfa-miR-331	ENSCAFT00000046137	ENSCAFG00000009134	SPIDR	Domain of unknown function DUF4503||Domain of unknown function DUF4502
	cfa-miR-331	ENSCAFT00000046170	ENSCAFG00000028817	CFD	Peptidase S1, trypsin family, active site||Peptidase S1A, chymotrypsin-type||Trypsin-like cysteine/serine peptidase domain||Peptidase S1
	cfa-miR-331	ENSCAFT00000046178	ENSCAFG00000032272	ENSCAFG00000032272	-
	cfa-miR-331	ENSCAFT00000046325	ENSCAFG00000024609	CNTN2	Immunoglobulin subtype 2||Immunoglobulin-like domain||Immunoglobulin subtype||Fibronectin type III||Immunoglobulin I-set
	cfa-miR-331	ENSCAFT00000046338	ENSCAFG00000017201	ABCC3	ABC transporter-like||P-loop containing nucleoside triphosphate hydrolase||ABC transporter, conserved site||AAA+ ATPase domain||Multi drug resistance-associated protein||ABC transporter type 1, transmembrane domain
	cfa-miR-331	ENSCAFT00000046365	ENSCAFG00000009547	PNPLA2	Acyl transferase/acyl hydrolase/lysophospholipase||-||Patatin/Phospholipase A2-related
	cfa-miR-331	ENSCAFT00000046389	ENSCAFG00000028760	-	Small GTP-binding protein domain||Small GTPase superfamily, ARF/SAR type||P-loop containing nucleoside triphosphate hydrolase||Small GTPase superfamily, SAR1-type||Small GTPase superfamily, ARF type
	cfa-miR-331	ENSCAFT00000046415	ENSCAFG00000017629	LOXHD1	Lipase/lipooxygenase, PLAT/LH2||PLAT/LH2 domain
	cfa-miR-331	ENSCAFT00000046422	ENSCAFG00000031552	ERF	Ets domain
	cfa-miR-331	ENSCAFT00000046423	ENSCAFG00000010112	TSPAN32	Tetraspanin/Peripherin||Tetraspanin
	cfa-miR-331	ENSCAFT00000046492	ENSCAFG00000032722	PRIMA1	-
	cfa-miR-331	ENSCAFT00000046506	ENSCAFG00000031622	ORMDL3	ORMDL family
	cfa-miR-331	ENSCAFT00000046513	ENSCAFG00000004390	MAST2	Protein kinase-like domain||Microtubule-associated serine/threonine-protein kinase, domain||PDZ domain||AGC-kinase, C-terminal||Serine/threonine-protein kinase, active site||Serine/threonine/dual specificity protein kinase, catalytic domain||Protein kinase domain
	cfa-miR-331	ENSCAFT00000046522	ENSCAFG00000000478	CCHCR1	-
	cfa-miR-331	ENSCAFT00000046528	ENSCAFG00000003581	PHF19	Zinc finger, PHD-type, conserved site||Zinc finger, PHD-finger||-||Tudor domain||Zinc finger, FYVE/PHD-type||Polycomb-like MTF2 factor 2, C-terminal domain||Zinc finger, PHD-type
	cfa-miR-331	ENSCAFT00000046531	ENSCAFG00000030764	SLC25A29	Mitochondrial carrier protein||Mitochondrial substrate/solute carrier
	cfa-miR-331	ENSCAFT00000046555	ENSCAFG00000031961	PPIC	Cyclophilin-type peptidyl-prolyl cis-trans isomerase||Cyclophilin-type peptidyl-prolyl cis-trans isomerase, conserved site||Cyclophilin-like domain||Cyclophilin-type peptidyl-prolyl cis-trans isomerase domain
	cfa-miR-331	ENSCAFT00000046673	ENSCAFG00000006539	PHRF1	Zinc finger, PHD-finger||Zinc finger, RING-type, conserved site||Zinc finger, FYVE/PHD-type||Zinc finger, RING-type||Zinc finger, PHD-type
	cfa-miR-331	ENSCAFT00000046717	ENSCAFG00000031096	TMEM109	-
	cfa-miR-331	ENSCAFT00000046742	ENSCAFG00000019411	OAZ1	Ornithine decarboxylase antizyme||Acyl-CoA N-acyltransferase
	cfa-miR-331	ENSCAFT00000046762	ENSCAFG00000029359	KCNK5	Two pore domain potassium channel, TASK family||Two pore domain potassium channel domain||Two pore domain potassium channel
	cfa-miR-331	ENSCAFT00000046769	ENSCAFG00000030008	-	Rab-GTPase-TBC domain
	cfa-miR-331	ENSCAFT00000046802	ENSCAFG00000001314	CACNA1I	Voltage-dependent calcium channel, T-type, alpha-1 subunit||Ion transport domain||Voltage-dependent calcium channel, alpha-1 subunit
	cfa-miR-331	ENSCAFT00000046818	ENSCAFG00000010544	PPFIA1	Sterile alpha motif, type 2||Sterile alpha motif, type 1||Sterile alpha motif/pointed domain||Sterile alpha motif domain
	cfa-miR-331	ENSCAFT00000046825	ENSCAFG00000000012	ATP9B	P-type ATPase, cytoplasmic domain N||P-type ATPase||P-type ATPase, subfamily IV||P-type ATPase, A domain||HAD-like domain||P-type ATPase, phosphorylation site
	cfa-miR-331	ENSCAFT00000046874	ENSCAFG00000029033	ENSCAFG00000029033	-
	cfa-miR-331	ENSCAFT00000046886	ENSCAFG00000015301	TEKT1	Tektin
	cfa-miR-331	ENSCAFT00000046888	ENSCAFG00000016488	PRKACA	Protein kinase domain||AGC-kinase, C-terminal||Serine/threonine-protein kinase, active site||Serine/threonine/dual specificity protein kinase, catalytic domain||Protein kinase, ATP binding site||Protein kinase-like domain
	cfa-miR-331	ENSCAFT00000046940	ENSCAFG00000000884	WDR27	WD40-repeat-containing domain||WD40 repeat||Quinonprotein alcohol dehydrogenase-like superfamily
	cfa-miR-331	ENSCAFT00000046976	ENSCAFG00000014052	NODAL	Transforming growth factor-beta, C-terminal||Cystine-knot cytokine||Transforming growth factor-beta, N-terminal||Transforming growth factor beta, conserved site
	cfa-miR-331	ENSCAFT00000047019	ENSCAFG00000030540	-	Rab-GTPase-TBC domain
	cfa-miR-331	ENSCAFT00000047049	ENSCAFG00000010340	PHC2	Sterile alpha motif domain||Sterile alpha motif/pointed domain||Zinc finger, FCS-type||Sterile alpha motif, type 1
	cfa-miR-331	ENSCAFT00000047074	ENSCAFG00000032079	FNDC11	Fibronectin type III
	cfa-miR-331	ENSCAFT00000047078	ENSCAFG00000030990	INSYN1	Protein of unknown function DUF4589
	cfa-miR-331	ENSCAFT00000047087	ENSCAFG00000019262	TRAP1	Ribosomal protein S5 domain 2-type fold||Heat shock protein Hsp90, N-terminal||Histidine kinase-like ATPase, C-terminal domain||Heat shock protein Hsp90 family
	cfa-miR-331	ENSCAFT00000047121	ENSCAFG00000003685	CREM	Coactivator CBP, pKID||Basic-leucine zipper domain||cAMP response element binding (CREB) protein
	cfa-miR-331	ENSCAFT00000047133	ENSCAFG00000001332	TAB1	Protein phosphatase 2C (PP2C)-like domain
	cfa-miR-331	ENSCAFT00000047161	ENSCAFG00000018283	FLII	Leucine rich repeat 4||Villin/Gelsolin||Leucine-rich repeat, typical subtype||Gelsolin-like domain||Leucine-rich repeat
	cfa-miR-331	ENSCAFT00000047167	ENSCAFG00000015778	HSH2D	SH2 domain
	cfa-miR-331	ENSCAFT00000047212	ENSCAFG00000029522	EPHX3	Alpha/Beta hydrolase fold||Alpha/beta hydrolase fold-1||Epoxide hydrolase-like
	cfa-miR-331	ENSCAFT00000047227	ENSCAFG00000005619	ARHGEF17	WD40-repeat-containing domain||Dbl homology (DH) domain
	cfa-miR-331	ENSCAFT00000047242	ENSCAFG00000031742	ENSCAFG00000031742	-
	cfa-miR-331	ENSCAFT00000047255	ENSCAFG00000030258	-	Immunoglobulin/major histocompatibility complex, conserved site||Immunoglobulin C1-set||Immunoglobulin-like domain||Immunoglobulin subtype||Immunoglobulin V-set domain
	cfa-miR-331	ENSCAFT00000047269	ENSCAFG00000018231	HMGXB3	-||High mobility group box domain
	cfa-miR-331	ENSCAFT00000047341	ENSCAFG00000031149	LAX1	-
	cfa-miR-331	ENSCAFT00000047372	ENSCAFG00000029842	MAFF	Basic-leucine zipper domain||Basic leucine zipper domain, Maf-type||Transcription factor, Skn-1-like, DNA-binding domain
	cfa-miR-331	ENSCAFT00000047463	ENSCAFG00000003882	DDO	D-amino-acid oxidase||FAD dependent oxidoreductase
	cfa-miR-331	ENSCAFT00000047481	ENSCAFG00000016687	CTBP1	D-isomer specific 2-hydroxyacid dehydrogenase, NAD-binding domain||D-isomer specific 2-hydroxyacid dehydrogenase, NAD-binding domain conserved site 1||D-isomer specific 2-hydroxyacid dehydrogenase, catalytic domain||D-isomer specific 2-hydroxyacid dehydrogenase, NAD-binding domain conserved site
	cfa-miR-331	ENSCAFT00000047485	ENSCAFG00000032465	ENSCAFG00000032465	-
	cfa-miR-331	ENSCAFT00000047496	ENSCAFG00000032625	-	Homeodomain, metazoa||Homeobox, conserved site||Homeodomain-like||Homeobox protein, antennapedia type, conserved site||Homeobox protein Hox9||Helix-turn-helix motif||Homeobox domain||Hox9, N-terminal activation domain
	cfa-miR-331	ENSCAFT00000047514	ENSCAFG00000024101	CHST8	Sulfotransferase
	cfa-miR-331	ENSCAFT00000047556	ENSCAFG00000018343	TMEM132E	-
	cfa-miR-331	ENSCAFT00000047582	ENSCAFG00000007251	KRT5	Intermediate filament protein, conserved site||Intermediate filament protein||Keratin, type II
	cfa-miR-331	ENSCAFT00000047621	ENSCAFG00000019781	MYMK	Protein of unknown function DUF3522
	cfa-miR-331	ENSCAFT00000047624	ENSCAFG00000031165	-	C-type lectin fold||C-type lectin
	cfa-miR-331	ENSCAFT00000047653	ENSCAFG00000032161	BATF3	Basic-leucine zipper domain||AP-1 transcription factor
	cfa-miR-331	ENSCAFT00000047665	ENSCAFG00000023230	-	Mesothelin
	cfa-miR-331	ENSCAFT00000047677	ENSCAFG00000030641	LYPLA2	Phospholipase/carboxylesterase/thioesterase||Alpha/Beta hydrolase fold
	cfa-miR-331	ENSCAFT00000047724	ENSCAFG00000031936	NRBF2	Protein of unknown function DUF1875
	cfa-miR-331	ENSCAFT00000047740	ENSCAFG00000030415	ENSCAFG00000030415	-
	cfa-miR-331	ENSCAFT00000047750	ENSCAFG00000030595	ENSCAFG00000030595	-
	cfa-miR-331	ENSCAFT00000047761	ENSCAFG00000010539	-	Tryptophan synthase beta subunit-like PLP-dependent enzyme||CBS domain||Cystathionine beta-synthase
	cfa-miR-331	ENSCAFT00000047777	ENSCAFG00000006069	COL4A2	Collagen IV, non-collagenous||Collagen triple helix repeat||C-type lectin fold
	cfa-miR-331	ENSCAFT00000047793	ENSCAFG00000030493	ARFRP1	Small GTP-binding protein domain||Small GTPase superfamily, SAR1-type||Small GTPase superfamily, ARF type||Small GTPase superfamily||P-loop containing nucleoside triphosphate hydrolase||Small GTPase superfamily, ARF/SAR type
	cfa-miR-331	ENSCAFT00000047813	ENSCAFG00000013063	TBCD	Tubulin-specific chaperone D, C-terminal||Armadillo-type fold
	cfa-miR-331	ENSCAFT00000047837	ENSCAFG00000032526	INSL3	Insulin-like
	cfa-miR-331	ENSCAFT00000047867	ENSCAFG00000032120	C1QTNF6	Collagen triple helix repeat||Complement C1q protein||Tumour necrosis factor-like domain
	cfa-miR-331	ENSCAFT00000047917	ENSCAFG00000029756	-	Protein phosphatase inhibitor, 1DARPP-32
	cfa-miR-331	ENSCAFT00000047931	ENSCAFG00000028470	-	Ras-like guanine nucleotide exchange factor, N-terminal
	cfa-miR-331	ENSCAFT00000047992	ENSCAFG00000007784	SH2D6	SH2 domain
	cfa-miR-331	ENSCAFT00000047999	ENSCAFG00000003419	ASZ1	Sterile alpha motif, type 2||Ankyrin repeat-containing domain||Sterile alpha motif/pointed domain||Ankyrin repeat
	cfa-miR-331	ENSCAFT00000048007	ENSCAFG00000007486	CEP89	-
	cfa-miR-331	ENSCAFT00000048014	ENSCAFG00000030362	ENSCAFG00000030362	-
	cfa-miR-331	ENSCAFT00000048028	ENSCAFG00000029121	FAM78A	-
	cfa-miR-331	ENSCAFT00000048073	ENSCAFG00000031602	XAF1	-
	cfa-miR-331	ENSCAFT00000048074	ENSCAFG00000017454	MAP2K5	Protein kinase-like domain||Phox/Bem1p||Protein kinase, ATP binding site||Protein kinase domain||Serine/threonine/dual specificity protein kinase, catalytic domain||Serine/threonine-protein kinase, active site
	cfa-miR-331	ENSCAFT00000048109	ENSCAFG00000019841	CELSR2	Cadherin conserved site||Laminin G domain||EGF-like, conserved site||GPCR, family 2, secretin-like||Cadherin-like||Cadherin||Epidermal growth factor-like domain||GPCR, family 2, extracellular hormone receptor domain||GPCR, family 2-like||EGF-like, laminin||EGF-type aspartate/asparagine hydroxylation site||GPS motif||Domain of unknown function DUF3497||Insulin-like growth factor binding protein, N…
	cfa-miR-331	ENSCAFT00000048186	ENSCAFG00000031627	FAM163B	FAM163
	cfa-miR-331	ENSCAFT00000048188	ENSCAFG00000031890	HPCAL1	EF-Hand 1, calcium-binding site||EF-hand domain||EF-hand domain pair
	cfa-miR-331	ENSCAFT00000048193	ENSCAFG00000017152	LRRC74A	Leucine-rich repeat, ribonuclease inhibitor subtype
	cfa-miR-331	ENSCAFT00000048194	ENSCAFG00000001227	SPDEF	Pointed domain||Sterile alpha motif/pointed domain||Ets domain
	cfa-miR-331	ENSCAFT00000048239	ENSCAFG00000023294	HTATSF1	RNA recognition motif domain
	cfa-miR-331	ENSCAFT00000048256	ENSCAFG00000032413	-	Keratin, type II||Intermediate filament protein
	cfa-miR-331	ENSCAFT00000048257	ENSCAFG00000032433	PSCA	CD59 antigen, conserved site||Ly-6 antigen / uPA receptor -like||CD59 antigen
	cfa-miR-331	ENSCAFT00000048340	ENSCAFG00000008540	MYL9	EF-hand domain pair||EF-hand domain||EF-Hand 1, calcium-binding site
	cfa-miR-331	ENSCAFT00000048424	ENSCAFG00000028627	-	Zinc finger, RING-type, conserved site||Zinc finger, B-box||Zinc finger, RING-type
	cfa-miR-331	ENSCAFT00000048479	ENSCAFG00000030584	ZNF782	Zinc finger, C2H2-like||Krueppel-associated box||Zinc finger, C2H2
	cfa-miR-331	ENSCAFT00000048481	ENSCAFG00000006785	-	Rho GTPase-activating protein domain||Rho GTPase activation protein
	cfa-miR-331	ENSCAFT00000048515	ENSCAFG00000029403	-	Transaldolase type 1||Transaldolase, active site||Transaldolase
	cfa-miR-331	ENSCAFT00000048537	ENSCAFG00000010460	NEURL1	Zinc finger, RING-type||NEUZ domain
	cfa-miR-331	ENSCAFT00000048554	ENSCAFG00000030145	AUH	ClpP/crotonase-like domain||Crotonase superfamily||Enoyl-CoA hydratase/isomerase, conserved site
	cfa-miR-331	ENSCAFT00000048601	ENSCAFG00000031412	SPACA7	-||Sperm acrosome-associated protein 7
	cfa-miR-331	ENSCAFT00000048609	ENSCAFG00000019680	TMEM8A	Epidermal growth factor-like domain||EGF-like, conserved site||Protein of unknown function DUF3522
	cfa-miR-331	ENSCAFT00000048641	ENSCAFG00000028852	TMEM139	-
	cfa-miR-331	ENSCAFT00000048659	ENSCAFG00000032267	WNT2	Wnt||Wnt-2 protein||Wnt protein, conserved site
	cfa-miR-331	ENSCAFT00000048660	ENSCAFG00000031428	CIB2	EF-hand domain pair||EF-Hand 1, calcium-binding site||EF-hand domain
	cfa-miR-331	ENSCAFT00000048661	ENSCAFG00000031996	IRGQ	IRG-type guanine nucleotide-binding (G) domain
	cfa-miR-331	ENSCAFT00000048698	ENSCAFG00000012903	RUNX3	p53-like transcription factor, DNA-binding||Runt-related transcription factor RUNX||Acute myeloid leukemia 1 protein (AML1)/Runt||Runt domain||Runx, C-terminal domain
	cfa-miR-331	ENSCAFT00000048704	ENSCAFG00000028810	GPIHBP1	CD59 antigen||CD59 antigen, conserved site
	cfa-miR-331	ENSCAFT00000048760	ENSCAFG00000031370	-	RNA recognition motif domain
	cfa-miR-331	ENSCAFT00000048784	ENSCAFG00000017779	NEO1	Immunoglobulin subtype 2||TonB box, conserved site||Neogenin, C-terminal||Immunoglobulin-like domain||Immunoglobulin subtype||Fibronectin type III||Immunoglobulin I-set
	cfa-miR-331	ENSCAFT00000048786	ENSCAFG00000029644	GPR132	GPCR, rhodopsin-like, 7TM||G protein-coupled receptor, rhodopsin-like||G2A lysophosphatidylcholine receptor
	cfa-miR-331	ENSCAFT00000048796	ENSCAFG00000011373	SUSD4	Sushi/SCR/CCP domain
	cfa-miR-331	ENSCAFT00000048850	ENSCAFG00000031938	GEM	P-loop containing nucleoside triphosphate hydrolase||Small GTPase superfamily, Rab type||Small GTPase superfamily, Rho type||Small GTPase superfamily||Small GTPase superfamily, GEM/REM/Rad||Small GTP-binding protein domain||Small GTPase superfamily, Ras type
	cfa-miR-331	ENSCAFT00000048912	ENSCAFG00000003340	AKNA	Transcription factor, AT-hook-containing
	cfa-miR-331	ENSCAFT00000048929	ENSCAFG00000031269	ENSCAFG00000031269	-
	cfa-miR-331	ENSCAFT00000048936	ENSCAFG00000010003	MOB2	MOB kinase activator family
	cfa-miR-331	ENSCAFT00000048955	ENSCAFG00000003651	CSMD2	Sushi/SCR/CCP domain||CUB domain
	cfa-miR-331	ENSCAFT00000048985	ENSCAFG00000030252	FAM131C	Protein FAM131
	cfa-miR-331	ENSCAFT00000049037	ENSCAFG00000010321	PPFIA4	Sterile alpha motif/pointed domain||Sterile alpha motif domain||Sterile alpha motif, type 1||Sterile alpha motif, type 2
	cfa-miR-331	ENSCAFT00000049200	ENSCAFG00000029053	TRIB2	Protein kinase-like domain||Protein kinase domain
	cfa-miR-331	ENSCAFT00000049206	ENSCAFG00000030085	-	ADP-ribosylation/Crystallin J1
	cfa-miR-331	ENSCAFT00000049227	ENSCAFG00000030396	AP3S2	Clathrin adaptor complex, small chain||AP complex, mu/sigma subunit||Longin-like domain||Adaptor protein complex, sigma subunit
	cfa-miR-331	ENSCAFT00000049249	ENSCAFG00000032564	-	Thiamin diphosphate-binding fold||Transketolase-like, pyrimidine-binding domain
	cfa-miR-331	ENSCAFT00000049273	ENSCAFG00000008693	ADGRG3	GPCR, family 2, orphan receptor, GPR56||GPCR, family 2-like||GPS motif||GPCR, family 2, secretin-like
	cfa-miR-331	ENSCAFT00000049323	ENSCAFG00000029230	GP1BB	Cysteine-rich flanking region, C-terminal||Leucine-rich repeat-containing N-terminal
	cfa-miR-331	ENSCAFT00000049360	ENSCAFG00000023249	CILP2	Thrombospondin, type 1 repeat||Carboxypeptidase-like, regulatory domain||Immunoglobulin subtype 2||WxxW domain||Immunoglobulin-like domain||Immunoglobulin subtype
	cfa-miR-331	ENSCAFT00000049367	ENSCAFG00000028770	-	Nucleolar protein 12
	cfa-miR-331	ENSCAFT00000049380	ENSCAFG00000030366	-	Pleckstrin homology domain
	cfa-miR-331	ENSCAFT00000049410	ENSCAFG00000032027	DUSP7	Dual specificity phosphatase, catalytic domain||Protein-tyrosine phosphatase-like||Mitogen-activated protein (MAP) kinase phosphatase||Rhodanese-like domain||Protein-tyrosine/Dual specificity phosphatase||Dual specificity phosphatase, subgroup, catalytic domain
	cfa-miR-331	ENSCAFT00000049456	ENSCAFG00000031660	SLC39A3	Zinc/iron permease
	cfa-miR-331	ENSCAFT00000049492	ENSCAFG00000017745	TBX2	Transcription factor, T-box||Transcription factor, T-box, region of unknown function||Transcription factor, Brachyury||p53-like transcription factor, DNA-binding||Transcription factor, T-box, conserved site
	cfa-miR-331	ENSCAFT00000049566	ENSCAFG00000019187	MATK	Protein kinase domain||SH3 domain||Protein kinase, ATP binding site||Tyrosine-protein kinase, catalytic domain||Serine-threonine/tyrosine-protein kinase catalytic domain||SH2 domain||Tyrosine-protein kinase, active site||Protein kinase-like domain
	cfa-miR-331	ENSCAFT00000049569	ENSCAFG00000028584	NMUR1	Neuromedin U receptor, type 1||G protein-coupled receptor, rhodopsin-like||GPCR, rhodopsin-like, 7TM||Neuromedin U receptor
	cfa-miR-331	ENSCAFT00000049590	ENSCAFG00000005510	EOMES	Transcription factor, T-box, conserved site||p53-like transcription factor, DNA-binding||Transcription factor, T-box
	cfa-miR-331	ENSCAFT00000049591	ENSCAFG00000019316	C1QTNF12	Tumour necrosis factor-like domain||Complement C1q protein
	cfa-miR-331	ENSCAFT00000049596	ENSCAFG00000015422	KIAA0753	-
	cfa-miR-331	ENSCAFT00000049604	ENSCAFG00000004767	CAD	Aspartate/ornithine carbamoyltransferase, Asp/Orn-binding domain||Aspartate carbamoyltransferase||Class I glutamine amidotransferase-like||Carbamoyl-phosphate synthetase, large subunit oligomerisation domain||Carbamoyl-phosphate synthase, small subunit||Carbamoyl-phosphate synthase, large subunit, N-terminal||Methylglyoxal synthase-like domain||Carbamoyl-phosphate synthase, large subunit||Pre-ATP…
	cfa-miR-331	ENSCAFT00000049615	ENSCAFG00000019602	PLEKHG5	Pleckstrin homology domain||Dbl homology (DH) domain||Ubiquitin-related domain
	cfa-miR-331	ENSCAFT00000049663	ENSCAFG00000010223	PRDM15	SET domain||Zinc finger, C2H2||Zinc finger, C2H2-like
	cfa-miR-331	ENSCAFT00000049739	ENSCAFG00000015934	FOXP3	Zinc finger, C2H2||Transcription factor, fork head
	cfa-miR-331	ENSCAFT00000049746	ENSCAFG00000015616	SIN3B	Paired amphipathic helix||Histone deacetylase interacting
	cfa-miR-331	ENSCAFT00000049780	ENSCAFG00000030242	HS3ST2	P-loop containing nucleoside triphosphate hydrolase||Sulfotransferase domain
	cfa-miR-331	ENSCAFT00000049788	ENSCAFG00000000636	VARS	Valine-tRNA ligase||Glutathione S-transferase, C-terminal-like||Aminoacyl-tRNA synthetase, class Ia||Aminoacyl-tRNA synthetase, class I, conserved site||Glutathione S-transferase, C-terminal||Valyl/Leucyl/Isoleucyl-tRNA synthetase, editing domain||Methionyl/Valyl/Leucyl/Isoleucyl-tRNA synthetase, anticodon-binding||Aminoacyl-tRNA synthetase, class 1a, anticodon-binding||Glutathione S-transferase,…
	cfa-miR-331	ENSCAFT00000049790	ENSCAFG00000031099	STUB1	U box domain||Tetratricopeptide repeat-containing domain||Tetratricopeptide repeat
	cfa-miR-331	ENSCAFT00000049800	ENSCAFG00000030031	-	Gamma-glutamyltranspeptidase||Nucleophile aminohydrolases, N-terminal
	cfa-miR-331	ENSCAFT00000049814	ENSCAFG00000029929	PKP1	Armadillo||Armadillo-type fold
	cfa-miR-331	ENSCAFT00000049867	ENSCAFG00000017629	LOXHD1	Lipase/lipooxygenase, PLAT/LH2||PLAT/LH2 domain
	cfa-miR-331	ENSCAFT00000049888	ENSCAFG00000031492	MRPL21	Ribosomal protein L21-like
	cfa-miR-331	ENSCAFT00000049894	ENSCAFG00000010591	PTPN7	Protein-tyrosine phosphatase-like||Protein-tyrosine phosphatase, KIM-containing||Protein-tyrosine phosphatase, active site||Protein-tyrosine/Dual specificity phosphatase||Protein-tyrosine phosphatase, receptor/non-receptor type||Protein-tyrosine phosphatase, catalytic
	cfa-miR-331	ENSCAFT00000049903	ENSCAFG00000029381	ENSCAFG00000029381	-
	cfa-miR-331	ENSCAFT00000049995	ENSCAFG00000032092	-	Developmental pluripotency-associated protein 3
	cfa-miR-331	ENSCAFT00000050109	ENSCAFG00000028737	GEMIN8	-
	cfa-miR-331	ENSCAFT00000050112	ENSCAFG00000030041	RBM18	RNA recognition motif domain
	cfa-miR-331	ENSCAFT00000050133	ENSCAFG00000030111	NCALD	EF-Hand 1, calcium-binding site||EF-hand domain||EF-hand domain pair
	cfa-miR-331	ENSCAFT00000050141	ENSCAFG00000000866	DACT2	Dapper
	cfa-miR-331	ENSCAFT00000050194	ENSCAFG00000014161	CDC42BPG	Pleckstrin homology domain||Serine/threonine-protein kinase, active site||Serine/threonine/dual specificity protein kinase, catalytic domain||CRIB domain||Protein kinase domain||Protein kinase, ATP binding site||Protein kinase C-like, phorbol ester/diacylglycerol-binding domain||AGC-kinase, C-terminal||Myotonic dystrophy protein kinase, coiled coil||Protein kinase, C-terminal||Protein kinase-like…
	cfa-miR-33a	ENSCAFT00000004346	ENSCAFG00000002727	ABCA1	AAA+ ATPase domain||ABC transporter, conserved site||ABC transporter-like||P-loop containing nucleoside triphosphate hydrolase
	cfa-miR-503	ENSCAFT00000003882	ENSCAFG00000019245	BCAP31	-
	cfa-miR-503	ENSCAFT00000005327	ENSCAFG00000003328	LSMEM1	Protein of unknown function DUF4577
	cfa-miR-503	ENSCAFT00000010591	ENSCAFG00000006568	ARHGAP22	Rho GTPase activation protein||Pleckstrin homology domain||Rho GTPase-activating protein domain
	cfa-miR-503	ENSCAFT00000016823	ENSCAFG00000010584	CRYAA	Alpha crystallin/Heat shock protein||HSP20-like chaperone||Alpha crystallin/Hsp20 domain||Alpha-crystallin, N-terminal
	cfa-miR-503	ENSCAFT00000017710	ENSCAFG00000011136	INPP5A	Endonuclease/exonuclease/phosphatase||Inositol polyphosphate-related phosphatase
	cfa-miR-503	ENSCAFT00000021685	ENSCAFG00000013672	SORD	Polyketide synthase, enoylreductase domain||Alcohol dehydrogenase GroES-like||Alcohol dehydrogenase, zinc-type, conserved site||Alcohol dehydrogenase, C-terminal||GroES (chaperonin 10)-like
	cfa-miR-503	ENSCAFT00000026665	ENSCAFG00000016839	SMG5	PIN domain||Telomerase activating protein Est1||DNA/RNA-binding domain, Est1-type
	cfa-miR-503	ENSCAFT00000038192	ENSCAFG00000001301	GSDMD	Gasdermin
	cfa-miR-503	ENSCAFT00000049596	ENSCAFG00000015422	KIAA0753	-
	cfa-miR-582	ENSCAFT00000046857	ENSCAFG00000032343	SMIM26	-
	cfa-miR-99b	ENSCAFT00000045799	ENSCAFG00000007505	TDRD12	P-loop containing nucleoside triphosphate hydrolase||HSP20-like chaperone||Tudor domain||CS domain||DEAD/DEAH box helicase domain
	cfa-miR-99b	ENSCAFT00000049221	ENSCAFG00000023165	INCA1	Inhibitor of CDK interacting with cyclin A1
	novel_129	ENSCAFT00000000333	ENSCAFG00000000210	FEM1C	Ankyrin repeat-containing domain||Ankyrin repeat
	novel_129	ENSCAFT00000000412	ENSCAFG00000000259	OS9	Glucosidase II beta subunit-like||Mannose-6-phosphate receptor binding domain
	novel_129	ENSCAFT00000001108	ENSCAFG00000000712	CYP21A2	Cytochrome P450||Cytochrome P450, conserved site||Cytochrome P450, E-class, group I
	novel_129	ENSCAFT00000001213	ENSCAFG00000000779	TRMU	tRNA-specific 2-thiouridylase
	novel_129	ENSCAFT00000001310	ENSCAFG00000000828	RPS6KA2	Protein kinase domain||Serine/threonine-protein kinase, active site||Ribosomal protein S6 kinase II||Serine/threonine/dual specificity protein kinase, catalytic domain||Protein kinase, ATP binding site||AGC-kinase, C-terminal||Protein kinase, C-terminal||Protein kinase-like domain
	novel_129	ENSCAFT00000001559	ENSCAFG00000001013	SREBF2	Myc-type, basic helix-loop-helix (bHLH) domain
	novel_129	ENSCAFT00000001774	ENSCAFG00000001148	ST3GAL1	Sialyltransferase||Glycosyl transferase, family 29
	novel_129	ENSCAFT00000001822	ENSCAFG00000001172	SGSM3	Rab-GTPase-TBC domain||SH3 domain||RUN
	novel_129	ENSCAFT00000001905	ENSCAFG00000001227	SPDEF	Pointed domain||Sterile alpha motif/pointed domain||Ets domain
	novel_129	ENSCAFT00000002053	ENSCAFG00000001324	ATF4	Basic-leucine zipper domain
	novel_129	ENSCAFT00000002059	ENSCAFG00000001325	PYCR3	Pyrroline-5-carboxylate reductase, catalytic, N-terminal||6-phosphogluconate dehydrogenase C-terminal domain-like||Pyrroline-5-carboxylate reductase||Pyrroline-5-carboxylate reductase, dimerisation domain
	novel_129	ENSCAFT00000002060	ENSCAFG00000001326	TEAD3	TEA/ATTS||Transcriptional enhancer factor, metazoa
	novel_129	ENSCAFT00000002316	ENSCAFG00000001486	CPA5	Peptidase M14, carboxypeptidase A||Proteinase inhibitor, propeptide||Proteinase inhibitor, carboxypeptidase propeptide
	novel_129	ENSCAFT00000002462	ENSCAFG00000024926	DGAT1	Sterol O-acyltransferase, ACAT/DAG/ARE types||Membrane bound O-acyl transferase, MBOAT||Diacylglycerol O-acyltransferase 1
	novel_129	ENSCAFT00000003351	ENSCAFG00000002122	MRPS9	Ribosomal protein S5 domain 2-type fold||Ribosomal protein S9||Ribosomal protein S9, conserved site
	novel_129	ENSCAFT00000003411	ENSCAFG00000002171	SYK	SH2 domain||Tyrosine-protein kinase, catalytic domain||Serine-threonine/tyrosine-protein kinase catalytic domain||Protein kinase-like domain||Tyrosine-protein kinase, active site||Tyrosine-protein kinase, non-receptor SYK/ZAP-70||Protein kinase domain||Protein kinase, ATP binding site
	novel_129	ENSCAFT00000003738	ENSCAFG00000002380	ACTR1B	Actin family||Actin/actin-like conserved site||Actin, conserved site
	novel_129	ENSCAFT00000004502	ENSCAFG00000002814	KCNQ4	Ion transport domain||Potassium channel||Potassium channel, voltage dependent, KCNQ||Potassium channel, voltage dependent, KCNQ, C-terminal
	novel_129	ENSCAFT00000004918	ENSCAFG00000003063	SLC46A2	Major facilitator superfamily domain||Major facilitator superfamily||Tetracycline resistance protein, TetA/multidrug resistance protein MdtG
	novel_129	ENSCAFT00000004972	ENSCAFG00000003097	CRHR2	GPCR, family 2-like||GPCR, family 2, corticotropin releasing factor receptor||GPCR, family 2, extracellular hormone receptor domain||GPCR, family 2, corticotropin releasing factor receptor, type 2||GPCR, family 2, secretin-like, conserved site||GPCR, family 2, secretin-like
	novel_129	ENSCAFT00000005670	ENSCAFG00000003530	-	Class I glutamine amidotransferase-like
	novel_129	ENSCAFT00000005911	ENSCAFG00000003677	CCDC155	KASH5-like coiled-coil region
	novel_129	ENSCAFT00000006109	ENSCAFG00000029966	-	Aldehyde/histidinol dehydrogenase||Aldehyde dehydrogenase domain||Aldehyde dehydrogenase, cysteine active site||Aldehyde dehydrogenase, glutamic acid active site
	novel_129	ENSCAFT00000006400	ENSCAFG00000003991	ARHGAP42	Pleckstrin homology domain||Rho GTPase-activating protein domain||Rho GTPase activation protein||SH3 domain
	novel_129	ENSCAFT00000007123	ENSCAFG00000004423	TCAIM	Domain of unknown function DUF4461||Domain of unknown function DUF4460
	novel_129	ENSCAFT00000007288	ENSCAFG00000004524	TTYH2	Tweety
	novel_129	ENSCAFT00000007363	ENSCAFG00000004563	PPP1R37	Leucine-rich repeat, ribonuclease inhibitor subtype||Leucine-rich repeat
	novel_129	ENSCAFT00000007408	ENSCAFG00000016590	FBXO2	Galactose-binding domain-like||F-box domain||F-box associated (FBA) domain
	novel_129	ENSCAFT00000007485	ENSCAFG00000004623	SLC4A2	Band 3 cytoplasmic domain||Anion exchange protein||Phosphotransferase/anion transporter||Bicarbonate transporter, C-terminal||Anion exchange, conserved site||Bicarbonate transporter, eukaryotic||Anion exchange protein 2
	novel_129	ENSCAFT00000007527	ENSCAFG00000004682	FAM171A1	Uncharacterised protein family FAM171
	novel_129	ENSCAFT00000007623	ENSCAFG00000004742	PINLYP	CD59 antigen||Ly-6 antigen / uPA receptor -like||Phospholipase A2 inhibitor
	novel_129	ENSCAFT00000007928	ENSCAFG00000004929	TMEM40	-
	novel_129	ENSCAFT00000008047	ENSCAFG00000005006	-	Thiamin diphosphate-binding fold||CD225/Dispanin family||Dehydrogenase, E1 component
	novel_129	ENSCAFT00000008060	ENSCAFG00000005007	CDK3	Protein kinase-like domain||Protein kinase, ATP binding site||Serine/threonine/dual specificity protein kinase, catalytic domain||Serine/threonine-protein kinase, active site||Protein kinase domain
	novel_129	ENSCAFT00000008668	ENSCAFG00000018245	FAM83G	Protein of unknown function DUF1669
	novel_129	ENSCAFT00000009283	ENSCAFG00000005743	INPPL1	Sterile alpha motif, type 1||Endonuclease/exonuclease/phosphatase||SH2 domain||Inositol polyphosphate-related phosphatase||Sterile alpha motif/pointed domain||Sterile alpha motif domain
	novel_129	ENSCAFT00000009960	ENSCAFG00000006157	MAVS	-
	novel_129	ENSCAFT00000010495	ENSCAFG00000006497	PKP3	Armadillo||Armadillo-type fold
	novel_129	ENSCAFT00000010994	ENSCAFG00000006834	PSMF1	PI31 proteasome regulator||Fbxo7/PI31 domain
	novel_129	ENSCAFT00000011663	ENSCAFG00000007238	PDCD2L	Programmed cell death protein 2, C-terminal||Zinc finger, LIM-type
	novel_129	ENSCAFT00000012830	ENSCAFG00000008044	-	Peptidase S1||Trypsin-like cysteine/serine peptidase domain||Peptidase S1A, chymotrypsin-type
	novel_129	ENSCAFT00000013053	ENSCAFG00000008198	KIF13B	Kinesin-like||Kinesin protein 1B||Kinesin motor domain, conserved site||P-loop containing nucleoside triphosphate hydrolase||Kinesin motor domain||CAP Gly-rich domain||SMAD/FHA domain||Forkhead-associated (FHA) domain
	novel_129	ENSCAFT00000013260	ENSCAFG00000008353	SFRP2	Netrin module, non-TIMP type||Netrin domain||Tissue inhibitor of metalloproteinases-like, OB-fold||Frizzled domain
	novel_129	ENSCAFT00000013340	ENSCAFG00000008395	SCARA3	Collagen triple helix repeat
	novel_129	ENSCAFT00000013577	ENSCAFG00000008556	USB1	RNA ligase/cyclic nucleotide phosphodiesterase||U6 snRNA phosphodiesterase Usb1
	novel_129	ENSCAFT00000013854	ENSCAFG00000008726	MROH8	Armadillo-type fold
	novel_129	ENSCAFT00000014966	ENSCAFG00000009401	DLL4	Delta/Serrate/lag-2 (DSL) protein||EGF-like calcium-binding domain||Epidermal growth factor-like domain||EGF-like, conserved site||EGF-type aspartate/asparagine hydroxylation site||Notch ligand, N-terminal||Insulin-like growth factor binding protein, N-terminal
	novel_129	ENSCAFT00000014986	ENSCAFG00000009421	MMP2	Peptidase M10, metallopeptidase||Peptidase M10A||Hemopexin-like domain||Hemopexin-like repeats||Peptidase M10A, cysteine switch, zinc binding site||Hemopexin, conserved site||Fibronectin, type II, collagen-binding||Kringle-like fold||Peptidoglycan binding-like||Peptidase, metallopeptidase
	novel_129	ENSCAFT00000015041	ENSCAFG00000009462	PRELP	Leucine-rich repeat||Leucine-rich repeat, typical subtype||Leucine-rich repeat-containing N-terminal
	novel_129	ENSCAFT00000015286	ENSCAFG00000009623	REN	Aspartic peptidase||Aspartic peptidase domain||Aspartic peptidase, N-terminal||Aspartic peptidase, active site
	novel_129	ENSCAFT00000015332	ENSCAFG00000009649	PLEKHA6	-||Pleckstrin homology domain
	novel_129	ENSCAFT00000015892	ENSCAFG00000009994	CD40	TNFR/NGFR cysteine-rich region||Tumour necrosis factor receptor 5
	novel_129	ENSCAFT00000016095	ENSCAFG00000010135	LUZP2	-
	novel_129	ENSCAFT00000016370	ENSCAFG00000010309	MYOG	Myc-type, basic helix-loop-helix (bHLH) domain||Myogenic basic muscle-specific protein
	novel_129	ENSCAFT00000016603	ENSCAFG00000010449	FOXRED1	FAD dependent oxidoreductase
	novel_129	ENSCAFT00000016864	ENSCAFG00000010596	-	Protein kinase-like domain||Ubiquitin-associated/translation elongation factor EF1B, N-terminal, eukaryote||Protein kinase, ATP binding site||Protein kinase domain||Serine/threonine/dual specificity protein kinase, catalytic domain||Serine/threonine-protein kinase, active site
	novel_129	ENSCAFT00000018075	ENSCAFG00000011372	CACNG1	Voltage-dependent calcium channel, gamma-1 subunit||PMP-22/EMP/MP20/Claudin superfamily||Voltage-dependent calcium channel, gamma subunit
	novel_129	ENSCAFT00000018111	ENSCAFG00000011401	KIRREL1	Immunoglobulin subtype 2||CD80-like, immunoglobulin C2-set||Immunoglobulin-like domain||Immunoglobulin subtype||Immunoglobulin I-set
	novel_129	ENSCAFT00000018507	ENSCAFG00000011660	MYO18B	P-loop containing nucleoside triphosphate hydrolase||Myosin head, motor domain||IQ motif, EF-hand binding site
	novel_129	ENSCAFT00000018616	ENSCAFG00000011720	ASPHD2	Arginine/Asparagine/Proline hydroxylase
	novel_129	ENSCAFT00000018907	ENSCAFG00000011898	SLC19A1	Major facilitator superfamily domain||Reduced folate carrier
	novel_129	ENSCAFT00000020302	ENSCAFG00000012802	CD3E	Immunoglobulin subtype 2||Immunoglobulin-like domain||Phosphorylated immunoreceptor signalling ITAM
	novel_129	ENSCAFT00000020750	ENSCAFG00000013005	EPHB3	Tyrosine-protein kinase, catalytic domain||Fibronectin type III||Serine-threonine/tyrosine-protein kinase catalytic domain||Ephrin receptor ligand binding domain||Tyrosine-protein kinase ephrin type A/B receptor-like||Sterile alpha motif/pointed domain||Galactose-binding domain-like||Tyrosine-protein kinase, receptor class V, conserved site||Ephrin receptor type-A /type-B||Ephrin receptor, transm…
	novel_129	ENSCAFT00000021363	ENSCAFG00000013467	POR	Flavoprotein pyridine nucleotide cytochrome reductase||Flavodoxin||NADPH-cytochrome P450 reductase||Ferredoxin reductase-type FAD-binding domain||Flavoprotein-like||Oxidoreductase FAD/NAD(P)-binding||Riboflavin synthase-like beta-barrel||Flavodoxin/nitric oxide synthase||FAD-binding, type 1
	novel_129	ENSCAFT00000021614	ENSCAFG00000013625	KNG1	HMW kininogen||Kininogen-type cystatin domain||Proteinase inhibitor I25, cystatin
	novel_129	ENSCAFT00000021651	ENSCAFG00000013651	ENSCAFG00000013651	-
	novel_129	ENSCAFT00000022278	ENSCAFG00000013987	-	Uncharacterised domain, cysteine-rich||MAM domain||TILa domain||von Willebrand factor, type D domain||Concanavalin A-like lectin/glucanase domain||Trypsin Inhibitor-like, cysteine rich domain
	novel_129	ENSCAFT00000022635	ENSCAFG00000014232	ARVCF	Armadillo||Armadillo-type fold
	novel_129	ENSCAFT00000022705	ENSCAFG00000014286	C9H17orf53	Protein of unknown function DUF4539
	novel_129	ENSCAFT00000023096	ENSCAFG00000014546	HTRA3	Peptidase S1C||PDZ domain||Kazal domain||Trypsin-like cysteine/serine peptidase domain
	novel_129	ENSCAFT00000023685	ENSCAFG00000014924	MYOC	Olfactomedin-like
	novel_129	ENSCAFT00000024097	ENSCAFG00000015183	UXT	Prefoldin||Ubiquitously expressed transcript protein UXT||Prefoldin alpha-like
	novel_129	ENSCAFT00000024460	ENSCAFG00000015408	TECPR1	Beta-propeller repeat TECPR||Peroxin/Ferlin domain||Peroxin/Dysferlin domain
	novel_129	ENSCAFT00000025607	ENSCAFG00000016134	PPP1R32	-
	novel_129	ENSCAFT00000025640	ENSCAFG00000016154	TMEM63A	Domain of unknown function DUF4463||Domain of unknown function DUF221
	novel_129	ENSCAFT00000025692	ENSCAFG00000016193	GDF2	Transforming growth factor-beta, C-terminal||Cystine-knot cytokine||Inhibin, alpha subunit||Transforming growth factor-beta, N-terminal||Transforming growth factor beta, conserved site
	novel_129	ENSCAFT00000026163	ENSCAFG00000016517	-	Zinc finger, C2H2-like||Zinc finger, C2H2
	novel_129	ENSCAFT00000026180	ENSCAFG00000016530	PLXDC1	Plexin
	novel_129	ENSCAFT00000027013	ENSCAFG00000017057	ARHGEF15	Dbl homology (DH) domain
	novel_129	ENSCAFT00000027086	ENSCAFG00000017104	GDPD3	PLC-like phosphodiesterase, TIM beta/alpha-barrel domain||Glycerophosphodiester phosphodiesterase domain
	novel_129	ENSCAFT00000027416	ENSCAFG00000017306	NFATC2IP	Ubiquitin-related domain||Ubiquitin-like||Rad60/SUMO-like domain
	novel_129	ENSCAFT00000027929	ENSCAFG00000017617	CCDC197	-
	novel_129	ENSCAFT00000028116	ENSCAFG00000017727	ADPGK	ADP-specific phosphofructokinase/glucokinase||Ribokinase-like
	novel_129	ENSCAFT00000028828	ENSCAFG00000018143	ETFA	Electron transfer flavoprotein, alpha subunit, C-terminal||Electron transfer flavoprotein, alpha subunit||Electron transfer flavoprotein, alpha/beta-subunit, N-terminal||DHS-like NAD/FAD-binding domain||Electron transfer flavoprotein, alpha subunit, C-terminal, conserved site
	novel_129	ENSCAFT00000029124	ENSCAFG00000018333	INF2	Armadillo-type fold||Formin, GTPase-binding domain||Formin, GTPase-binding and FH3 domain||Formin, FH3 domain||WH2 domain||Formin, FH2 domain
	novel_129	ENSCAFT00000029177	ENSCAFG00000018354	AKT1	Serine/threonine/dual specificity protein kinase, catalytic domain||Serine/threonine-protein kinase, active site||Pleckstrin homology domain||Protein kinase domain||Protein kinase, ATP binding site||AGC-kinase, C-terminal||Protein kinase, C-terminal||Protein kinase-like domain
	novel_129	ENSCAFT00000029355	ENSCAFG00000018482	CERS4	Homeodomain-like||Ceramide synthase component Lag1/Lac1||Homeobox domain||TRAM/LAG1/CLN8 homology domain
	novel_129	ENSCAFT00000029411	ENSCAFG00000018525	DHRS7B	Glucose/ribitol dehydrogenase||Short-chain dehydrogenase/reductase SDR||Short-chain dehydrogenase/reductase, conserved site
	novel_129	ENSCAFT00000029484	ENSCAFG00000018572	-	Hydroxymethylglutaryl-coenzyme A synthase, active site||Thiolase-like||Hydroxymethylglutaryl-coenzyme A synthase, N-terminal||Hydroxymethylglutaryl-coenzyme A synthase C-terminal domain||Hydroxymethylglutaryl-CoA synthase, eukaryotic
	novel_129	ENSCAFT00000030233	ENSCAFG00000019036	LIPG	Triacylglycerol lipase family||Lipase, LIPH-type||Lipoprotein lipase||Lipase/lipooxygenase, PLAT/LH2||Lipase, N-terminal||PLAT/LH2 domain||Alpha/Beta hydrolase fold
	novel_129	ENSCAFT00000030363	ENSCAFG00000019117	MRM3	50S ribosomal protein L30e-like||tRNA/rRNA methyltransferase, SpoU type||RNA 2-O ribose methyltransferase, substrate binding||Alpha/beta knot methyltransferases
	novel_129	ENSCAFT00000030404	ENSCAFG00000019151	FATE1	-
	novel_129	ENSCAFT00000030424	ENSCAFG00000019161	GABRA3	Neurotransmitter-gated ion-channel ligand-binding domain||Gamma-aminobutyric acid A receptor/Glycine receptor alpha||Gamma-aminobutyric-acid A receptor, alpha 3 subunit||Neurotransmitter-gated ion-channel||Neurotransmitter-gated ion-channel, conserved site||Gamma-aminobutyric-acid A receptor, alpha subunit||Neurotransmitter-gated ion-channel transmembrane domain
	novel_129	ENSCAFT00000030452	ENSCAFG00000019181	INPP5K	Inositol polyphosphate-related phosphatase||Endonuclease/exonuclease/phosphatase||Coiled-coil transcriptional coactivator-like
	novel_129	ENSCAFT00000030579	ENSCAFG00000019260	SMG6	DNA/RNA-binding domain, Est1-type||PIN domain-like||Telomerase activating protein Est1||PIN domain
	novel_129	ENSCAFT00000030629	ENSCAFG00000019290	PDZD4	PDZ domain
	novel_129	ENSCAFT00000031131	ENSCAFG00000019585	TSR3	RNase L inhibitor RLI, possible metal-binding domain||Domain of unknown function DUF367
	novel_129	ENSCAFT00000031186	ENSCAFG00000019623	FBXL16	F-box domain||Leucine-rich repeat, cysteine-containing subtype
	novel_129	ENSCAFT00000031240	ENSCAFG00000019652	ARID3A	REKLES domain||ARID DNA-binding domain
	novel_129	ENSCAFT00000031449	ENSCAFG00000023757	ADAMTSL2	Thrombospondin, type 1 repeat||Peptidase M12B, ADAM-TS||PLAC||ADAM-TS Spacer 1
	novel_129	ENSCAFT00000031551	ENSCAFG00000019837	MYBPHL	Immunoglobulin I-set||Fibronectin type III||Immunoglobulin subtype||Immunoglobulin-like domain||Immunoglobulin subtype 2
	novel_129	ENSCAFT00000031555	ENSCAFG00000019838	RXRA	Nuclear hormone receptor, ligand-binding||Nuclear hormone receptor, ligand-binding, core||Zinc finger, nuclear hormone receptor-type||Retinoid X receptor/HNF4||Steroid hormone receptor||Nuclear/hormone receptor activator site AF-1
	novel_129	ENSCAFT00000031779	ENSCAFG00000019967	MBTPS1	Peptidase S8, subtilisin-related||Peptidase S8, subtilisin, Ser-active site||Peptidase S8, subtilisin, His-active site||Peptidase S8/S53 domain
	novel_129	ENSCAFT00000031916	ENSCAFG00000020054	ODF2	-
	novel_129	ENSCAFT00000032310	ENSCAFG00000020290	DAB2IP	Ras GTPase-activating protein||Rho GTPase activation protein||C2 domain||Ras GTPase-activating protein, conserved site||Pleckstrin homology domain||Domain of unknown function DUF3498
	novel_129	ENSCAFT00000032407	ENSCAFG00000020348	GFOD2	Oxidoreductase, N-terminal
	novel_129	ENSCAFT00000035528	ENSCAFG00000001030	HDDC2	HD domain||HD/PDEase domain
	novel_129	ENSCAFT00000036452	ENSCAFG00000023626	PCARE	Retinal protein C2orf71
	novel_129	ENSCAFT00000036837	ENSCAFG00000012902	TOMM40L	Eukaryotic porin/Tom40
	novel_129	ENSCAFT00000036953	ENSCAFG00000002613	SYT5	Synaptotagmin||C2 domain
	novel_129	ENSCAFT00000038324	ENSCAFG00000016152	CPSF7	RNA recognition motif domain
	novel_129	ENSCAFT00000042757	ENSCAFG00000019837	MYBPHL	Immunoglobulin I-set||Fibronectin type III||Immunoglobulin subtype||Immunoglobulin-like domain||Immunoglobulin subtype 2
	novel_129	ENSCAFT00000042923	ENSCAFG00000016304	DDX41	RNA helicase, DEAD-box type, Q motif||P-loop containing nucleoside triphosphate hydrolase||Helicase, C-terminal||DEAD/DEAH box helicase domain||Helicase superfamily 1/2, ATP-binding domain
	novel_129	ENSCAFT00000043120	ENSCAFG00000030466	-	LPS-induced tumour necrosis factor alpha factor
	novel_129	ENSCAFT00000043179	ENSCAFG00000018386	PLD4	Phospholipase D/Transphosphatidylase
	novel_129	ENSCAFT00000043186	ENSCAFG00000032067	IQCF3	IQ motif, EF-hand binding site
	novel_129	ENSCAFT00000043255	ENSCAFG00000019927	LAMC3	EGF-like, laminin||Epidermal growth factor-like domain||Laminin B, subgroup||EGF-like, conserved site||Laminin B type IV||Laminin, N-terminal
	novel_129	ENSCAFT00000043331	ENSCAFG00000006413	NCKAP1L	Nck-associated protein 1
	novel_129	ENSCAFT00000043439	ENSCAFG00000019513	MAPK8IP3	JNK/Rab-associated protein-1, N-terminal||Quinonprotein alcohol dehydrogenase-like superfamily
	novel_129	ENSCAFT00000043550	ENSCAFG00000015574	DUSP27	Dual specificity phosphatase, catalytic domain||Protein-tyrosine phosphatase-like||Atypical dual specificity phosphatase||Protein-tyrosine/Dual specificity phosphatase||Atypical dual specificity phosphatase, subfamily A||Dual specificity phosphatase, subgroup, catalytic domain
	novel_129	ENSCAFT00000043576	ENSCAFG00000002163	ROR2	Protein kinase-like domain||Immunoglobulin-like domain||Tyrosine-protein kinase, active site||Frizzled domain||Immunoglobulin I-set||Serine-threonine/tyrosine-protein kinase catalytic domain||Kringle-like fold||Immunoglobulin subtype||Kringle, conserved site||Immunoglobulin subtype 2||Kringle||Tyrosine-protein kinase, receptor ROR||Protein kinase domain
	novel_129	ENSCAFT00000043581	ENSCAFG00000031688	ENSCAFG00000031688	-
	novel_129	ENSCAFT00000043814	ENSCAFG00000030699	ZNF593	Zinc finger, C2H2||Zinc finger, double-stranded RNA binding||Zinc finger, U1-type
	novel_129	ENSCAFT00000043872	ENSCAFG00000009649	PLEKHA6	-||Pleckstrin homology domain
	novel_129	ENSCAFT00000044063	ENSCAFG00000029685	ENSCAFG00000029685	-
	novel_129	ENSCAFT00000044115	ENSCAFG00000016399	LFNG	Fringe-like
	novel_129	ENSCAFT00000044204	ENSCAFG00000015468	TAS1R2	GPCR, family 3, nine cysteines domain||Aldehyde/histidinol dehydrogenase||Extracellular ligand-binding receptor||Aldehyde dehydrogenase, cysteine active site||Periplasmic binding protein-like I||Aldehyde dehydrogenase domain||Intermediate filament protein||Aldehyde dehydrogenase, glutamic acid active site||Delta-1-pyrroline-5-carboxylate dehydrogenase||GPCR, family 3, C-terminal||GPCR, family 3
	novel_129	ENSCAFT00000044264	ENSCAFG00000018297	XAB2	HAT (Half-A-TPR) repeat||Tetratricopeptide repeat-containing domain||Tetratricopeptide TPR2||Tetratricopeptide repeat
	novel_129	ENSCAFT00000044497	ENSCAFG00000030838	PTGES	Membrane-associated, eicosanoid/glutathione metabolism (MAPEG) protein
	novel_129	ENSCAFT00000044619	ENSCAFG00000032181	ENSCAFG00000032181	-
	novel_129	ENSCAFT00000044646	ENSCAFG00000029563	DIO3	Iodothyronine deiodinase
	novel_129	ENSCAFT00000044662	ENSCAFG00000032048	-	Immunoglobulin C1-set||Immunoglobulin-like domain
	novel_129	ENSCAFT00000044734	ENSCAFG00000030617	NXPH3	Neurexophilin||Neurexophilin/NXPE
	novel_129	ENSCAFT00000044852	ENSCAFG00000028811	C6H1orf146	Protein of unknown function DUF4580
	novel_129	ENSCAFT00000044931	ENSCAFG00000010715	TXLNA	Taxilin family
	novel_129	ENSCAFT00000044964	ENSCAFG00000010992	-	NUDIX hydrolase domain||Ion transport domain||NUDIX hydrolase domain-like
	novel_129	ENSCAFT00000044966	ENSCAFG00000020290	DAB2IP	Ras GTPase-activating protein||Rho GTPase activation protein||C2 domain||Ras GTPase-activating protein, conserved site||Pleckstrin homology domain||Domain of unknown function DUF3498
	novel_129	ENSCAFT00000045004	ENSCAFG00000009140	GALNT13	Ricin B lectin domain||Nucleotide-diphospho-sugar transferases||Glycosyltransferase 2-like
	novel_129	ENSCAFT00000045030	ENSCAFG00000028733	-	ATPase, OSCP/delta subunit||ATPase, OSCP/delta subunit, conserved site
	novel_129	ENSCAFT00000045077	ENSCAFG00000019875	RNF166	Zinc finger, RING-type||Drought induced 19 protein-like, zinc-binding domain||Zinc finger, RING-type, conserved site
	novel_129	ENSCAFT00000045172	ENSCAFG00000029322	SCN2B	Immunoglobulin subtype||Immunoglobulin V-set domain||Myelin P0 protein related||Immunoglobulin-like domain
	novel_129	ENSCAFT00000045250	ENSCAFG00000031144	ENSCAFG00000031144	-
	novel_129	ENSCAFT00000045472	ENSCAFG00000023543	ZNF362	Zinc finger, C2H2-like||Zinc finger, C2H2
	novel_129	ENSCAFT00000045635	ENSCAFG00000029897	-	NUDIX hydrolase domain-like||Ion transport domain||NUDIX hydrolase domain
	novel_129	ENSCAFT00000045647	ENSCAFG00000010317	METAP1	Peptidase M24A, methionine aminopeptidase, subfamily 1||Peptidase M24, structural domain||Peptidase M24, methionine aminopeptidase
	novel_129	ENSCAFT00000045898	ENSCAFG00000030771	LCLAT1	Phospholipid/glycerol acyltransferase
	novel_129	ENSCAFT00000046170	ENSCAFG00000028817	CFD	Peptidase S1, trypsin family, active site||Peptidase S1A, chymotrypsin-type||Trypsin-like cysteine/serine peptidase domain||Peptidase S1
	novel_129	ENSCAFT00000046229	ENSCAFG00000018408	BRF1	Cyclin-like||Brf1, TBP-binding domain||Transcription factor TFIIB||Transcription factor TFIIB, cyclin-like domain
	novel_129	ENSCAFT00000046265	ENSCAFG00000020105	AK1	Adenylate kinase/UMP-CMP kinase||P-loop containing nucleoside triphosphate hydrolase||Adenylate kinase, isozyme 1/5
	novel_129	ENSCAFT00000046520	ENSCAFG00000009397	PRDM11	Myb/SANT-like DNA-binding domain||SANT/Myb domain||SET domain||Myb-like domain
	novel_129	ENSCAFT00000046543	ENSCAFG00000028762	KLRG1	C-type lectin fold||C-type lectin
	novel_129	ENSCAFT00000046638	ENSCAFG00000005759	NPLOC4	Nuclear pore localisation protein NPL4||Ubiquitin-related domain||Zinc finger, RanBP2-type||Polyubiquitin-tagged protein recognition complex, Npl4 component||NPL4, zinc-binding putative||Nuclear pore localisation protein Npl4, ubiquitin-like domain
	novel_129	ENSCAFT00000046769	ENSCAFG00000030008	-	Rab-GTPase-TBC domain
	novel_129	ENSCAFT00000046825	ENSCAFG00000000012	ATP9B	P-type ATPase, cytoplasmic domain N||P-type ATPase||P-type ATPase, subfamily IV||P-type ATPase, A domain||HAD-like domain||P-type ATPase, phosphorylation site
	novel_129	ENSCAFT00000047019	ENSCAFG00000030540	-	Rab-GTPase-TBC domain
	novel_129	ENSCAFT00000047057	ENSCAFG00000032238	-	NudC N-terminal domain
	novel_129	ENSCAFT00000047150	ENSCAFG00000015949	ALOX15	Lipoxygenase, iron binding site||PLAT/LH2 domain||Lipoxygenase, mammalian||Lipase/lipooxygenase, PLAT/LH2||Lipoxygenase, C-terminal||Lipoxygenase, conserved site
	novel_129	ENSCAFT00000047187	ENSCAFG00000032405	NPAS1	PAS domain||PAS fold||Myc-type, basic helix-loop-helix (bHLH) domain||PAS fold-3
	novel_129	ENSCAFT00000047221	ENSCAFG00000029539	-	Ras-like guanine nucleotide exchange factor, N-terminal
	novel_129	ENSCAFT00000047272	ENSCAFG00000031294	MIEF1	Mab-21 domain
	novel_129	ENSCAFT00000047299	ENSCAFG00000004759	CLASP1	Armadillo-type fold||CLASP N-terminal domain||HEAT, type 2
	novel_129	ENSCAFT00000047481	ENSCAFG00000016687	CTBP1	D-isomer specific 2-hydroxyacid dehydrogenase, NAD-binding domain||D-isomer specific 2-hydroxyacid dehydrogenase, NAD-binding domain conserved site 1||D-isomer specific 2-hydroxyacid dehydrogenase, catalytic domain||D-isomer specific 2-hydroxyacid dehydrogenase, NAD-binding domain conserved site
	novel_129	ENSCAFT00000047486	ENSCAFG00000002853	URGCP	GTP binding domain||P-loop containing nucleoside triphosphate hydrolase||Very large inducible GTPASE (VLIG)-type guanine nucleotide-binding (G) domain
	novel_129	ENSCAFT00000047566	ENSCAFG00000018527	PRAM1	SH3 domain||Helically-extended SH3 domain
	novel_129	ENSCAFT00000047609	ENSCAFG00000032184	UBE2J2	Ubiquitin-conjugating enzyme E2||Ubiquitin-conjugating enzyme/RWD-like
	novel_129	ENSCAFT00000047721	ENSCAFG00000019473	PRDM16	SET domain||Zinc finger, C2H2||Zinc finger, C2H2-like
	novel_129	ENSCAFT00000047736	ENSCAFG00000001858	DLK2	Epidermal growth factor-like domain||EGF-like calcium-binding domain||EGF-like calcium-binding, conserved site||EGF-type aspartate/asparagine hydroxylation site||EGF-like, conserved site
	novel_129	ENSCAFT00000047793	ENSCAFG00000030493	ARFRP1	Small GTP-binding protein domain||Small GTPase superfamily, SAR1-type||Small GTPase superfamily, ARF type||Small GTPase superfamily||P-loop containing nucleoside triphosphate hydrolase||Small GTPase superfamily, ARF/SAR type
	novel_129	ENSCAFT00000047830	ENSCAFG00000006054	SLC16A3	Monocarboxylate transporter||Major facilitator superfamily||Major facilitator superfamily domain
	novel_129	ENSCAFT00000048014	ENSCAFG00000030362	ENSCAFG00000030362	-
	novel_129	ENSCAFT00000048083	ENSCAFG00000011891	ENO4	Enolase N-terminal domain-like||Enolase, C-terminal||Enolase, N-terminal||Enolase C-terminal domain-like
	novel_129	ENSCAFT00000048186	ENSCAFG00000031627	FAM163B	FAM163
	novel_129	ENSCAFT00000048194	ENSCAFG00000001227	SPDEF	Pointed domain||Sterile alpha motif/pointed domain||Ets domain
	novel_129	ENSCAFT00000048247	ENSCAFG00000019843	ANKRD11	Ankyrin repeat-containing domain||Ankyrin repeat
	novel_129	ENSCAFT00000048444	ENSCAFG00000011916	CLIP2	CAP Gly-rich domain
	novel_129	ENSCAFT00000048755	ENSCAFG00000032525	AHNAK	PDZ domain
	novel_129	ENSCAFT00000048831	ENSCAFG00000009649	PLEKHA6	-||Pleckstrin homology domain
	novel_129	ENSCAFT00000048860	ENSCAFG00000030689	ADPRHL2	ADP-ribosylation/Crystallin J1
	novel_129	ENSCAFT00000048893	ENSCAFG00000009421	MMP2	Peptidase M10, metallopeptidase||Peptidase M10A||Hemopexin-like domain||Hemopexin-like repeats||Peptidase M10A, cysteine switch, zinc binding site||Hemopexin, conserved site||Fibronectin, type II, collagen-binding||Kringle-like fold||Peptidoglycan binding-like||Peptidase, metallopeptidase
	novel_129	ENSCAFT00000048935	ENSCAFG00000030330	CPTP	Glycolipid transfer protein domain
	novel_129	ENSCAFT00000049235	ENSCAFG00000030193	PAQR8	AdipoR/Haemolysin-III-related
	novel_129	ENSCAFT00000049267	ENSCAFG00000000135	BAZ2A	WHIM3 domain||Zinc finger, PHD-finger||Methyl-CpG DNA binding||WHIM1 domain||DDT domain, subgroup||Bromodomain||Bromodomain, conserved site||DDT domain||DNA-binding domain||Zinc finger, FYVE/PHD-type||AT hook, DNA-binding motif||Zinc finger, PHD-type||DDT domain superfamily
	novel_129	ENSCAFT00000049390	ENSCAFG00000000700	MOV10L1	P-loop containing nucleoside triphosphate hydrolase
	novel_129	ENSCAFT00000049420	ENSCAFG00000012050	MCL1	Apoptosis regulator, Bcl-2, BH2 motif, conserved site||Apoptosis regulator, Bcl-2, BH1 motif, conserved site||Bcl2-like||Apoptosis regulator, Mcl-1||Apoptosis regulator, Bcl-2, BH3 motif, conserved site||Blc2 family
	novel_129	ENSCAFT00000049649	ENSCAFG00000031076	-	CD225/Dispanin family
	novel_129	ENSCAFT00000049771	ENSCAFG00000010061	ABCC11	ABC transporter, conserved site||P-loop containing nucleoside triphosphate hydrolase||ABC transporter-like||AAA+ ATPase domain||ABC transporter type 1, transmembrane domain
	novel_129	ENSCAFT00000049876	ENSCAFG00000016934	NGFR	Death-like domain||Tumour necrosis factor receptor 16||TNFR/NGFR cysteine-rich region||Death domain
	novel_129	ENSCAFT00000050000	ENSCAFG00000001536	SHARPIN	Zinc finger, RanBP2-type||Ubiquitin-related domain
	novel_129	ENSCAFT00000050042	ENSCAFG00000029961	APCDD1L	APCDD1 domain
	novel_129	ENSCAFT00000050121	ENSCAFG00000010358	CD96	Immunoglobulin-like domain||Immunoglobulin subtype
	novel_129	ENSCAFT00000050150	ENSCAFG00000004006	SVIL	Villin/Gelsolin||Villin headpiece||Gelsolin-like domain
	novel_13	ENSCAFT00000007815	ENSCAFG00000004835	TRIM54	Zinc finger, RING-type, conserved site||Zinc finger, RING-type||COS domain||Zinc finger, B-box
	novel_13	ENSCAFT00000031353	ENSCAFG00000019719	TPGS1	Dimerization-anchoring domain of cAMP-dependent protein kinase, regulatory subunit
	novel_44	ENSCAFT00000012022	ENSCAFG00000007501	DBR1	Metallo-dependent phosphatase-like||Lariat debranching enzyme, C-terminal||Calcineurin-like phosphoesterase domain, apaH type
	novel_44	ENSCAFT00000016545	ENSCAFG00000010413	TMEM54	Beta-casein-like
	novel_44	ENSCAFT00000022278	ENSCAFG00000013987	-	Uncharacterised domain, cysteine-rich||MAM domain||TILa domain||von Willebrand factor, type D domain||Concanavalin A-like lectin/glucanase domain||Trypsin Inhibitor-like, cysteine rich domain
	novel_44	ENSCAFT00000038598	ENSCAFG00000000694	DXO	RAI1-like
	novel_44	ENSCAFT00000044708	ENSCAFG00000013405	RHBDD2	Peptidase S54, rhomboid domain
	novel_44	ENSCAFT00000045984	ENSCAFG00000010878	TCERG1L	FF domain||WW domain
	novel_44	ENSCAFT00000046595	ENSCAFG00000011779	CRYBB1	Beta/gamma crystallin||Gamma-crystallin-related
	novel_44	ENSCAFT00000046979	ENSCAFG00000028544	-	Protein-tyrosine phosphatase-like||Protein-tyrosine phosphatase, receptor/non-receptor type||SH2 domain
	novel_659	ENSCAFT00000000309	ENSCAFG00000000192	SEMA6A	Plexin-like fold||Sema domain||Plexin
	novel_659	ENSCAFT00000000694	ENSCAFG00000000437	PPP1R18	-||Phostensin/Taperin N-terminal domain||Phostensin/Taperin PP1-binding domain
	novel_659	ENSCAFT00000001078	ENSCAFG00000000692	SELENOO	Uncharacterised protein family UPF0061
	novel_659	ENSCAFT00000001151	ENSCAFG00000000745	TBC1D22A	Rab-GTPase-TBC domain
	novel_659	ENSCAFT00000001293	ENSCAFG00000000829	PSMB8	Proteasome, subunit alpha/beta||Proteasome beta-type subunit, conserved site||Proteasome B-type subunit||Nucleophile aminohydrolases, N-terminal||Peptidase T1A, proteasome beta-subunit
	novel_659	ENSCAFT00000001346	ENSCAFG00000000864	-	Band 4.1 domain||Ubiquitin-related domain||FERM domain||FERM central domain||FERM, N-terminal
	novel_659	ENSCAFT00000002003	ENSCAFG00000001297	RHPN1	BRO1 domain||PDZ domain||HR1 rho-binding repeat
	novel_659	ENSCAFT00000002010	ENSCAFG00000001299	ZC3H3	Zinc finger, CCCH-type
	novel_659	ENSCAFT00000002323	ENSCAFG00000001490	SH3BP1	Rho GTPase activation protein||Rho GTPase-activating protein domain||BAR domain
	novel_659	ENSCAFT00000002412	ENSCAFG00000001544	EIF3D	Eukaryotic translation initiation factor 3 subunit D
	novel_659	ENSCAFT00000002797	ENSCAFG00000001781	WFS1	Wolframin||Wolframin family
	novel_659	ENSCAFT00000003567	ENSCAFG00000002270	NINJ1	Ninjurin
	novel_659	ENSCAFT00000003607	ENSCAFG00000024350	CENPP	Centromere protein P
	novel_659	ENSCAFT00000003904	ENSCAFG00000024225	ZNF444	Zinc finger, C2H2-like||Zinc finger, C2H2||Retrovirus capsid, C-terminal||Transcription regulator SCAN
	novel_659	ENSCAFT00000004022	ENSCAFG00000002550	SIX2	Homeodomain-like||Homeobox domain||Homeobox, conserved site
	novel_659	ENSCAFT00000004059	ENSCAFG00000002579	EDN2	Endothelin-like toxin||Endothelin-like toxin, conserved site||Bibrotoxin/Sarafotoxin-D
	novel_659	ENSCAFT00000004270	ENSCAFG00000002705	-	Voltage-dependent calcium channel, gamma-7 subunit||PMP-22/EMP/MP20/Claudin superfamily
	novel_659	ENSCAFT00000004502	ENSCAFG00000002814	KCNQ4	Ion transport domain||Potassium channel||Potassium channel, voltage dependent, KCNQ||Potassium channel, voltage dependent, KCNQ, C-terminal
	novel_659	ENSCAFT00000004639	ENSCAFG00000002902	KLK5	Trypsin-like cysteine/serine peptidase domain||Peptidase S1, trypsin family, active site||Peptidase S1A, chymotrypsin-type||Peptidase S1
	novel_659	ENSCAFT00000004792	ENSCAFG00000002984	NPC1L1	-
	novel_659	ENSCAFT00000004830	ENSCAFG00000003013	SUSD1	Epidermal growth factor-like domain||EGF-like calcium-binding domain||EGF-like, conserved site||EGF-type aspartate/asparagine hydroxylation site||EGF-like calcium-binding, conserved site||Sushi/SCR/CCP domain||Insulin-like growth factor binding protein, N-terminal
	novel_659	ENSCAFT00000004918	ENSCAFG00000003063	SLC46A2	Major facilitator superfamily domain||Major facilitator superfamily||Tetracycline resistance protein, TetA/multidrug resistance protein MdtG
	novel_659	ENSCAFT00000005219	ENSCAFG00000003251	EIPR1	WD40 repeat, conserved site||WD40 repeat||WD40-repeat-containing domain
	novel_659	ENSCAFT00000005398	ENSCAFG00000003366	-	Epidermal growth factor-like domain||EGF-like, conserved site
	novel_659	ENSCAFT00000005521	ENSCAFG00000003431	CLEC4F	C-type lectin fold||C-type lectin
	novel_659	ENSCAFT00000005591	ENSCAFG00000003475	AKT1S1	-
	novel_659	ENSCAFT00000005724	ENSCAFG00000003560	CDK5RAP2	Spindle associated
	novel_659	ENSCAFT00000005882	ENSCAFG00000003651	CSMD2	Sushi/SCR/CCP domain||CUB domain
	novel_659	ENSCAFT00000006090	ENSCAFG00000003786	LAMB4	EGF-like, laminin||Laminin IV||Laminin, N-terminal||EGF-like, conserved site
	novel_659	ENSCAFT00000006137	ENSCAFG00000003813	CFAP100	Domain of unknown function DUF4200
	novel_659	ENSCAFT00000006404	ENSCAFG00000003993	CYTH2	Pleckstrin homology domain||Sec7 domain
	novel_659	ENSCAFT00000006504	ENSCAFG00000004060	NT5DC1	HAD-like domain||HAD-superfamily hydrolase, subfamily IG, 5'-nucleotidase
	novel_659	ENSCAFT00000006560	ENSCAFG00000004093	MGLL	Putative esterase||Putative lysophospholipase||Alpha/beta hydrolase fold-1||Alpha/Beta hydrolase fold
	novel_659	ENSCAFT00000007286	ENSCAFG00000004523	ERICH6B	FAM194 family
	novel_659	ENSCAFT00000007437	ENSCAFG00000004612	MUTYH	A/G-specific adenine glycosylase MutY||Endonuclease III-like, conserved site-2||Endonuclease III-like, iron-sulphur cluster loop motif||NUDIX hydrolase domain||NUDIX hydrolase domain-like||HhH-GPD domain||MutY, C-terminal||DNA glycosylase
	novel_659	ENSCAFT00000007458	ENSCAFG00000004631	-	Linker histone H1/H5, domain H15
	novel_659	ENSCAFT00000007633	ENSCAFG00000004739	FASTK	RAP domain||FAST kinase leucine-rich||FAST kinase-like protein, subdomain 2
	novel_659	ENSCAFT00000007658	ENSCAFG00000004757	PHLDB3	Pleckstrin homology domain
	novel_659	ENSCAFT00000007705	ENSCAFG00000004779	CEACAM23	Immunoglobulin subtype 2||Immunoglobulin-like domain||Immunoglobulin||Immunoglobulin subtype||Immunoglobulin V-set domain||Immunoglobulin I-set
	novel_659	ENSCAFT00000007874	ENSCAFG00000004894	RHEB	Small GTP-binding protein domain||Small GTPase superfamily, Ras type||P-loop containing nucleoside triphosphate hydrolase||Small GTPase superfamily||Small GTPase superfamily, Rho type||Small GTPase superfamily, Rab type
	novel_659	ENSCAFT00000008047	ENSCAFG00000005006	-	Thiamin diphosphate-binding fold||CD225/Dispanin family||Dehydrogenase, E1 component
	novel_659	ENSCAFT00000008054	ENSCAFG00000005008	MGAT5	Domain of unknown function DUF4525
	novel_659	ENSCAFT00000008063	ENSCAFG00000005015	CCDC97	Protein of unknown function DUF2052, coiled-coil
	novel_659	ENSCAFT00000008129	ENSCAFG00000005050	FOXJ1	Fork head domain conserved site1||Transcription factor, fork head
	novel_659	ENSCAFT00000008138	ENSCAFG00000019201	MGRN1	Zinc finger, RING-type
	novel_659	ENSCAFT00000008360	ENSCAFG00000005179	CAPN5	Cysteine peptidase, cysteine active site||C2 domain||Peptidase C2, calpain, large subunit, domain III||Peptidase C2, calpain, domain III||Peptidase C2, calpain family||Peptidase C2, calpain, catalytic domain
	novel_659	ENSCAFT00000009079	ENSCAFG00000005640	SGSH	Sulfatase, conserved site||Alkaline-phosphatase-like, core domain||Sulfatase
	novel_659	ENSCAFT00000009084	ENSCAFG00000013032	STK25	Serine/threonine/dual specificity protein kinase, catalytic domain||Protein kinase domain||Protein kinase-like domain||Protein kinase, ATP binding site
	novel_659	ENSCAFT00000009171	ENSCAFG00000005689	NPTX1	Pentaxin||Pentaxin, conserved site||Concanavalin A-like lectin/glucanase domain
	novel_659	ENSCAFT00000009467	ENSCAFG00000005873	RFTN1	Raftlin family
	novel_659	ENSCAFT00000009820	ENSCAFG00000006072	RAB20	Small GTP-binding protein domain||Small GTPase superfamily, Ras type||P-loop containing nucleoside triphosphate hydrolase||Small GTPase superfamily||Small GTPase superfamily, Rho type||Small GTPase superfamily, Rab type
	novel_659	ENSCAFT00000010149	ENSCAFG00000006269	PCID2	PCI/PINT associated module||Proteasome component (PCI) domain
	novel_659	ENSCAFT00000010314	ENSCAFG00000006384	TFDP1	Transcription factor DP, C-terminal||E2F/DP family, winged-helix DNA-binding domain||Transcription factor DP
	novel_659	ENSCAFT00000010673	ENSCAFG00000006594	-	Transaldolase||Transaldolase type 1||Transaldolase, active site
	novel_659	ENSCAFT00000010974	ENSCAFG00000006825	PRR5L	HbrB-like
	novel_659	ENSCAFT00000011214	ENSCAFG00000006977	ABTB2	Ankyrin repeat||BTB/POZ fold||BTB/POZ||Ankyrin repeat-containing domain||BTB/POZ-like||Histone-fold
	novel_659	ENSCAFT00000011399	ENSCAFG00000007120	-	Collagen triple helix repeat||Complement C1q protein||Tumour necrosis factor-like domain
	novel_659	ENSCAFT00000011403	ENSCAFG00000007111	LGI4	Cysteine-rich flanking region, C-terminal||Leucine-rich repeat, typical subtype||EAR||Leucine-rich glioma-inactivated , EPTP repeat||Leucine-rich repeat
	novel_659	ENSCAFT00000011875	ENSCAFG00000007408	THNSL2	Threonine synthase, N-terminal||Threonine synthase-like||Tryptophan synthase beta subunit-like PLP-dependent enzyme
	novel_659	ENSCAFT00000011892	ENSCAFG00000007419	DNASE1L3	Endonuclease/exonuclease/phosphatase||Deoxyribonuclease I||Deoxyribonuclease I, active site
	novel_659	ENSCAFT00000012712	ENSCAFG00000007954	TNKS1BP1	-
	novel_659	ENSCAFT00000012727	ENSCAFG00000007963	BLK	Protein kinase, ATP binding site||Protein kinase-like domain||SH3 domain||SH2 domain||Serine-threonine/tyrosine-protein kinase catalytic domain||Tyrosine-protein kinase, catalytic domain||Protein kinase domain
	novel_659	ENSCAFT00000012909	ENSCAFG00000008085	ERGIC3	Endoplasmic reticulum vesicle transporter, C-terminal
	novel_659	ENSCAFT00000013802	ENSCAFG00000008690	RAPSN	43kDa postsynaptic protein||Tetratricopeptide TPR1||43kDa postsynaptic, conserved site||Tetratricopeptide repeat-containing domain||Zinc finger, RING-type||Tetratricopeptide repeat||Rapsyn, myristoylation/linker region, N-terminal
	novel_659	ENSCAFT00000014004	ENSCAFG00000008812	TTI1	Armadillo-type fold||TEL2-interacting protein 1
	novel_659	ENSCAFT00000014037	ENSCAFG00000008833	ACP2	Histidine phosphatase superfamily, clade-2||Histidine phosphatase superfamily
	novel_659	ENSCAFT00000014230	ENSCAFG00000008933	NLRC5	Leucine-rich repeat, cysteine-containing subtype||P-loop containing nucleoside triphosphate hydrolase||NACHT nucleoside triphosphatase||Leucine-rich repeat, ribonuclease inhibitor subtype
	novel_659	ENSCAFT00000014416	ENSCAFG00000009066	MYOD1	Myc-type, basic helix-loop-helix (bHLH) domain||Myogenic basic muscle-specific protein||Myogenic determination factor 5
	novel_659	ENSCAFT00000014427	ENSCAFG00000009071	-	Fibronectin type III||Interferon/interleukin receptor domain||Tissue factor
	novel_659	ENSCAFT00000014467	ENSCAFG00000009093	BHMT	SEA domain||Betaine-homocysteine S-methyltransferase, BHMT||Homocysteine S-methyltransferase
	novel_659	ENSCAFT00000014516	ENSCAFG00000009116	IVD	Acyl-CoA dehydrogenase/oxidase, N-terminal||Acyl-CoA oxidase/dehydrogenase, central domain||Acyl-CoA dehydrogenase, conserved site||Acyl-CoA dehydrogenase/oxidase, N-terminal and middle domain||Acyl-CoA dehydrogenase/oxidase C-terminal
	novel_659	ENSCAFT00000014549	ENSCAFG00000009156	IRF4	Interferon regulatory factor-3||Interferon regulatory factor, conserved site||Interferon regulatory factor DNA-binding domain||SMAD/FHA domain
	novel_659	ENSCAFT00000014571	ENSCAFG00000009152	HDAC7	Histone deacetylase class II, eukaryotic||Histone deacetylase domain||Histone deacetylase superfamily
	novel_659	ENSCAFT00000014877	ENSCAFG00000009344	SLC22A23	Major facilitator superfamily domain||General substrate transporter
	novel_659	ENSCAFT00000015080	ENSCAFG00000009478	COL4A3BP	START domain||Pleckstrin homology domain
	novel_659	ENSCAFT00000015501	ENSCAFG00000009760	LZTS2	-
	novel_659	ENSCAFT00000015552	ENSCAFG00000009793	CBLB	Adaptor protein Cbl, N-terminal helical||Zinc finger, RING-type||Ubiquitin-associated/translation elongation factor EF1B, N-terminal, eukaryote||Adaptor protein Cbl, EF hand-like||Adaptor protein Cbl, SH2-like||SH2 domain||Zinc finger, RING-type, conserved site||Ubiquitin-associated domain/translation elongation factor EF-Ts, N-terminal||Adaptor protein Cbl, PTB domain
	novel_659	ENSCAFT00000015991	ENSCAFG00000010052	CTSD	Aspartic peptidase, N-terminal||Aspartic peptidase, active site||Aspartic peptidase||Aspartic peptidase domain
	novel_659	ENSCAFT00000016138	ENSCAFG00000010160	TPMT	TPMT family||Thiopurine S-methyltransferase||S-adenosyl-L-methionine-dependent methyltransferase
	novel_659	ENSCAFT00000016278	ENSCAFG00000010254	SFXN2	Tricarboxylate/iron carrier
	novel_659	ENSCAFT00000016561	ENSCAFG00000010412	-	Tubulin/FtsZ, GTPase domain||Tubulin/FtsZ, 2-layer sandwich domain||Alpha tubulin||Tubulin, conserved site||Tubulin/FtsZ, C-terminal||Tubulin
	novel_659	ENSCAFT00000016772	ENSCAFG00000010545	RNPEP	Peptidase M1, membrane alanine aminopeptidase, N-terminal||Armadillo-type fold||Peptidase M1, leukotriene A4 hydrolase, aminopeptidase C-terminal
	novel_659	ENSCAFT00000016859	ENSCAFG00000010602	ELF3	Sterile alpha motif/pointed domain||Pointed domain||Ets domain
	novel_659	ENSCAFT00000017067	ENSCAFG00000010729	MRGPRF	Mas-related G protein-coupled receptor F||G protein-coupled receptor, rhodopsin-like||Mas-related G protein-coupled receptor family||GPCR, rhodopsin-like, 7TM
	novel_659	ENSCAFT00000017218	ENSCAFG00000010833	NKD2	-
	novel_659	ENSCAFT00000017377	ENSCAFG00000010924	PKNOX2	Homeodomain-like||Homeobox KN domain||Homeobox domain
	novel_659	ENSCAFT00000017591	ENSCAFG00000011038	WIPI1	WD40 repeat||WD40-repeat-containing domain
	novel_659	ENSCAFT00000017593	ENSCAFG00000011061	KCTD18	Potassium channel tetramerisation-type BTB domain||BTB/POZ fold
	novel_659	ENSCAFT00000017660	ENSCAFG00000011077	ADARB1	Double-stranded RNA-binding domain||Adenosine deaminase/editase
	novel_659	ENSCAFT00000017677	ENSCAFG00000011107	STK32C	Protein kinase-like domain||Protein kinase domain||Serine/threonine-protein kinase, active site||Serine/threonine/dual specificity protein kinase, catalytic domain
	novel_659	ENSCAFT00000017694	ENSCAFG00000011123	LRRC27	Leucine-rich repeat||Leucine-rich repeat, typical subtype
	novel_659	ENSCAFT00000017821	ENSCAFG00000011211	ECEL1	Peptidase M13, N-terminal domain||Peptidase M13, C-terminal domain
	novel_659	ENSCAFT00000018833	ENSCAFG00000011833	ENSCAFG00000011833	-
	novel_659	ENSCAFT00000018963	ENSCAFG00000011924	PSME1	Proteasome activator pa28, N-terminal domain||Proteasome activator pa28, C-terminal domain||Proteasome activator pa28
	novel_659	ENSCAFT00000018996	ENSCAFG00000011957	LSS	Terpene synthase, conserved site||Prenyltransferase/squalene oxidase||Squalene cyclase||Terpenoid cyclases/protein prenyltransferase alpha-alpha toroid
	novel_659	ENSCAFT00000019392	ENSCAFG00000012175	SLC26A6	Sulphate transporter||Sulfate transporter N-terminal domain with GLY motif||Sulphate anion transporter, conserved site||STAS domain||Sulphate anion transporter
	novel_659	ENSCAFT00000019422	ENSCAFG00000012219	GAS2L1	Growth-arrest-specific protein 2 domain||Calponin homology domain
	novel_659	ENSCAFT00000019466	ENSCAFG00000012261	NR0B2	Steroid hormone receptor||Nuclear hormone receptor, ligand-binding, core||Nuclear hormone receptor, ligand-binding
	novel_659	ENSCAFT00000019533	ENSCAFG00000012301	TNS3	Protein-tyrosine phosphatase, catalytic||Tensin phosphatase, C2 domain||PTB/PI domain||Tensin phosphotyrosine-binding domain||SH2 domain||Tensin phosphatase, lipid phosphatase domain||Protein-tyrosine phosphatase-like||C2 domain
	novel_659	ENSCAFT00000019585	ENSCAFG00000012298	FES	Protein kinase, ATP binding site||Tyrosine-protein kinase, Fes/Fps type||Protein kinase domain||Protein kinase-like domain||F-BAR domain||Tyrosine-protein kinase, active site||SH2 domain||Tyrosine-protein kinase, catalytic domain||Serine-threonine/tyrosine-protein kinase catalytic domain
	novel_659	ENSCAFT00000019817	ENSCAFG00000012473	SEMA6C	Plexin-like fold||Plexin||Sema domain
	novel_659	ENSCAFT00000020039	ENSCAFG00000012615	-	Ion transport domain
	novel_659	ENSCAFT00000020204	ENSCAFG00000012740	DIDO1	Transcription elongation factor S-IIM||Zinc finger, PHD-type||Transcription elongation factor S-II, central domain||Zinc finger, PHD-type, conserved site||Zinc finger, PHD-finger||Spen paralogue and orthologue SPOC, C-terminal||Zinc finger, FYVE/PHD-type
	novel_659	ENSCAFT00000020550	ENSCAFG00000012950	ZDHHC19	Zinc finger, DHHC-type, palmitoyltransferase
	novel_659	ENSCAFT00000020555	ENSCAFG00000012952	VPS37D	Modifier of rudimentary, Modr
	novel_659	ENSCAFT00000020679	ENSCAFG00000013036	FN3KRP	Fructosamine/Ketosamine-3-kinase||Protein kinase-like domain
	novel_659	ENSCAFT00000020715	ENSCAFG00000013061	GAL3ST3	P-loop containing nucleoside triphosphate hydrolase
	novel_659	ENSCAFT00000020914	ENSCAFG00000013165	PRPF6	Tetratricopeptide repeat||Tetratricopeptide repeat-containing domain||PRP1 splicing factor, N-terminal||HAT (Half-A-TPR) repeat
	novel_659	ENSCAFT00000021067	ENSCAFG00000013266	SENP2	Peptidase C48, SUMO/Sentrin/Ubl1
	novel_659	ENSCAFT00000021300	ENSCAFG00000013427	CALY	Calcyon neuron-specific vesicular protein
	novel_659	ENSCAFT00000022143	ENSCAFG00000013957	TSPAN15	Tetraspanin/Peripherin||Tetraspanin
	novel_659	ENSCAFT00000022273	ENSCAFG00000014030	LARS2	Valyl/Leucyl/Isoleucyl-tRNA synthetase, editing domain||Leucine-tRNA ligase||Aminoacyl-tRNA synthetase, class 1a, anticodon-binding||Aminoacyl-tRNA synthetase, class I, conserved site||Methionyl/Valyl/Leucyl/Isoleucyl-tRNA synthetase, anticodon-binding||Aminoacyl-tRNA synthetase, class Ia
	novel_659	ENSCAFT00000022292	ENSCAFG00000014040	CDCP1	-
	novel_659	ENSCAFT00000022777	ENSCAFG00000014341	RFXANK	DNA-binding, RFXANK||Ankyrin repeat||Ankyrin repeat-containing domain
	novel_659	ENSCAFT00000022782	ENSCAFG00000014338	NRXN2	Neurexin/syndecan/glycophorin C||Laminin G domain||Syndecan/Neurexin domain||Epidermal growth factor-like domain||Concanavalin A-like lectin/glucanase domain
	novel_659	ENSCAFT00000022858	ENSCAFG00000014386	SLC25A42	DNA mismatch repair, conserved site||Mitochondrial substrate/solute carrier||Mitochondrial carrier protein
	novel_659	ENSCAFT00000023207	ENSCAFG00000014607	LRPAP1	Alpha-2-macroglobulin receptor-associated protein, domain 1||Alpha-2-macroglobulin RAP, C-terminal
	novel_659	ENSCAFT00000023298	ENSCAFG00000014668	SLC35F2	Solute carrier family 35 member SLC35F1/F2/F6
	novel_659	ENSCAFT00000023399	ENSCAFG00000014734	PKD1L1	PKD/Chitinase domain||PKD domain||Lipase/lipooxygenase, PLAT/LH2||PKD/REJ-like protein||Egg jelly receptor, REJ-like||Polycystin cation channel, PKD1/PKD2||PLAT/LH2 domain
	novel_659	ENSCAFT00000023718	ENSCAFG00000014920	ECE1	Peptidase M13, N-terminal domain||Peptidase M13, C-terminal domain
	novel_659	ENSCAFT00000023821	ENSCAFG00000002500	SLC2A1	Sugar/inositol transporter||Major facilitator superfamily domain||Glucose transporter, type 1 (GLUT1)||Sugar transporter, conserved site||General substrate transporter
	novel_659	ENSCAFT00000023857	ENSCAFG00000015033	SH2D5	PTB/PI domain||SH2 domain
	novel_659	ENSCAFT00000023938	ENSCAFG00000015071	ATG9A	Autophagy-related protein 9
	novel_659	ENSCAFT00000024094	ENSCAFG00000015161	CAMK2G	Serine/threonine/dual specificity protein kinase, catalytic domain||Serine/threonine-protein kinase, active site||Protein kinase domain||Protein kinase-like domain||Protein kinase, ATP binding site||Calcium/calmodulin-dependent protein kinase II, association-domain
	novel_659	ENSCAFT00000024150	ENSCAFG00000015212	FCHO1	Muniscin C-terminal||F-BAR domain||Mu homology domain
	novel_659	ENSCAFT00000024557	ENSCAFG00000015482	TOP3B	DNA topoisomerase, type IA, domain 2||DNA topoisomerase, type IA, active site||Toprim domain||DNA topoisomerase, type IA||DNA topoisomerase, type IA, DNA-binding domain||DNA topoisomerase, type IA, core domain||DNA topoisomerase, type IA, central
	novel_659	ENSCAFT00000024622	ENSCAFG00000015536	NAALADL2	Transferrin receptor-like, dimerisation domain
	novel_659	ENSCAFT00000024803	ENSCAFG00000015657	PCSK1N	ProSAAS
	novel_659	ENSCAFT00000024853	ENSCAFG00000015689	OTUD5	Ovarian tumour, otubain
	novel_659	ENSCAFT00000024871	ENSCAFG00000015699	STAMBPL1	USP8 dimerisation domain||JAB1/MPN/MOV34 metalloenzyme domain
	novel_659	ENSCAFT00000025533	ENSCAFG00000016091	SNCG	Synuclein||Gamma-synuclein
	novel_659	ENSCAFT00000025557	ENSCAFG00000016098	-	CBS domain||Chloride channel, core||Chloride channel, voltage gated||Chloride channel ClC-K
	novel_659	ENSCAFT00000025640	ENSCAFG00000016154	TMEM63A	Domain of unknown function DUF4463||Domain of unknown function DUF221
	novel_659	ENSCAFT00000025699	ENSCAFG00000016196	GDF10	Transforming growth factor beta, conserved site||Bone morphogenetic protein 3/3B||Transforming growth factor-beta, N-terminal||Transforming growth factor-beta, C-terminal||Cystine-knot cytokine
	novel_659	ENSCAFT00000025840	ENSCAFG00000016284	CARD11	P-loop containing nucleoside triphosphate hydrolase||CARD domain||PDZ domain||Death-like domain
	novel_659	ENSCAFT00000025903	ENSCAFG00000016328	GRB7	Ras-association||SH2 domain||Pleckstrin homology domain||BPS (Between PH and SH2) domain||Ubiquitin-related domain
	novel_659	ENSCAFT00000025922	ENSCAFG00000016338	KAZN	Sterile alpha motif, type 2||Sterile alpha motif, type 1||Sterile alpha motif domain||Sterile alpha motif/pointed domain
	novel_659	ENSCAFT00000025959	ENSCAFG00000016373	AADACL4	Alpha/beta hydrolase fold-3||Alpha/Beta hydrolase fold
	novel_659	ENSCAFT00000025968	ENSCAFG00000016381	DEGS1	Fatty acid desaturase, type 1||Sphingolipid delta4-desaturase
	novel_659	ENSCAFT00000026041	ENSCAFG00000016426	SNX8	Phox homologous domain
	novel_659	ENSCAFT00000026380	ENSCAFG00000016651	MPDU1	PQ-loop repeat||Mannose-P-dolichol utilization defect 1 protein
	novel_659	ENSCAFT00000026451	ENSCAFG00000016705	TBX21	Transcription factor, T-box||p53-like transcription factor, DNA-binding||Transcription factor, T-box, conserved site
	novel_659	ENSCAFT00000026521	ENSCAFG00000016753	ISG20L2	Exonuclease||Exonuclease, RNase T/DNA polymerase III||Ribonuclease H-like domain
	novel_659	ENSCAFT00000026597	ENSCAFG00000016797	PGD	6-phosphogluconate dehydrogenase||6-phosphogluconate-binding site||6-phosphogluconate dehydrogenase C-terminal domain-like||6-phosphogluconate dehydrogenase, NADP-binding||6-phosphogluconate dehydrogenase, C-terminal||6-phosphogluconate dehydrogenase, decarboxylating
	novel_659	ENSCAFT00000026675	ENSCAFG00000016852	HOXB5	Homeodomain-like||Homeodomain, metazoa||Homeobox protein, antennapedia type, conserved site||Homeobox protein, antennapedia type||Homeobox domain||Homeobox, conserved site
	novel_659	ENSCAFT00000026699	ENSCAFG00000016866	RAB25	P-loop containing nucleoside triphosphate hydrolase||Small GTPase superfamily, Rho type||Small GTPase superfamily||Small GTPase superfamily, Rab type||Ran GTPase||Small GTP-binding protein domain||Small GTPase superfamily, Ras type
	novel_659	ENSCAFT00000026970	ENSCAFG00000017009	NFIX	CTF transcription factor/nuclear factor 1, conserved site||CTF transcription factor/nuclear factor 1, DNA-binding domain||CTF transcription factor/nuclear factor 1||MAD homology 1, Dwarfin-type||CTF transcription factor/nuclear factor 1, N-terminal
	novel_659	ENSCAFT00000027080	ENSCAFG00000017098	RBPMS2	RNA recognition motif domain
	novel_659	ENSCAFT00000027117	ENSCAFG00000017119	DCST2	Dendritic cell-specific transmembrane protein-like
	novel_659	ENSCAFT00000027520	ENSCAFG00000017356	XPO6	Armadillo-type fold||Importin-beta, N-terminal domain||Exportin-1/Importin-beta-like
	novel_659	ENSCAFT00000027521	ENSCAFG00000017356	XPO6	Armadillo-type fold||Importin-beta, N-terminal domain||Exportin-1/Importin-beta-like
	novel_659	ENSCAFT00000027562	ENSCAFG00000017392	PRKCSH	EF-Hand 1, calcium-binding site||Mannose-6-phosphate receptor binding domain||Low-density lipoprotein (LDL) receptor class A repeat||Glucosidase II beta subunit, N-terminal||EF-hand domain
	novel_659	ENSCAFT00000027628	ENSCAFG00000017427	CFAP52	WD40 repeat||WD40 repeat, conserved site||WD40-repeat-containing domain
	novel_659	ENSCAFT00000027642	ENSCAFG00000017442	SLC27A3	AMP-dependent synthetase/ligase||AMP-binding, conserved site
	novel_659	ENSCAFT00000028084	ENSCAFG00000017706	OTOA	Mesothelin
	novel_659	ENSCAFT00000028278	ENSCAFG00000017826	TBC1D21	Rab-GTPase-TBC domain
	novel_659	ENSCAFT00000028297	ENSCAFG00000017838	CYP46A1	Cytochrome P450, E-class, group I||Cytochrome P450, conserved site||Cytochrome P450
	novel_659	ENSCAFT00000028302	ENSCAFG00000017834	TYK2	Protein kinase, ATP binding site||Tyrosine-protein kinase, non-receptor Jak/Tyk2||Protein kinase domain||FERM domain||Tyrosine-protein kinase, non-receptor, TYK2, N-terminal||Protein kinase-like domain||Tyrosine-protein kinase, active site||SH2 domain||Band 4.1 domain||Serine-threonine/tyrosine-protein kinase catalytic domain||Tyrosine-protein kinase, catalytic domain
	novel_659	ENSCAFT00000028371	ENSCAFG00000017867	EML1	WD40-repeat-containing domain||HELP||Quinonprotein alcohol dehydrogenase-like superfamily||WD40 repeat, conserved site||WD40 repeat
	novel_659	ENSCAFT00000029086	ENSCAFG00000018312	CLEC4G	C-type lectin||C-type lectin fold||C-type lectin, conserved site
	novel_659	ENSCAFT00000029163	ENSCAFG00000018358	CCL25	CC chemokine, conserved site||Chemokine interleukin-8-like domain
	novel_659	ENSCAFT00000029684	ENSCAFG00000018697	TWSG1	Twisted gastrulation (Tsg) protein
	novel_659	ENSCAFT00000030001	ENSCAFG00000018892	CXXC1	Zinc finger, PHD-type||Zinc finger, CXXC-type||CpG binding protein, C-terminal||Zinc finger, FYVE/PHD-type||Zinc finger, PHD-finger||Zinc finger, PHD-type, conserved site
	novel_659	ENSCAFT00000030054	ENSCAFG00000018935	CFAP53	-
	novel_659	ENSCAFT00000030172	ENSCAFG00000018993	USP7	Ubiquitin specific protease domain||TRAF-like||Ubiquitin carboxyl-terminal hydrolase, C-terminal||Peptidase C19, ubiquitin carboxyl-terminal hydrolase||ICP0-binding domain of Ubiquitin-specific protease 7||Ubiquitin specific protease, conserved site||MATH
	novel_659	ENSCAFT00000030318	ENSCAFG00000019091	MPND	JAB1/MPN/MOV34 metalloenzyme domain
	novel_659	ENSCAFT00000030335	ENSCAFG00000023607	ZNF622	Zinc finger, double-stranded RNA binding||Zinc finger, C2H2-like||Zinc finger, U1-type||Zinc finger, C2H2
	novel_659	ENSCAFT00000030363	ENSCAFG00000019117	MRM3	50S ribosomal protein L30e-like||tRNA/rRNA methyltransferase, SpoU type||RNA 2-O ribose methyltransferase, substrate binding||Alpha/beta knot methyltransferases
	novel_659	ENSCAFT00000030404	ENSCAFG00000019151	FATE1	-
	novel_659	ENSCAFT00000030408	ENSCAFG00000019154	PIAS4	SAP domain||PINIT domain||Zinc finger, MIZ-type
	novel_659	ENSCAFT00000030431	ENSCAFG00000019167	DAPK3	Protein kinase-like domain||Protein kinase, ATP binding site||Protein kinase domain||Serine/threonine/dual specificity protein kinase, catalytic domain||Serine/threonine-protein kinase, active site
	novel_659	ENSCAFT00000030437	ENSCAFG00000019173	ZFR2	DZF domain||Zinc finger, C2H2||Zinc finger, C2H2-like||Zinc finger, U1-type
	novel_659	ENSCAFT00000030495	ENSCAFG00000019208	CACTIN	Cactin, central domain||Cactin, C-terminal
	novel_659	ENSCAFT00000030541	ENSCAFG00000019242	PNCK	Protein kinase domain||Serine/threonine/dual specificity protein kinase, catalytic domain||Serine/threonine-protein kinase, active site||Protein kinase-like domain
	novel_659	ENSCAFT00000030579	ENSCAFG00000019260	SMG6	DNA/RNA-binding domain, Est1-type||PIN domain-like||Telomerase activating protein Est1||PIN domain
	novel_659	ENSCAFT00000030800	ENSCAFG00000019362	L1CAM	Immunoglobulin subtype 2||Immunoglobulin-like domain||Neurofascin/L1/NrCAM, C-terminal domain||Immunoglobulin I-set||Immunoglobulin subtype||Fibronectin type III
	novel_659	ENSCAFT00000030822	ENSCAFG00000019389	LMNB2	Lamin Tail Domain||Intermediate filament protein||Intermediate filament protein, conserved site
	novel_659	ENSCAFT00000030883	ENSCAFG00000019424	PKD1	GPS motif||Leucine-rich repeat, typical subtype||Lipase/lipooxygenase, PLAT/LH2||Egg jelly receptor, REJ-like||PKD/Chitinase domain||C-type lectin fold||PKD domain||Leucine-rich repeat||Polycystin cation channel||Carbohydrate-binding WSC, subgroup||Polycystin cation channel, PKD1/PKD2||Carbohydrate-binding WSC||Cysteine-rich flanking region, C-terminal||PLAT/LH2 domain||C-type lectin||Polycystic …
	novel_659	ENSCAFT00000030918	ENSCAFG00000019442	TEX28	Predicted transmembrane/coiled-coil 2 protein
	novel_659	ENSCAFT00000030971	ENSCAFG00000019477	MEGF6	EMI domain||EGF-like, laminin||EGF-like, conserved site||EGF-type aspartate/asparagine hydroxylation site||Insulin-like growth factor binding protein, N-terminal||EGF-like calcium-binding domain||Epidermal growth factor-like domain||Complement Clr-like EGF domain||EGF-like calcium-binding, conserved site
	novel_659	ENSCAFT00000031115	ENSCAFG00000019568	TAZ	Tafazzin||Phospholipid/glycerol acyltransferase
	novel_659	ENSCAFT00000031120	ENSCAFG00000019575	EGFL7	EGF-like calcium-binding, conserved site||EGF-like, conserved site||Insulin-like growth factor binding protein, N-terminal||EMI domain||EGF-like calcium-binding domain||Epidermal growth factor-like domain||EGF-like domain, extracellular
	novel_659	ENSCAFT00000031131	ENSCAFG00000019585	TSR3	RNase L inhibitor RLI, possible metal-binding domain||Domain of unknown function DUF367
	novel_659	ENSCAFT00000031182	ENSCAFG00000019621	CCDC78	Domain of unknown function DUF4472
	novel_659	ENSCAFT00000031186	ENSCAFG00000019623	FBXL16	F-box domain||Leucine-rich repeat, cysteine-containing subtype
	novel_659	ENSCAFT00000031213	ENSCAFG00000019638	-	ENTH domain||ENTH/VHS||AP180 N-terminal homology (ANTH) domain
	novel_659	ENSCAFT00000031266	ENSCAFG00000019662	PIGQ	N-acetylglucosaminyl transferase component
	novel_659	ENSCAFT00000031273	ENSCAFG00000019666	PER3	PAS domain||Period circadian-like, C-terminal
	novel_659	ENSCAFT00000031333	ENSCAFG00000019702	PRSS57	Peptidase S1||Peptidase S1, trypsin family, active site||Peptidase S1A, chymotrypsin-type||Trypsin-like cysteine/serine peptidase domain
	novel_659	ENSCAFT00000031339	ENSCAFG00000019705	QSOX2	Thioredoxin domain||ERV/ALR sulfhydryl oxidase domain||Thioredoxin-like fold
	novel_659	ENSCAFT00000031349	ENSCAFG00000019716	HCN2	Ion transport N-terminal||Ion transport domain||Potassium channel, voltage-dependent, EAG/ELK/ERG||Cyclic nucleotide-binding, conserved site||Cyclic nucleotide-binding domain||Cyclic nucleotide-binding-like
	novel_659	ENSCAFT00000031352	ENSCAFG00000019717	BSG	Immunoglobulin-like domain||Immunoglobulin subtype
	novel_659	ENSCAFT00000031374	ENSCAFG00000019729	MIER2	SANT/Myb domain||SANT domain||ELM2 domain||Homeodomain-like
	novel_659	ENSCAFT00000031390	ENSCAFG00000019737	KCNT1	Potassium channel, calcium-activated, BK, alpha subunit||Two pore domain potassium channel domain
	novel_659	ENSCAFT00000031714	ENSCAFG00000019934	FAM92B	FAM92 protein
	novel_659	ENSCAFT00000031803	ENSCAFG00000019987	ENSCAFG00000019987	-
	novel_659	ENSCAFT00000032107	ENSCAFG00000020160	VAC14	Armadillo-type fold||Vacuolar protein 14 C-terminal Fig4-binding domain
	novel_659	ENSCAFT00000032204	ENSCAFG00000020218	DHODH	Dihydroorotate dehydrogenase, class 1/ 2||Dihydroorotate dehydrogenase, class 2||Dihydroorotate dehydrogenase domain||Dihydroorotate dehydrogenase, conserved site
	novel_659	ENSCAFT00000032252	ENSCAFG00000020251	NOB1	Nin one binding (NOB1) Zn-ribbon-like||PIN domain||D-site 20S pre-rRNA nuclease Nob1
	novel_659	ENSCAFT00000032310	ENSCAFG00000020290	DAB2IP	Ras GTPase-activating protein||Rho GTPase activation protein||C2 domain||Ras GTPase-activating protein, conserved site||Pleckstrin homology domain||Domain of unknown function DUF3498
	novel_659	ENSCAFT00000032423	ENSCAFG00000020362	HSD11B2	Short-chain dehydrogenase/reductase SDR||Glucose/ribitol dehydrogenase||Short-chain dehydrogenase/reductase, conserved site
	novel_659	ENSCAFT00000035267	ENSCAFG00000012496	ZNF683	Zinc finger, C2H2||Zinc finger, C2H2-like
	novel_659	ENSCAFT00000035360	ENSCAFG00000019286	IDH3G	Isocitrate/isopropylmalate dehydrogenase, conserved site||Isocitrate dehydrogenase NAD-dependent||Isopropylmalate dehydrogenase-like domain
	novel_659	ENSCAFT00000035659	ENSCAFG00000011002	TINAGL1	Peptidase C1A, papain C-terminal||Cysteine peptidase, histidine active site||Somatomedin B domain
	novel_659	ENSCAFT00000035683	ENSCAFG00000023272	FSTL3	Follistatin-like, N-terminal||TB domain||Follistatin/Osteonectin EGF domain||Kazal domain
	novel_659	ENSCAFT00000035819	ENSCAFG00000009520	BAP1	Peptidase C12, ubiquitin carboxyl-terminal hydrolase
	novel_659	ENSCAFT00000035862	ENSCAFG00000014083	ADAMTS14	ADAM-TS Spacer 1||Peptidase M12B, propeptide||Peptidase M12B, ADAM-TS||Thrombospondin, type 1 repeat||PLAC||Peptidase M12B, ADAM/reprolysin
	novel_659	ENSCAFT00000036227	ENSCAFG00000006851	SLC38A9	Amino acid transporter, transmembrane domain
	novel_659	ENSCAFT00000036368	ENSCAFG00000017706	OTOA	Mesothelin
	novel_659	ENSCAFT00000036554	ENSCAFG00000017646	SERPINA1	Serpin, conserved site||Serpin domain
	novel_659	ENSCAFT00000037033	ENSCAFG00000014662	CTDSP1	Dullard phosphatase domain, eukaryotic||HAD-like domain||NLI interacting factor
	novel_659	ENSCAFT00000037458	ENSCAFG00000019494	NUBP2	P-loop containing nucleoside triphosphate hydrolase||Mrp, conserved site||AAA domain||Mrp/NBP35 ATP-binding protein
	novel_659	ENSCAFT00000038192	ENSCAFG00000001301	GSDMD	Gasdermin
	novel_659	ENSCAFT00000038273	ENSCAFG00000024769	-	Uncharacterised protein family Cys-rich
	novel_659	ENSCAFT00000039529	ENSCAFG00000012748	LHPP	HAD-like domain||HAD-superfamily hydrolase, subfamily IIA, hypothetical 2||HAD-superfamily hydrolase, subfamily IIA
	novel_659	ENSCAFT00000042831	ENSCAFG00000014734	PKD1L1	PKD/Chitinase domain||PKD domain||Lipase/lipooxygenase, PLAT/LH2||PKD/REJ-like protein||Egg jelly receptor, REJ-like||Polycystin cation channel, PKD1/PKD2||PLAT/LH2 domain
	novel_659	ENSCAFT00000042914	ENSCAFG00000019405	PLCH2	Phospholipase C, phosphatidylinositol-specific, Y domain||Pleckstrin homology domain||Phosphoinositide phospholipase C family||PLC-like phosphodiesterase, TIM beta/alpha-barrel domain||EF-hand domain||Phospholipase C, phosphoinositol-specific, EF-hand-like||EF-hand domain pair||EF-Hand 1, calcium-binding site||C2 domain||Phospholipase C, phosphatidylinositol-specific , X domain
	novel_659	ENSCAFT00000042952	ENSCAFG00000030721	COL10A1	Complement C1q protein||Tumour necrosis factor-like domain||Collagen triple helix repeat
	novel_659	ENSCAFT00000043087	ENSCAFG00000012602	OSBPL2	Oxysterol-binding protein, conserved site||Oxysterol-binding protein
	novel_659	ENSCAFT00000043153	ENSCAFG00000032271	CLEC2L	C-type lectin fold||C-type lectin
	novel_659	ENSCAFT00000043376	ENSCAFG00000030705	TUBGCP2	Gamma-tubulin complex component protein
	novel_659	ENSCAFT00000043486	ENSCAFG00000032121	RBM38	-
	novel_659	ENSCAFT00000043518	ENSCAFG00000009885	JARID2	JmjN domain||ARID DNA-binding domain||Zinc finger, C5HC2-type||JmjC domain
	novel_659	ENSCAFT00000043529	ENSCAFG00000016763	RGS6	G-protein gamma-like domain||RGS domain||DEP domain
	novel_659	ENSCAFT00000043579	ENSCAFG00000003676	-	Aminotransferase, class I/classII||Pyridoxal phosphate-dependent transferase
	novel_659	ENSCAFT00000043606	ENSCAFG00000028791	PEMT	Phospholipid methyltransferase||Phosphatidyl-N-methylethanolamine/N-methyltransferase
	novel_659	ENSCAFT00000043611	ENSCAFG00000020124	-	EGF-like, conserved site||CAP domain||C-type lectin||Cysteine-rich secretory protein, allergen V5/Tpx-1-related||C-type lectin fold||Epidermal growth factor-like domain||C-type lectin, conserved site
	novel_659	ENSCAFT00000043624	ENSCAFG00000010160	TPMT	TPMT family||Thiopurine S-methyltransferase||S-adenosyl-L-methionine-dependent methyltransferase
	novel_659	ENSCAFT00000043653	ENSCAFG00000003528	TCAF1	Class I glutamine amidotransferase-like
	novel_659	ENSCAFT00000043654	ENSCAFG00000028804	RNF150	Protease-associated domain, PA||Zinc finger, RING-type
	novel_659	ENSCAFT00000043684	ENSCAFG00000030441	MGAT3	Glycosyl transferase, family 17
	novel_659	ENSCAFT00000043731	ENSCAFG00000004385	OTOF	FerIin domain||C2 domain||Ferlin B-domain
	novel_659	ENSCAFT00000043789	ENSCAFG00000029506	GLO1	Glyoxalase I, conserved site||Glyoxalase I||Glyoxalase/fosfomycin resistance/dioxygenase domain||Glyoxalase/Bleomycin resistance protein/Dihydroxybiphenyl dioxygenase
	novel_659	ENSCAFT00000044065	ENSCAFG00000011833	ENSCAFG00000011833	-
	novel_659	ENSCAFT00000044070	ENSCAFG00000015266	MYBBP1A	Armadillo-type fold||DNA polymerase V
	novel_659	ENSCAFT00000044103	ENSCAFG00000006479	PKDCC	Protein kinase-like domain||FAM69, protein-kinase domain||Protein kinase domain
	novel_659	ENSCAFT00000044183	ENSCAFG00000001655	MFSD3	Major facilitator superfamily||Major facilitator superfamily domain
	novel_659	ENSCAFT00000044371	ENSCAFG00000014336	LRCH4	Leucine-rich repeat, typical subtype||Leucine rich repeat 4||Calponin homology domain||Leucine-rich repeat
	novel_659	ENSCAFT00000044601	ENSCAFG00000019251	CREBBP	Nuclear receptor coactivator, interlocking||Zinc finger, TAZ-type||Domain of unknown function DUF902, CREBbp||Zinc finger, ZZ-type||Coactivator CBP, KIX domain||Nuclear receptor coactivator, CREB-bp-like, interlocking||Histone H3-K56 acetyltransferase, RTT109||Bromodomain||Bromodomain, conserved site
	novel_659	ENSCAFT00000044646	ENSCAFG00000029563	DIO3	Iodothyronine deiodinase
	novel_659	ENSCAFT00000044732	ENSCAFG00000011703	-	Zinc finger, GRF-type||P-loop containing nucleoside triphosphate hydrolase||Domain of unknown function DUF2439
	novel_659	ENSCAFT00000044756	ENSCAFG00000030021	-	C-type lectin||C-type lectin fold
	novel_659	ENSCAFT00000044875	ENSCAFG00000029847	LASP1	Nebulin repeat||Zinc finger, LIM-type||SH3 domain
	novel_659	ENSCAFT00000044952	ENSCAFG00000014622	DOK7	Insulin receptor substrate-1, PTB||Pleckstrin homology domain||-
	novel_659	ENSCAFT00000044966	ENSCAFG00000020290	DAB2IP	Ras GTPase-activating protein||Rho GTPase activation protein||C2 domain||Ras GTPase-activating protein, conserved site||Pleckstrin homology domain||Domain of unknown function DUF3498
	novel_659	ENSCAFT00000044976	ENSCAFG00000031522	MAP2K7	Protein kinase-like domain||Protein kinase domain||Serine/threonine-protein kinase, active site||Serine/threonine/dual specificity protein kinase, catalytic domain
	novel_659	ENSCAFT00000044981	ENSCAFG00000030847	PXDC1	Phox homologous domain
	novel_659	ENSCAFT00000045000	ENSCAFG00000006528	RASSF7	Ras-association||Ubiquitin-related domain
	novel_659	ENSCAFT00000045052	ENSCAFG00000028636	IGFBP6	Insulin-like growth factor-binding protein 6||Insulin-like growth factor binding protein, N-terminal||Thyroglobulin type-1||Insulin-like growth factor-binding protein family 1-6, chordata||Insulin-like growth factor-binding protein, IGFBP
	novel_659	ENSCAFT00000045094	ENSCAFG00000002937	POLD1	DNA-directed DNA polymerase, family B, multifunctional domain||DNA-directed DNA polymerase, family B, conserved site||DNA-directed DNA polymerase, family B, exonuclease domain||C4-type zinc-finger of DNA polymerase delta||Ribonuclease H-like domain||DNA-directed DNA polymerase, family B
	novel_659	ENSCAFT00000045144	ENSCAFG00000016819	CDK5RAP3	Protein of unknown function DUF773
	novel_659	ENSCAFT00000045174	ENSCAFG00000032006	ENSCAFG00000032006	-
	novel_659	ENSCAFT00000045204	ENSCAFG00000002579	EDN2	Endothelin-like toxin||Endothelin-like toxin, conserved site||Bibrotoxin/Sarafotoxin-D
	novel_659	ENSCAFT00000045210	ENSCAFG00000015468	TAS1R2	GPCR, family 3, nine cysteines domain||Aldehyde/histidinol dehydrogenase||Extracellular ligand-binding receptor||Aldehyde dehydrogenase, cysteine active site||Periplasmic binding protein-like I||Aldehyde dehydrogenase domain||Intermediate filament protein||Aldehyde dehydrogenase, glutamic acid active site||Delta-1-pyrroline-5-carboxylate dehydrogenase||GPCR, family 3, C-terminal||GPCR, family 3
	novel_659	ENSCAFT00000045257	ENSCAFG00000010283	MSI1	RNA recognition motif domain
	novel_659	ENSCAFT00000045339	ENSCAFG00000031624	ZNF529	Krueppel-associated box||Zinc finger, C2H2||Zinc finger, C2H2-like
	novel_659	ENSCAFT00000045365	ENSCAFG00000028956	SAP30BP	SAP30-binding protein
	novel_659	ENSCAFT00000045382	ENSCAFG00000029919	CLIC3	Thioredoxin-like fold||Glutathione S-transferase, N-terminal||Intracellular chloride channel||Glutathione S-transferase, C-terminal-like
	novel_659	ENSCAFT00000045387	ENSCAFG00000019568	TAZ	Tafazzin||Phospholipid/glycerol acyltransferase
	novel_659	ENSCAFT00000045429	ENSCAFG00000015030	SLC23A3	Xanthine/uracil/vitamin C permease
	novel_659	ENSCAFT00000045483	ENSCAFG00000030158	-	Mab-21 domain
	novel_659	ENSCAFT00000045527	ENSCAFG00000015257	ANO2	Anoctamin
	novel_659	ENSCAFT00000045792	ENSCAFG00000019647	RHOT2	EF-Hand 1, calcium-binding site||Mitochondrial Rho-like||EF hand associated, type-1||EF hand associated, type-2||Small GTPase superfamily||Small GTPase superfamily, Rho type||Small GTPase superfamily, Ras type||EF-hand domain||MIRO||Small GTPase superfamily, mitochondrial Rho||Small GTPase superfamily, Rab type||P-loop containing nucleoside triphosphate hydrolase
	novel_659	ENSCAFT00000045798	ENSCAFG00000019022	ACOT11	HotDog domain||Thioesterase superfamily||START domain
	novel_659	ENSCAFT00000045799	ENSCAFG00000007505	TDRD12	P-loop containing nucleoside triphosphate hydrolase||HSP20-like chaperone||Tudor domain||CS domain||DEAD/DEAH box helicase domain
	novel_659	ENSCAFT00000045827	ENSCAFG00000003775	OSR1	Zinc finger, C2H2-like||Zinc finger, C2H2
	novel_659	ENSCAFT00000045833	ENSCAFG00000001836	SMU1	WD40-repeat-containing domain||CTLH, C-terminal LisH motif||LIS1 homology motif||WD40 repeat||WD40 repeat, conserved site||G-protein beta WD-40 repeat
	novel_659	ENSCAFT00000045911	ENSCAFG00000019983	PRRX2	Homeodomain-like||OAR domain||Homeobox, conserved site||Homeobox domain
	novel_659	ENSCAFT00000046170	ENSCAFG00000028817	CFD	Peptidase S1, trypsin family, active site||Peptidase S1A, chymotrypsin-type||Trypsin-like cysteine/serine peptidase domain||Peptidase S1
	novel_659	ENSCAFT00000046211	ENSCAFG00000031110	COA1	Cytochrome oxidase assembly protein 1
	novel_659	ENSCAFT00000046229	ENSCAFG00000018408	BRF1	Cyclin-like||Brf1, TBP-binding domain||Transcription factor TFIIB||Transcription factor TFIIB, cyclin-like domain
	novel_659	ENSCAFT00000046266	ENSCAFG00000028665	-	Keratin-associated protein
	novel_659	ENSCAFT00000046314	ENSCAFG00000029400	-	Protein of unknown function DUF4540
	novel_659	ENSCAFT00000046520	ENSCAFG00000009397	PRDM11	Myb/SANT-like DNA-binding domain||SANT/Myb domain||SET domain||Myb-like domain
	novel_659	ENSCAFT00000046528	ENSCAFG00000003581	PHF19	Zinc finger, PHD-type, conserved site||Zinc finger, PHD-finger||-||Tudor domain||Zinc finger, FYVE/PHD-type||Polycomb-like MTF2 factor 2, C-terminal domain||Zinc finger, PHD-type
	novel_659	ENSCAFT00000046567	ENSCAFG00000032704	SCO1	Thioredoxin-like fold||Synthesis of cytochrome c oxidase, Sco1/Sco2||Copper chaperone SCO1/SenC
	novel_659	ENSCAFT00000046638	ENSCAFG00000005759	NPLOC4	Nuclear pore localisation protein NPL4||Ubiquitin-related domain||Zinc finger, RanBP2-type||Polyubiquitin-tagged protein recognition complex, Npl4 component||NPL4, zinc-binding putative||Nuclear pore localisation protein Npl4, ubiquitin-like domain
	novel_659	ENSCAFT00000046696	ENSCAFG00000011833	ENSCAFG00000011833	-
	novel_659	ENSCAFT00000046764	ENSCAFG00000029738	CACNG7	Voltage-dependent calcium channel, gamma subunit||PMP-22/EMP/MP20/Claudin superfamily||Voltage-dependent calcium channel, gamma-7 subunit
	novel_659	ENSCAFT00000046877	ENSCAFG00000019015	LRG1	Leucine-rich repeat||Leucine-rich repeat, typical subtype||Cysteine-rich flanking region, C-terminal
	novel_659	ENSCAFT00000046918	ENSCAFG00000030889	ZBTB47	BTB/POZ fold||Zinc finger, C2H2-like||BTB/POZ||Zinc finger, C2H2||BTB/POZ-like
	novel_659	ENSCAFT00000047066	ENSCAFG00000028557	NKX2-8	Homeobox, conserved site||Homeobox domain||Homeodomain, metazoa||Homeodomain-like
	novel_659	ENSCAFT00000047078	ENSCAFG00000030990	INSYN1	Protein of unknown function DUF4589
	novel_659	ENSCAFT00000047138	ENSCAFG00000014713	REX1BD	-
	novel_659	ENSCAFT00000047457	ENSCAFG00000007789	ARHGAP10	Rho GTPase activation protein||SH3 domain||Pleckstrin homology domain||Rho GTPase-activating protein domain
	novel_659	ENSCAFT00000047468	ENSCAFG00000010945	-	EF-hand domain pair||EF-Hand 1, calcium-binding site||EF-hand domain
	novel_659	ENSCAFT00000047481	ENSCAFG00000016687	CTBP1	D-isomer specific 2-hydroxyacid dehydrogenase, NAD-binding domain||D-isomer specific 2-hydroxyacid dehydrogenase, NAD-binding domain conserved site 1||D-isomer specific 2-hydroxyacid dehydrogenase, catalytic domain||D-isomer specific 2-hydroxyacid dehydrogenase, NAD-binding domain conserved site
	novel_659	ENSCAFT00000047592	ENSCAFG00000010920	KMT5B	SET domain||Histone-lysine N-methyltransferase, Suvar4-20
	novel_659	ENSCAFT00000047609	ENSCAFG00000032184	UBE2J2	Ubiquitin-conjugating enzyme E2||Ubiquitin-conjugating enzyme/RWD-like
	novel_659	ENSCAFT00000047677	ENSCAFG00000030641	LYPLA2	Phospholipase/carboxylesterase/thioesterase||Alpha/Beta hydrolase fold
	novel_659	ENSCAFT00000047750	ENSCAFG00000030595	ENSCAFG00000030595	-
	novel_659	ENSCAFT00000047787	ENSCAFG00000010707	CCDC150	-
	novel_659	ENSCAFT00000047813	ENSCAFG00000013063	TBCD	Tubulin-specific chaperone D, C-terminal||Armadillo-type fold
	novel_659	ENSCAFT00000048014	ENSCAFG00000030362	ENSCAFG00000030362	-
	novel_659	ENSCAFT00000048137	ENSCAFG00000007432	ATP12A	P-type ATPase||P-type ATPase, subfamily IIC||P-type ATPase, A domain||P-type ATPase, cytoplasmic domain N||Cation-transporting P-type ATPase, C-terminal||HAD-like domain||P-type ATPase, phosphorylation site||Cation-transporting P-type ATPase, N-terminal
	novel_659	ENSCAFT00000048204	ENSCAFG00000032358	-	Immunoglobulin-like domain||Immunoglobulin C1-set||Immunoglobulin/major histocompatibility complex, conserved site
	novel_659	ENSCAFT00000048404	ENSCAFG00000005915	LRRC45	Leucine-rich repeat, ribonuclease inhibitor subtype
	novel_659	ENSCAFT00000048413	ENSCAFG00000030600	MED18	Mediator complex, subunit Med18, metazoa/fungi
	novel_659	ENSCAFT00000048550	ENSCAFG00000010491	LPCAT1	EF-hand domain||Phospholipid/glycerol acyltransferase
	novel_659	ENSCAFT00000048602	ENSCAFG00000005051	SCN5A	Domain of unknown function DUF3451||Voltage gated sodium channel, alpha subunit||Sodium ion transport-associated||Voltage gated sodium channel, alpha-5 subunit||Ion transport domain
	novel_659	ENSCAFT00000048660	ENSCAFG00000031428	CIB2	EF-hand domain pair||EF-Hand 1, calcium-binding site||EF-hand domain
	novel_659	ENSCAFT00000048786	ENSCAFG00000029644	GPR132	GPCR, rhodopsin-like, 7TM||G protein-coupled receptor, rhodopsin-like||G2A lysophosphatidylcholine receptor
	novel_659	ENSCAFT00000048809	ENSCAFG00000010146	NUP153	Zinc finger, RanBP2-type||Retro-transposon transporting, conserved site||Nucleoporin, Nup153-like
	novel_659	ENSCAFT00000048860	ENSCAFG00000030689	ADPRHL2	ADP-ribosylation/Crystallin J1
	novel_659	ENSCAFT00000048955	ENSCAFG00000003651	CSMD2	Sushi/SCR/CCP domain||CUB domain
	novel_659	ENSCAFT00000048999	ENSCAFG00000017120	CACNA1G	Voltage-dependent calcium channel, T-type, alpha-1 subunit||Ion transport domain||Voltage-dependent calcium channel, alpha-1 subunit
	novel_659	ENSCAFT00000049047	ENSCAFG00000029022	COL6A2	Collagen triple helix repeat||von Willebrand factor, type A
	novel_659	ENSCAFT00000049101	ENSCAFG00000031523	ENSCAFG00000031523	-
	novel_659	ENSCAFT00000049123	ENSCAFG00000013223	CCDC190	-
	novel_659	ENSCAFT00000049160	ENSCAFG00000028971	CCDC85C	Protein of unknown function DUF2216, coiled-coil
	novel_659	ENSCAFT00000049221	ENSCAFG00000023165	INCA1	Inhibitor of CDK interacting with cyclin A1
	novel_659	ENSCAFT00000049380	ENSCAFG00000030366	-	Pleckstrin homology domain
	novel_659	ENSCAFT00000049386	ENSCAFG00000029278	SOX18	High mobility group box domain||Sox C-terminal transactivation domain
	novel_659	ENSCAFT00000049566	ENSCAFG00000019187	MATK	Protein kinase domain||SH3 domain||Protein kinase, ATP binding site||Tyrosine-protein kinase, catalytic domain||Serine-threonine/tyrosine-protein kinase catalytic domain||SH2 domain||Tyrosine-protein kinase, active site||Protein kinase-like domain
	novel_659	ENSCAFT00000049583	ENSCAFG00000014028	-	Thioredoxin-like fold||Glutathione S-transferase, N-terminal||Glutathione S-transferase, C-terminal-like||Glutathione S-transferase, C-terminal
	novel_659	ENSCAFT00000049615	ENSCAFG00000019602	PLEKHG5	Pleckstrin homology domain||Dbl homology (DH) domain||Ubiquitin-related domain
	novel_659	ENSCAFT00000049713	ENSCAFG00000031536	LDLRAD4	Low-density lipoprotein (LDL) receptor class A, conserved site||Low-density lipoprotein (LDL) receptor class A repeat
	novel_659	ENSCAFT00000049788	ENSCAFG00000000636	VARS	Valine-tRNA ligase||Glutathione S-transferase, C-terminal-like||Aminoacyl-tRNA synthetase, class Ia||Aminoacyl-tRNA synthetase, class I, conserved site||Glutathione S-transferase, C-terminal||Valyl/Leucyl/Isoleucyl-tRNA synthetase, editing domain||Methionyl/Valyl/Leucyl/Isoleucyl-tRNA synthetase, anticodon-binding||Aminoacyl-tRNA synthetase, class 1a, anticodon-binding||Glutathione S-transferase,…
	novel_659	ENSCAFT00000049789	ENSCAFG00000013995	CABIN1	Tetratricopeptide repeat-containing domain||MEF2 binding||Tetratricopeptide repeat
	novel_659	ENSCAFT00000049790	ENSCAFG00000031099	STUB1	U box domain||Tetratricopeptide repeat-containing domain||Tetratricopeptide repeat
	novel_659	ENSCAFT00000049888	ENSCAFG00000031492	MRPL21	Ribosomal protein L21-like
	novel_659	ENSCAFT00000050122	ENSCAFG00000032291	-	Ras-like guanine nucleotide exchange factor, N-terminal
	novel_93	ENSCAFT00000000332	ENSCAFG00000000207	TBPL1	TATA-box binding protein
	novel_93	ENSCAFT00000002805	ENSCAFG00000001787	KLC4	Kinesin light chain||Rabaptin, GTPase-Rab5 binding domain||Tetratricopeptide repeat-containing domain||Kinesin light chain repeat||Tetratricopeptide repeat||Tetratricopeptide TPR2
	novel_93	ENSCAFT00000002868	ENSCAFG00000001818	DNAJA1	HSP40/DnaJ peptide-binding||Heat shock protein DnaJ, cysteine-rich domain||DnaJ domain||DnaJ domain, conserved site||Chaperone DnaJ, C-terminal
	novel_93	ENSCAFT00000027750	ENSCAFG00000017519	TNMD	BRICHOS domain
	novel_93	ENSCAFT00000028546	ENSCAFG00000017975	-	Protein FAM219
	novel_93	ENSCAFT00000047955	ENSCAFG00000029259	-	TATA-box binding protein
	novel_93	ENSCAFT00000049112	ENSCAFG00000012845	TMPRSS13	Peptidase S1, trypsin family, active site||Peptidase S1A, chymotrypsin-type||Trypsin-like cysteine/serine peptidase domain||Peptidase S1||SRCR domain||SRCR-like domain
