# Supplementary material for: Differential miRNA expression profiles in the bone marrow of Beagle dogs at different stages of Toxocara canis infection
Source: BMC Genomics. 2022 Dec 22;23:847. doi: 10.1186/s12864-022-09081-8 (PMC9773451; doi:10.1186/s12864-022-09081-8)
Supplement: Supplementary file 1 — Additional file 1: Table S1. The differently expressed miRNAs (DEmiRNAs) (P < 0.05) in puppy bone marrow at different infection stages. Table S2. The potential target genes of the differentially expressed miRNAs (DEmiRNAs) at different infection stages. Table S3. The differential enriched Gene Ontology (GO) terms of potential target genes of the differentially expressed miRNAs. Table S4. The KEGG pathways of the differentially expressed miRNAs (DEmiRNAs) at different infection stages. Table S5. The primers used in the qRT-PCR experiment. [file 12864_2022_9081_MOESM1_ESM.zip › Additional file 1-updated/Table S3.xlsx]

## Sheet: Sheet1
Table S3. The differential enriched Gene Ontology (GO) terms of potential target genes of the differentially expressed miRNAs.
Times after infection	GO_accession	Description	Term_type	Over_represented_pValue	DEG_item	DEG_list	Bg_item	Bg_list	DEG_item:Number of differential target genes related to this GO
At 24 hpi	GO:0048701	embryonic cranial skeleton morphogenesis	biological_process	0.00012406	3	43	40	17691	DEG_list:Number of differential target genes in GO annotation
	GO:0021892	cerebral cortex GABAergic interneuron differentiation	biological_process	0.0001599	2	43	8	17691	Bg_item:The number of background ( all ) genes related to this GO
	GO:0072075	metanephric mesenchyme development	biological_process	0.00020549	2	43	9	17691	Bg_list:The number of background ( all ) genes in GO annotation
	GO:0097154	GABAergic neuron differentiation	biological_process	0.00031273	2	43	11	17691
	GO:0072074	kidney mesenchyme development	biological_process	0.000375	2	43	12	17691
	GO:0090185	negative regulation of kidney development	biological_process	0.0004425	2	43	13	17691
	GO:0021675	nerve development	biological_process	0.00047976	3	43	63	17691
	GO:0051049	regulation of transport	biological_process	0.00050222	10	43	1206	17691
	GO:0021895	cerebral cortex neuron differentiation	biological_process	0.00086089	2	43	18	17691
	GO:0002053	positive regulation of mesenchymal cell proliferation	biological_process	0.0010663	2	43	20	17691
	GO:0048704	embryonic skeletal system morphogenesis	biological_process	0.0011496	3	43	85	17691
	GO:0060384	innervation	biological_process	0.0012924	2	43	22	17691
	GO:0030154	cell differentiation	biological_process	0.0014503	15	43	2755	17691
	GO:0051240	positive regulation of multicellular organismal process	biological_process	0.0016891	9	43	1168	17691
	GO:0021772	olfactory bulb development	biological_process	0.0019481	2	43	27	17691
	GO:0010464	regulation of mesenchymal cell proliferation	biological_process	0.0019487	2	43	27	17691
	GO:1902217	erythrocyte apoptotic process	biological_process	0.0019599	1	43	1	17691
	GO:1902250	regulation of erythrocyte apoptotic process	biological_process	0.0019599	1	43	1	17691
	GO:1902251	negative regulation of erythrocyte apoptotic process	biological_process	0.0019599	1	43	1	17691
	GO:0021988	olfactory lobe development	biological_process	0.0020947	2	43	28	17691
	GO:0031260	pseudopodium membrane	cellular_component	0.0023115	1	43	1	17691
	GO:0021759	globus pallidus development	biological_process	0.0024305	1	43	1	17691
	GO:0021831	embryonic olfactory bulb interneuron precursor migration	biological_process	0.0024305	1	43	1	17691
	GO:0072308	negative regulation of metanephric nephron tubule epithelial cell differentiation	biological_process	0.0024305	1	43	1	17691
	GO:0042628	mating plug formation	biological_process	0.0024305	1	43	1	17691
	GO:0044704	single-organism reproductive behavior	biological_process	0.0024305	1	43	1	17691
	GO:0045297	post-mating behavior	biological_process	0.0024305	1	43	1	17691
	GO:0061108	seminal vesicle epithelium development	biological_process	0.0024305	1	43	1	17691
	GO:0072382	minus-end-directed vesicle transport along microtubule	biological_process	0.0024305	1	43	1	17691
	GO:0035441	cell migration involved in vasculogenesis	biological_process	0.0024305	1	43	1	17691
	GO:0048706	embryonic skeletal system development	biological_process	0.0025996	3	43	113	17691
	GO:0051293	establishment of spindle localization	biological_process	0.0027326	2	43	32	17691
	GO:0048513	organ development	biological_process	0.0032324	13	43	2376	17691
	GO:0051653	spindle localization	biological_process	0.0036411	2	43	37	17691
	GO:0048869	cellular developmental process	biological_process	0.003898	15	43	3038	17691
	GO:0021879	forebrain neuron differentiation	biological_process	0.0040378	2	43	39	17691
	GO:0010463	mesenchymal cell proliferation	biological_process	0.0040386	2	43	39	17691
	GO:0090183	regulation of kidney development	biological_process	0.0040386	2	43	39	17691
	GO:0060429	epithelium development	biological_process	0.0041642	7	43	853	17691
	GO:0045685	regulation of glial cell differentiation	biological_process	0.0042438	2	43	40	17691
	GO:0032879	regulation of localization	biological_process	0.0044776	11	43	1886	17691
	GO:0003382	epithelial cell morphogenesis	biological_process	0.0046605	2	43	42	17691
	GO:0030855	epithelial cell differentiation	biological_process	0.0047289	5	43	455	17691
	GO:0021893	cerebral cortex GABAergic interneuron fate commitment	biological_process	0.0048446	1	43	2	17691
	GO:0061075	positive regulation of neural retina development	biological_process	0.0048446	1	43	2	17691
	GO:1902868	positive regulation of retina development in camera-type eye	biological_process	0.0048446	1	43	2	17691
	GO:1902871	positive regulation of amacrine cell differentiation	biological_process	0.0048446	1	43	2	17691
	GO:0070995	NADPH oxidation	biological_process	0.0048482	1	43	2	17691
	GO:0003340	negative regulation of mesenchymal to epithelial transition involved in metanephros morphogenesis	biological_process	0.0048552	1	43	2	17691
	GO:0061107	seminal vesicle development	biological_process	0.0048552	1	43	2	17691
	GO:0072183	negative regulation of nephron tubule epithelial cell differentiation	biological_process	0.0048552	1	43	2	17691
	GO:2000697	negative regulation of epithelial cell differentiation involved in kidney development	biological_process	0.0048552	1	43	2	17691
	GO:0030910	olfactory placode formation	biological_process	0.0048552	1	43	2	17691
	GO:0071698	olfactory placode development	biological_process	0.0048552	1	43	2	17691
	GO:0071699	olfactory placode morphogenesis	biological_process	0.0048552	1	43	2	17691
	GO:2000729	positive regulation of mesenchymal cell proliferation involved in ureter development	biological_process	0.0048552	1	43	2	17691
	GO:0006649	phospholipid transfer to membrane	biological_process	0.0048552	1	43	2	17691
	GO:0090555	phosphatidylethanolamine-translocating ATPase activity	molecular_function	0.0048552	1	43	2	17691
	GO:0097676	histone H3-K36 dimethylation	biological_process	0.0048552	1	43	2	17691
	GO:0000122	negative regulation of transcription from RNA polymerase II promoter	biological_process	0.0051322	6	43	665	17691
	GO:0048468	cell development	biological_process	0.0052475	10	43	1648	17691
	GO:0022839	ion gated channel activity	molecular_function	0.0053462	2	43	45	17691
	GO:2000648	positive regulation of stem cell proliferation	biological_process	0.0053462	2	43	45	17691
	GO:0035295	tube development	biological_process	0.0054281	5	43	470	17691
	GO:0021872	forebrain generation of neurons	biological_process	0.0065636	2	43	50	17691
	GO:1903650	negative regulation of cytoplasmic transport	biological_process	0.0067651	2	43	51	17691
	GO:0005128	erythropoietin receptor binding	molecular_function	0.0068058	1	43	3	17691
	GO:0009888	tissue development	biological_process	0.0071935	9	43	1451	17691
	GO:0021882	regulation of transcription from RNA polymerase II promoter involved in forebrain neuron fate commitment	biological_process	0.0072636	1	43	3	17691
	GO:0021898	commitment of multipotent stem cells to neuronal lineage in forebrain	biological_process	0.0072636	1	43	3	17691
	GO:1902869	regulation of amacrine cell differentiation	biological_process	0.0072636	1	43	3	17691
	GO:0004719	protein-L-isoaspartate (D-aspartate) O-methyltransferase activity	molecular_function	0.0072742	1	43	3	17691
	GO:0008582	regulation of synaptic growth at neuromuscular junction	biological_process	0.0072742	1	43	3	17691
	GO:0072135	kidney mesenchymal cell proliferation	biological_process	0.0072742	1	43	3	17691
	GO:0072136	metanephric mesenchymal cell proliferation involved in metanephros development	biological_process	0.0072742	1	43	3	17691
	GO:0072162	metanephric mesenchymal cell differentiation	biological_process	0.0072742	1	43	3	17691
	GO:0072198	mesenchymal cell proliferation involved in ureter development	biological_process	0.0072742	1	43	3	17691
	GO:0072199	regulation of mesenchymal cell proliferation involved in ureter development	biological_process	0.0072742	1	43	3	17691
	GO:0090191	negative regulation of branching involved in ureteric bud morphogenesis	biological_process	0.0072742	1	43	3	17691
	GO:0072385	minus-end-directed organelle transport along microtubule	biological_process	0.0072742	1	43	3	17691
	GO:0097198	histone H3-K36 trimethylation	biological_process	0.0072742	1	43	3	17691
	GO:0060627	regulation of vesicle-mediated transport	biological_process	0.0072767	4	43	318	17691
	GO:0032386	regulation of intracellular transport	biological_process	0.0073448	4	43	319	17691
	GO:0048731	system development	biological_process	0.0073976	15	43	3247	17691
	GO:0001763	morphogenesis of a branching structure	biological_process	0.0082471	3	43	171	17691
	GO:0051094	positive regulation of developmental process	biological_process	0.008831	7	43	981	17691
	GO:0048663	neuron fate commitment	biological_process	0.0090421	2	43	59	17691
	GO:0010523	negative regulation of calcium ion transport into cytosol	biological_process	0.0092202	1	43	4	17691
	GO:0036017	response to erythropoietin	biological_process	0.0092202	1	43	4	17691
	GO:0036018	cellular response to erythropoietin	biological_process	0.0092202	1	43	4	17691
	GO:0038162	erythropoietin-mediated signaling pathway	biological_process	0.0092202	1	43	4	17691
	GO:0071474	cellular hyperosmotic response	biological_process	0.0092202	1	43	4	17691
	GO:1902219	negative regulation of intrinsic apoptotic signaling pathway in response to osmotic stress	biological_process	0.0092202	1	43	4	17691
	GO:0042997	negative regulation of Golgi to plasma membrane protein transport	biological_process	0.0096185	1	43	4	17691
	GO:0090005	negative regulation of establishment of protein localization to plasma membrane	biological_process	0.0096185	1	43	4	17691
	GO:0010387	COP9 signalosome assembly	biological_process	0.0096833	1	43	4	17691
	GO:0031232	extrinsic component of external side of plasma membrane	cellular_component	0.0096874	1	43	4	17691
	GO:0061055	myotome development	biological_process	0.0096874	1	43	4	17691
	GO:0061197	fungiform papilla morphogenesis	biological_process	0.0096874	1	43	4	17691
	GO:0072095	regulation of branch elongation involved in ureteric bud branching	biological_process	0.0096874	1	43	4	17691
	GO:0072106	regulation of ureteric bud formation	biological_process	0.0096874	1	43	4	17691
	GO:0072107	positive regulation of ureteric bud formation	biological_process	0.0096874	1	43	4	17691
	GO:0072191	ureter smooth muscle development	biological_process	0.0096874	1	43	4	17691
	GO:0072193	ureter smooth muscle cell differentiation	biological_process	0.0096874	1	43	4	17691
	GO:0072513	positive regulation of secondary heart field cardioblast proliferation	biological_process	0.0096874	1	43	4	17691
	GO:0090235	regulation of metaphase plate congression	biological_process	0.0096874	1	43	4	17691
	GO:0008593	regulation of Notch signaling pathway	biological_process	0.0099476	2	43	62	17691
	GO:0014013	regulation of gliogenesis	biological_process	0.0099476	2	43	62	17691
	GO:0072088	nephron epithelium morphogenesis	biological_process	0.010259	2	43	63	17691
	GO:0048568	embryonic organ development	biological_process	0.01052	4	43	354	17691
	GO:0072028	nephron morphogenesis	biological_process	0.010574	2	43	64	17691
	GO:0032387	negative regulation of intracellular transport	biological_process	0.010822	2	43	65	17691
	GO:0043271	negative regulation of ion transport	biological_process	0.011154	2	43	66	17691
	GO:1902218	regulation of intrinsic apoptotic signaling pathway in response to osmotic stress	biological_process	0.011629	1	43	5	17691
	GO:0021853	cerebral cortex GABAergic interneuron migration	biological_process	0.012095	1	43	5	17691
	GO:0021891	olfactory bulb interneuron development	biological_process	0.012095	1	43	5	17691
	GO:0021894	cerebral cortex GABAergic interneuron development	biological_process	0.012095	1	43	5	17691
	GO:0035612	AP-2 adaptor complex binding	molecular_function	0.012095	1	43	5	17691
	GO:0007320	insemination	biological_process	0.012095	1	43	5	17691
	GO:0010757	negative regulation of plasminogen activation	biological_process	0.012095	1	43	5	17691
	GO:0060385	axonogenesis involved in innervation	biological_process	0.012095	1	43	5	17691
	GO:0060681	branch elongation involved in ureteric bud branching	biological_process	0.012095	1	43	5	17691
	GO:0061196	fungiform papilla development	biological_process	0.012095	1	43	5	17691
	GO:0061218	negative regulation of mesonephros development	biological_process	0.012095	1	43	5	17691
	GO:0061551	trigeminal ganglion development	biological_process	0.012095	1	43	5	17691
	GO:1904396	regulation of neuromuscular junction development	biological_process	0.012095	1	43	5	17691
	GO:0010793	regulation of mRNA export from nucleus	biological_process	0.012095	1	43	5	17691
	GO:0046975	histone methyltransferase activity (H3-K36 specific)	molecular_function	0.012095	1	43	5	17691
	GO:0009653	anatomical structure morphogenesis	biological_process	0.012798	11	43	2173	17691
	GO:0004867	serine-type endopeptidase inhibitor activity	molecular_function	0.012895	2	43	71	17691
	GO:0001656	metanephros development	biological_process	0.013243	2	43	72	17691
	GO:0072091	regulation of stem cell proliferation	biological_process	0.013243	2	43	72	17691
	GO:0030492	hemoglobin binding	molecular_function	0.013787	1	43	6	17691
	GO:0008276	protein methyltransferase activity	molecular_function	0.013952	2	43	74	17691
	GO:0043249	erythrocyte maturation	biological_process	0.014032	1	43	6	17691
	GO:0007275	multicellular organismal development	biological_process	0.014275	15	43	3488	17691
	GO:0007417	central nervous system development	biological_process	0.014287	5	43	596	17691
	GO:0045165	cell fate commitment	biological_process	0.014357	3	43	210	17691
	GO:0035881	amacrine cell differentiation	biological_process	0.014486	1	43	6	17691
	GO:0046533	negative regulation of photoreceptor cell differentiation	biological_process	0.014486	1	43	6	17691
	GO:0061074	regulation of neural retina development	biological_process	0.014486	1	43	6	17691
	GO:1902866	regulation of retina development in camera-type eye	biological_process	0.014486	1	43	6	17691
	GO:0022028	tangential migration from the subventricular zone to the olfactory bulb	biological_process	0.014497	1	43	6	17691
	GO:0010340	carboxyl-O-methyltransferase activity	molecular_function	0.014497	1	43	6	17691
	GO:0051998	protein carboxyl O-methyltransferase activity	molecular_function	0.014497	1	43	6	17691
	GO:0003339	regulation of mesenchymal to epithelial transition involved in metanephros morphogenesis	biological_process	0.014497	1	43	6	17691
	GO:0043587	tongue morphogenesis	biological_process	0.014497	1	43	6	17691
	GO:0061550	cranial ganglion development	biological_process	0.014497	1	43	6	17691
	GO:0072161	mesenchymal cell differentiation involved in kidney development	biological_process	0.014497	1	43	6	17691
	GO:0072203	cell proliferation involved in metanephros development	biological_process	0.014497	1	43	6	17691
	GO:0072217	negative regulation of metanephros development	biological_process	0.014497	1	43	6	17691
	GO:0072257	metanephric nephron tubule epithelial cell differentiation	biological_process	0.014497	1	43	6	17691
	GO:0072307	regulation of metanephric nephron tubule epithelial cell differentiation	biological_process	0.014497	1	43	6	17691
	GO:2000197	regulation of ribonucleoprotein complex localization	biological_process	0.014497	1	43	6	17691
	GO:2001012	mesenchymal cell differentiation involved in renal system development	biological_process	0.014497	1	43	6	17691
	GO:0060993	kidney morphogenesis	biological_process	0.015045	2	43	77	17691
	GO:0072080	nephron tubule development	biological_process	0.015045	2	43	77	17691
	GO:0061326	renal tubule development	biological_process	0.015794	2	43	79	17691
	GO:0001501	skeletal system development	biological_process	0.016124	4	43	402	17691
	GO:0008627	intrinsic apoptotic signaling pathway in response to osmotic stress	biological_process	0.016429	1	43	7	17691
	GO:0048705	skeletal system morphogenesis	biological_process	0.016638	3	43	222	17691
	GO:1903649	regulation of cytoplasmic transport	biological_process	0.016793	3	43	223	17691
	GO:0042996	regulation of Golgi to plasma membrane protein transport	biological_process	0.016824	1	43	7	17691
	GO:0090003	regulation of establishment of protein localization to plasma membrane	biological_process	0.016824	1	43	7	17691
	GO:0046532	regulation of photoreceptor cell differentiation	biological_process	0.016882	1	43	7	17691
	GO:0043589	skin morphogenesis	biological_process	0.016886	1	43	7	17691
	GO:0004499	N,N-dimethylaniline monooxygenase activity	molecular_function	0.016886	1	43	7	17691
	GO:0009404	toxin metabolic process	biological_process	0.016886	1	43	7	17691
	GO:0021826	substrate-independent telencephalic tangential migration	biological_process	0.016893	1	43	7	17691
	GO:0021830	interneuron migration from the subpallium to the cortex	biological_process	0.016893	1	43	7	17691
	GO:0021843	substrate-independent telencephalic tangential interneuron migration	biological_process	0.016893	1	43	7	17691
	GO:0007620	copulation	biological_process	0.016893	1	43	7	17691
	GO:0014067	negative regulation of phosphatidylinositol 3-kinase signaling	biological_process	0.016893	1	43	7	17691
	GO:0021683	cerebellar granular layer morphogenesis	biological_process	0.016893	1	43	7	17691
	GO:0060676	ureteric bud formation	biological_process	0.016893	1	43	7	17691
	GO:0060677	ureteric bud elongation	biological_process	0.016893	1	43	7	17691
	GO:0090331	negative regulation of platelet aggregation	biological_process	0.016893	1	43	7	17691
	GO:0048534	hematopoietic or lymphoid organ development	biological_process	0.017274	5	43	626	17691
	GO:0003705	transcription factor activity, RNA polymerase II distal enhancer sequence-specific binding	molecular_function	0.017338	2	43	83	17691
	GO:0010959	regulation of metal ion transport	biological_process	0.017578	3	43	227	17691
	GO:0009582	detection of abiotic stimulus	biological_process	0.017679	2	43	84	17691
	GO:0009581	detection of external stimulus	biological_process	0.018079	2	43	85	17691
	GO:0030218	erythrocyte differentiation	biological_process	0.018745	2	43	87	17691
	GO:0006972	hyperosmotic response	biological_process	0.01882	1	43	8	17691
	GO:0042541	hemoglobin biosynthetic process	biological_process	0.01882	1	43	8	17691
	GO:0047484	regulation of response to osmotic stress	biological_process	0.01882	1	43	8	17691
	GO:0050852	T cell receptor signaling pathway	biological_process	0.018943	2	43	87	17691
	GO:0033002	muscle cell proliferation	biological_process	0.018944	2	43	87	17691
	GO:0048755	branching morphogenesis of a nerve	biological_process	0.019273	1	43	8	17691
	GO:0021800	cerebral cortex tangential migration	biological_process	0.019283	1	43	8	17691
	GO:0003263	cardioblast proliferation	biological_process	0.019283	1	43	8	17691
	GO:0003264	regulation of cardioblast proliferation	biological_process	0.019283	1	43	8	17691
	GO:0003266	regulation of secondary heart field cardioblast proliferation	biological_process	0.019283	1	43	8	17691
	GO:0014842	regulation of satellite cell proliferation	biological_process	0.019283	1	43	8	17691
	GO:0048711	positive regulation of astrocyte differentiation	biological_process	0.019283	1	43	8	17691
	GO:0048856	anatomical structure development	biological_process	0.019291	16	43	3953	17691
	GO:0048638	regulation of developmental growth	biological_process	0.019543	3	43	236	17691
	GO:0045597	positive regulation of cell differentiation	biological_process	0.019577	5	43	646	17691
	GO:0043269	regulation of ion transport	biological_process	0.019625	4	43	427	17691
	GO:0040008	regulation of growth	biological_process	0.020283	4	43	431	17691
	GO:0051234	establishment of localization	biological_process	0.020727	15	43	3639	17691
	GO:0031638	zymogen activation	biological_process	0.021036	2	43	92	17691
	GO:0034101	erythrocyte homeostasis	biological_process	0.021256	2	43	93	17691
	GO:0072009	nephron epithelium development	biological_process	0.021466	2	43	93	17691
	GO:0048562	embryonic organ morphogenesis	biological_process	0.021549	3	43	245	17691
	GO:0031143	pseudopodium	cellular_component	0.021551	1	43	9	17691
	GO:0021877	forebrain neuron fate commitment	biological_process	0.021657	1	43	9	17691
	GO:0048715	negative regulation of oligodendrocyte differentiation	biological_process	0.021657	1	43	9	17691
	GO:0021889	olfactory bulb interneuron differentiation	biological_process	0.021668	1	43	9	17691
	GO:0036128	CatSper complex	cellular_component	0.021668	1	43	9	17691
	GO:2000369	regulation of clathrin-mediated endocytosis	biological_process	0.021668	1	43	9	17691
	GO:0010766	negative regulation of sodium ion transport	biological_process	0.021668	1	43	9	17691
	GO:0014841	skeletal muscle satellite cell proliferation	biological_process	0.021668	1	43	9	17691
	GO:0021681	cerebellar granular layer development	biological_process	0.021668	1	43	9	17691
	GO:0018026	peptidyl-lysine monomethylation	biological_process	0.021668	1	43	9	17691
	GO:0007259	JAK-STAT cascade	biological_process	0.021815	2	43	94	17691
	GO:0002520	immune system development	biological_process	0.021955	5	43	666	17691
	GO:0044707	single-multicellular organism process	biological_process	0.022917	19	43	5105	17691
	GO:0007420	brain development	biological_process	0.023	4	43	448	17691
	GO:0033033	negative regulation of myeloid cell apoptotic process	biological_process	0.023586	1	43	10	17691
	GO:0055037	recycling endosome	cellular_component	0.023646	2	43	98	17691
	GO:0031268	pseudopodium organization	biological_process	0.02393	1	43	10	17691
	GO:0033089	positive regulation of T cell differentiation in thymus	biological_process	0.024043	1	43	10	17691
	GO:2000400	positive regulation of thymocyte aggregation	biological_process	0.024043	1	43	10	17691
	GO:0001206	transcriptional repressor activity, RNA polymerase II distal enhancer sequence-specific binding	molecular_function	0.024047	1	43	10	17691
	GO:0010544	negative regulation of platelet activation	biological_process	0.024047	1	43	10	17691
	GO:0048505	regulation of timing of cell differentiation	biological_process	0.024047	1	43	10	17691
	GO:0010452	histone H3-K36 methylation	biological_process	0.024047	1	43	10	17691
	GO:0014857	regulation of skeletal muscle cell proliferation	biological_process	0.024047	1	43	10	17691
	GO:0051124	synaptic growth at neuromuscular junction	biological_process	0.024047	1	43	10	17691
	GO:0060788	ectodermal placode formation	biological_process	0.024047	1	43	10	17691
	GO:0060977	coronary vasculature morphogenesis	biological_process	0.024047	1	43	10	17691
	GO:0071696	ectodermal placode development	biological_process	0.024047	1	43	10	17691
	GO:0071697	ectodermal placode morphogenesis	biological_process	0.024047	1	43	10	17691
	GO:0072172	mesonephric tubule formation	biological_process	0.024047	1	43	10	17691
	GO:0040007	growth	biological_process	0.024104	5	43	682	17691
	GO:0060284	regulation of cell development	biological_process	0.024242	5	43	683	17691
	GO:0007601	visual perception	biological_process	0.025431	2	43	102	17691
	GO:0045595	regulation of cell differentiation	biological_process	0.02565	7	43	1212	17691
	GO:0051239	regulation of multicellular organismal process	biological_process	0.02577	10	43	2092	17691
	GO:0020027	hemoglobin metabolic process	biological_process	0.025961	1	43	11	17691
	GO:0072148	epithelial cell fate commitment	biological_process	0.02642	1	43	11	17691
	GO:0003337	mesenchymal to epithelial transition involved in metanephros morphogenesis	biological_process	0.02642	1	43	11	17691
	GO:0010755	regulation of plasminogen activation	biological_process	0.02642	1	43	11	17691
	GO:0014856	skeletal muscle cell proliferation	biological_process	0.02642	1	43	11	17691
	GO:0018027	peptidyl-lysine dimethylation	biological_process	0.02642	1	43	11	17691
	GO:0021561	facial nerve development	biological_process	0.02642	1	43	11	17691
	GO:0021610	facial nerve morphogenesis	biological_process	0.02642	1	43	11	17691
	GO:0040034	regulation of development, heterochronic	biological_process	0.02642	1	43	11	17691
	GO:0051451	myoblast migration	biological_process	0.02642	1	43	11	17691
	GO:0072189	ureter development	biological_process	0.02642	1	43	11	17691
	GO:0010629	negative regulation of gene expression	biological_process	0.02709	7	43	1226	17691
	GO:0045892	negative regulation of transcription, DNA-templated	biological_process	0.027892	6	43	963	17691
	GO:0030900	forebrain development	biological_process	0.027961	3	43	271	17691
	GO:0050769	positive regulation of neurogenesis	biological_process	0.028492	3	43	273	17691
	GO:0050953	sensory perception of light stimulus	biological_process	0.028757	2	43	109	17691
	GO:0050862	positive regulation of T cell receptor signaling pathway	biological_process	0.028784	1	43	12	17691
	GO:0043584	nose development	biological_process	0.028788	1	43	12	17691
	GO:0046831	regulation of RNA export from nucleus	biological_process	0.028788	1	43	12	17691
	GO:0071599	otic vesicle development	biological_process	0.028788	1	43	12	17691
	GO:0072111	cell proliferation involved in kidney development	biological_process	0.028788	1	43	12	17691
	GO:0072182	regulation of nephron tubule epithelial cell differentiation	biological_process	0.028788	1	43	12	17691
	GO:0044706	multi-multicellular organism process	biological_process	0.029218	2	43	110	17691
	GO:0031410	cytoplasmic vesicle	cellular_component	0.029875	5	43	722	17691
	GO:0060322	head development	biological_process	0.030047	4	43	487	17691
	GO:0001838	embryonic epithelial tube formation	biological_process	0.030301	2	43	112	17691
	GO:0072006	nephron development	biological_process	0.030301	2	43	112	17691
	GO:0072175	epithelial tube formation	biological_process	0.030301	2	43	112	17691
	GO:0032239	regulation of nucleobase-containing compound transport	biological_process	0.03115	1	43	13	17691
	GO:0034063	stress granule assembly	biological_process	0.03115	1	43	13	17691
	GO:0061548	ganglion development	biological_process	0.03115	1	43	13	17691
	GO:0090330	regulation of platelet aggregation	biological_process	0.03115	1	43	13	17691
	GO:0051051	negative regulation of transport	biological_process	0.031449	3	43	284	17691
	GO:0002262	myeloid cell homeostasis	biological_process	0.031561	2	43	115	17691
	GO:1903507	negative regulation of nucleic acid-templated transcription	biological_process	0.031784	6	43	993	17691
	GO:0051656	establishment of organelle localization	biological_process	0.032077	3	43	286	17691
	GO:0048589	developmental growth	biological_process	0.032648	4	43	500	17691
	GO:0050821	protein stabilization	biological_process	0.032678	2	43	117	17691
	GO:1902679	negative regulation of RNA biosynthetic process	biological_process	0.033019	6	43	1002	17691
	GO:0044241	lipid digestion	biological_process	0.033507	1	43	14	17691
	GO:1903861	positive regulation of dendrite extension	biological_process	0.033507	1	43	14	17691
	GO:0031091	platelet alpha granule	cellular_component	0.033507	1	43	14	17691
	GO:0043586	tongue development	biological_process	0.033507	1	43	14	17691
	GO:0060231	mesenchymal to epithelial transition	biological_process	0.033507	1	43	14	17691
	GO:0072160	nephron tubule epithelial cell differentiation	biological_process	0.033507	1	43	14	17691
	GO:0072202	cell differentiation involved in metanephros development	biological_process	0.033507	1	43	14	17691
	GO:0072283	metanephric renal vesicle morphogenesis	biological_process	0.033507	1	43	14	17691
	GO:2000136	regulation of cell proliferation involved in heart morphogenesis	biological_process	0.033507	1	43	14	17691
	GO:2000696	regulation of epithelial cell differentiation involved in kidney development	biological_process	0.033507	1	43	14	17691
	GO:2001014	regulation of skeletal muscle cell differentiation	biological_process	0.033507	1	43	14	17691
	GO:0032501	multicellular organismal process	biological_process	0.033717	19	43	5303	17691
	GO:0021543	pallium development	biological_process	0.033861	2	43	119	17691
	GO:0050954	sensory perception of mechanical stimulus	biological_process	0.033863	2	43	119	17691
	GO:0072073	kidney epithelium development	biological_process	0.033863	2	43	119	17691
	GO:0006810	transport	biological_process	0.034825	14	43	3523	17691
	GO:0048639	positive regulation of developmental growth	biological_process	0.035438	2	43	122	17691
	GO:0001085	RNA polymerase II transcription factor binding	molecular_function	0.035438	2	43	122	17691
	GO:0031489	myosin V binding	molecular_function	0.035743	1	43	15	17691
	GO:1903859	regulation of dendrite extension	biological_process	0.035858	1	43	15	17691
	GO:0021783	preganglionic parasympathetic fiber development	biological_process	0.035858	1	43	15	17691
	GO:0047496	vesicle transport along microtubule	biological_process	0.035858	1	43	15	17691
	GO:0061323	cell proliferation involved in heart morphogenesis	biological_process	0.035858	1	43	15	17691
	GO:0072215	regulation of metanephros development	biological_process	0.035858	1	43	15	17691
	GO:0044767	single-organism developmental process	biological_process	0.035876	16	43	4240	17691
	GO:0016192	vesicle-mediated transport	biological_process	0.03589	6	43	1022	17691
	GO:0051253	negative regulation of RNA metabolic process	biological_process	0.037513	6	43	1033	17691
	GO:0072089	stem cell proliferation	biological_process	0.037581	2	43	126	17691
	GO:0008757	S-adenosylmethionine-dependent methyltransferase activity	molecular_function	0.038124	2	43	127	17691
	GO:0035148	tube formation	biological_process	0.038124	2	43	127	17691
	GO:0060850	regulation of transcription involved in cell fate commitment	biological_process	0.038193	1	43	16	17691
	GO:0005112	Notch binding	molecular_function	0.038203	1	43	16	17691
	GO:0032727	positive regulation of interferon-alpha production	biological_process	0.038203	1	43	16	17691
	GO:0090190	positive regulation of branching involved in ureteric bud morphogenesis	biological_process	0.038203	1	43	16	17691
	GO:0006811	ion transport	biological_process	0.038224	7	43	1319	17691
	GO:0032502	developmental process	biological_process	0.0384	16	43	4274	17691
	GO:0050767	regulation of neurogenesis	biological_process	0.039854	4	43	533	17691
	GO:0033032	regulation of myeloid cell apoptotic process	biological_process	0.04009	1	43	17	17691
	GO:0042127	regulation of cell proliferation	biological_process	0.04029	6	43	1051	17691
	GO:0032332	positive regulation of chondrocyte differentiation	biological_process	0.040476	1	43	17	17691
	GO:0045686	negative regulation of glial cell differentiation	biological_process	0.040533	1	43	17	17691
	GO:0005229	intracellular calcium activated chloride channel activity	molecular_function	0.040543	1	43	17	17691
	GO:0033363	secretory granule organization	biological_process	0.040543	1	43	17	17691
	GO:0048486	parasympathetic nervous system development	biological_process	0.040543	1	43	17	17691
	GO:0060602	branch elongation of an epithelium	biological_process	0.040543	1	43	17	17691
	GO:0061213	positive regulation of mesonephros development	biological_process	0.040543	1	43	17	17691
	GO:0072077	renal vesicle morphogenesis	biological_process	0.040543	1	43	17	17691
	GO:0072234	metanephric nephron tubule development	biological_process	0.040543	1	43	17	17691
	GO:0004866	endopeptidase inhibitor activity	molecular_function	0.040887	2	43	132	17691
	GO:0016331	morphogenesis of embryonic epithelium	biological_process	0.040887	2	43	132	17691
	GO:0009887	organ morphogenesis	biological_process	0.041028	5	43	787	17691
	GO:0051924	regulation of calcium ion transport	biological_process	0.041826	2	43	134	17691
	GO:0048699	generation of neurons	biological_process	0.042257	6	43	1063	17691
	GO:0001533	cornified envelope	cellular_component	0.042477	1	43	18	17691
	GO:0008569	ATP-dependent microtubule motor activity, minus-end-directed	molecular_function	0.042877	1	43	18	17691
	GO:0048710	regulation of astrocyte differentiation	biological_process	0.042877	1	43	18	17691
	GO:0060039	pericardium development	biological_process	0.042877	1	43	18	17691
	GO:0072079	nephron tubule formation	biological_process	0.042877	1	43	18	17691
	GO:0072087	renal vesicle development	biological_process	0.042877	1	43	18	17691
	GO:0021953	central nervous system neuron differentiation	biological_process	0.04372	2	43	137	17691
	GO:0007219	Notch signaling pathway	biological_process	0.04372	2	43	137	17691
	GO:2000027	regulation of organ morphogenesis	biological_process	0.043723	2	43	137	17691
	GO:0033028	myeloid cell apoptotic process	biological_process	0.044755	1	43	19	17691
	GO:0050851	antigen receptor-mediated signaling pathway	biological_process	0.044877	2	43	139	17691
	GO:0061135	endopeptidase regulator activity	molecular_function	0.044877	2	43	139	17691
	GO:1903077	negative regulation of protein localization to plasma membrane	biological_process	0.045139	1	43	19	17691
	GO:1904376	negative regulation of protein localization to cell periphery	biological_process	0.045139	1	43	19	17691
	GO:0050857	positive regulation of antigen receptor-mediated signaling pathway	biological_process	0.045202	1	43	19	17691
	GO:0048857	neural nucleus development	biological_process	0.045206	1	43	19	17691
	GO:0008171	O-methyltransferase activity	molecular_function	0.045206	1	43	19	17691
	GO:0032647	regulation of interferon-alpha production	biological_process	0.045206	1	43	19	17691
	GO:0032878	regulation of establishment or maintenance of cell polarity	biological_process	0.045206	1	43	19	17691
	GO:0042474	middle ear morphogenesis	biological_process	0.045206	1	43	19	17691
	GO:0048745	smooth muscle tissue development	biological_process	0.045206	1	43	19	17691
	GO:0072170	metanephric tubule development	biological_process	0.045206	1	43	19	17691
	GO:0090103	cochlea morphogenesis	biological_process	0.045206	1	43	19	17691
	GO:0090189	regulation of branching involved in ureteric bud morphogenesis	biological_process	0.045206	1	43	19	17691
	GO:0010001	glial cell differentiation	biological_process	0.045457	2	43	140	17691
	GO:0006479	protein methylation	biological_process	0.045459	2	43	140	17691
	GO:0008213	protein alkylation	biological_process	0.045459	2	43	140	17691
	GO:0051962	positive regulation of nervous system development	biological_process	0.045875	3	43	330	17691
	GO:2001258	negative regulation of cation channel activity	biological_process	0.047079	1	43	20	17691
	GO:0014014	negative regulation of gliogenesis	biological_process	0.047519	1	43	20	17691
	GO:0021544	subpallium development	biological_process	0.047519	1	43	20	17691
	GO:0001759	organ induction	biological_process	0.047529	1	43	20	17691
	GO:0032607	interferon-alpha production	biological_process	0.047529	1	43	20	17691
	GO:0033962	cytoplasmic mRNA processing body assembly	biological_process	0.047529	1	43	20	17691
	GO:0050974	detection of mechanical stimulus involved in sensory perception	biological_process	0.047529	1	43	20	17691
	GO:0060037	pharyngeal system development	biological_process	0.047529	1	43	20	17691
	GO:0060914	heart formation	biological_process	0.047529	1	43	20	17691
	GO:0061217	regulation of mesonephros development	biological_process	0.047529	1	43	20	17691
	GO:0072243	metanephric nephron epithelium development	biological_process	0.047529	1	43	20	17691
	GO:0006366	transcription from RNA polymerase II promoter	biological_process	0.048327	8	43	1690	17691
	GO:2000026	regulation of multicellular organismal development	biological_process	0.048767	7	43	1391	17691
	GO:0051179	localization	biological_process	0.049482	17	43	4771	17691
	GO:0030414	peptidase inhibitor activity	molecular_function	0.049608	2	43	147	17691
	GO:2000113	negative regulation of cellular macromolecule biosynthetic process	biological_process	0.049618	6	43	1106	17691
	GO:0032588	trans-Golgi network membrane	cellular_component	0.049811	1	43	21	17691
	GO:0033081	regulation of T cell differentiation in thymus	biological_process	0.049842	1	43	21	17691
	GO:2000398	regulation of thymocyte aggregation	biological_process	0.049842	1	43	21	17691
	GO:0021884	forebrain neuron development	biological_process	0.049846	1	43	21	17691
	GO:0007618	mating	biological_process	0.049846	1	43	21	17691
	GO:0045687	positive regulation of glial cell differentiation	biological_process	0.049846	1	43	21	17691
	GO:0072273	metanephric nephron morphogenesis	biological_process	0.049846	1	43	21	17691
	GO:2000826	regulation of heart morphogenesis	biological_process	0.049846	1	43	21	17691
At 96 hpi	GO:0044767	single-organism developmental process	biological_process	2.6031e-08	168	486	4240	17691
	GO:0032502	developmental process	biological_process	2.6727e-08	169	486	4274	17691
	GO:0007275	multicellular organismal development	biological_process	3.3044e-08	144	486	3488	17691
	GO:0048856	anatomical structure development	biological_process	1.3346e-07	156	486	3953	17691
	GO:0045746	negative regulation of Notch signaling pathway	biological_process	3.0912e-07	8	486	26	17691
	GO:0048731	system development	biological_process	3.4667e-07	132	486	3247	17691
	GO:0030154	cell differentiation	biological_process	4.0688e-06	113	486	2755	17691
	GO:0007229	integrin-mediated signaling pathway	biological_process	5.216e-06	11	486	74	17691
	GO:0007219	Notch signaling pathway	biological_process	5.5441e-06	15	486	137	17691
	GO:0008593	regulation of Notch signaling pathway	biological_process	6.6625e-06	10	486	62	17691
	GO:0009790	embryo development	biological_process	1.031e-05	44	486	802	17691
	GO:0048869	cellular developmental process	biological_process	1.2115e-05	120	486	3038	17691
	GO:0007166	cell surface receptor signaling pathway	biological_process	2.724e-05	81	486	1883	17691
	GO:0043009	chordate embryonic development	biological_process	3.3198e-05	31	486	510	17691
	GO:0009792	embryo development ending in birth or egg hatching	biological_process	4.7858e-05	31	486	520	17691
	GO:0071559	response to transforming growth factor beta	biological_process	4.7901e-05	15	486	164	17691
	GO:0048513	organ development	biological_process	5.249e-05	96	486	2376	17691
	GO:0009887	organ morphogenesis	biological_process	6.7279e-05	41	486	787	17691
	GO:0070848	response to growth factor	biological_process	6.939e-05	28	486	457	17691
	GO:0046332	SMAD binding	molecular_function	8.5745e-05	9	486	67	17691
	GO:0030054	cell junction	cellular_component	9.2387e-05	32	486	564	17691
	GO:0009888	tissue development	biological_process	0.00010559	64	486	1451	17691
	GO:0071363	cellular response to growth factor stimulus	biological_process	0.00010561	27	486	444	17691
	GO:0045619	regulation of lymphocyte differentiation	biological_process	0.00010658	12	486	119	17691
	GO:0071560	cellular response to transforming growth factor beta stimulus	biological_process	0.00012789	14	486	159	17691
	GO:0030098	lymphocyte differentiation	biological_process	0.00015504	18	486	245	17691
	GO:0007179	transforming growth factor beta receptor signaling pathway	biological_process	0.00019825	12	486	127	17691
	GO:0001763	morphogenesis of a branching structure	biological_process	0.00027454	14	486	171	17691
	GO:0016043	cellular component organization	biological_process	0.00031037	172	486	5000	17691
	GO:0070161	anchoring junction	cellular_component	0.00032628	17	486	238	17691
	GO:0031982	vesicle	cellular_component	0.00032857	41	486	848	17691
	GO:0045580	regulation of T cell differentiation	biological_process	0.00033035	10	486	97	17691
	GO:0002724	regulation of T cell cytokine production	biological_process	0.00034085	5	486	23	17691
	GO:0071840	cellular component organization or biogenesis	biological_process	0.00035697	176	486	5150	17691
	GO:0002725	negative regulation of T cell cytokine production	biological_process	0.00038322	3	486	6	17691
	GO:0047631	ADP-ribose diphosphatase activity	molecular_function	0.00038542	3	486	6	17691
	GO:0060462	lung lobe development	biological_process	0.00038742	3	486	6	17691
	GO:0060463	lung lobe morphogenesis	biological_process	0.00038742	3	486	6	17691
	GO:0031410	cytoplasmic vesicle	cellular_component	0.00043082	36	486	722	17691
	GO:0042063	gliogenesis	biological_process	0.00046309	14	486	180	17691
	GO:0010001	glial cell differentiation	biological_process	0.00048859	12	486	140	17691
	GO:0007399	nervous system development	biological_process	0.00055128	64	486	1541	17691
	GO:0010033	response to organic substance	biological_process	0.00056523	76	486	1909	17691
	GO:0005912	adherens junction	cellular_component	0.00061623	16	486	229	17691
	GO:0006814	sodium ion transport	biological_process	0.00062803	12	486	144	17691
	GO:0044763	single-organism cellular process	biological_process	0.00068557	330	486	10773	17691
	GO:0048523	negative regulation of cellular process	biological_process	0.00072401	124	486	3466	17691
	GO:0042799	histone methyltransferase activity (H4-K20 specific)	molecular_function	0.00074938	2	486	2	17691
	GO:0021893	cerebral cortex GABAergic interneuron fate commitment	biological_process	0.00075095	2	486	2	17691
	GO:0061075	positive regulation of neural retina development	biological_process	0.00075095	2	486	2	17691
	GO:1902868	positive regulation of retina development in camera-type eye	biological_process	0.00075095	2	486	2	17691
	GO:1902871	positive regulation of amacrine cell differentiation	biological_process	0.00075095	2	486	2	17691
	GO:0002514	B cell tolerance induction	biological_process	0.00075314	2	486	2	17691
	GO:0002661	regulation of B cell tolerance induction	biological_process	0.00075314	2	486	2	17691
	GO:0002663	positive regulation of B cell tolerance induction	biological_process	0.00075314	2	486	2	17691
	GO:0004801	sedoheptulose-7-phosphate:D-glyceraldehyde-3-phosphate glyceronetransferase activity	molecular_function	0.00075322	2	486	2	17691
	GO:0007178	transmembrane receptor protein serine/threonine kinase signaling pathway	biological_process	0.00078213	17	486	257	17691
	GO:0001501	skeletal system development	biological_process	0.00078529	23	486	402	17691
	GO:1903706	regulation of hemopoiesis	biological_process	0.00085171	17	486	259	17691
	GO:0043565	sequence-specific DNA binding	molecular_function	0.00090016	44	486	978	17691
	GO:0003208	cardiac ventricle morphogenesis	biological_process	0.0010095	7	486	58	17691
	GO:0001701	in utero embryonic development	biological_process	0.0010271	18	486	287	17691
	GO:0021892	cerebral cortex GABAergic interneuron differentiation	biological_process	0.0010385	3	486	8	17691
	GO:0048755	branching morphogenesis of a nerve	biological_process	0.0010386	3	486	8	17691
	GO:0001706	endoderm formation	biological_process	0.0010724	6	486	43	17691
	GO:0048519	negative regulation of biological process	biological_process	0.0011031	130	486	3703	17691
	GO:0003007	heart morphogenesis	biological_process	0.0011774	14	486	198	17691
	GO:0001704	formation of primary germ layer	biological_process	0.0011999	9	486	95	17691
	GO:0002369	T cell cytokine production	biological_process	0.0012336	5	486	30	17691
	GO:0030217	T cell differentiation	biological_process	0.0012394	13	486	177	17691
	GO:0007492	endoderm development	biological_process	0.0012399	7	486	60	17691
	GO:0002719	negative regulation of cytokine production involved in immune response	biological_process	0.0012579	4	486	18	17691
	GO:0044699	single-organism process	biological_process	0.0013576	358	486	11920	17691
	GO:0005813	centrosome	cellular_component	0.001405	25	486	472	17691
	GO:0048644	muscle organ morphogenesis	biological_process	0.0014379	8	486	79	17691
	GO:0022008	neurogenesis	biological_process	0.001438	49	486	1148	17691
	GO:0002704	negative regulation of leukocyte mediated immunity	biological_process	0.0014382	5	486	31	17691
	GO:2000026	regulation of multicellular organismal development	biological_process	0.0015314	57	486	1391	17691
	GO:0005925	focal adhesion	cellular_component	0.0015416	10	486	118	17691
	GO:0002507	tolerance induction	biological_process	0.0015593	4	486	19	17691
	GO:0046174	polyol catabolic process	biological_process	0.0015619	4	486	19	17691
	GO:0070412	R-SMAD binding	molecular_function	0.0015706	4	486	19	17691
	GO:0071310	cellular response to organic substance	biological_process	0.0016059	63	486	1577	17691
	GO:0031625	ubiquitin protein ligase binding	molecular_function	0.0016472	15	486	228	17691
	GO:0009653	anatomical structure morphogenesis	biological_process	0.0016538	82	486	2173	17691
	GO:0072358	cardiovascular system development	biological_process	0.0016654	36	486	779	17691
	GO:0072359	circulatory system development	biological_process	0.0016654	36	486	779	17691
	GO:0005815	microtubule organizing center	cellular_component	0.001752	29	486	587	17691
	GO:0001654	eye development	biological_process	0.0017638	17	486	277	17691
	GO:0007369	gastrulation	biological_process	0.0017867	11	486	141	17691
	GO:0021782	glial cell development	biological_process	0.0018158	7	486	64	17691
	GO:0048468	cell development	biological_process	0.0018483	65	486	1648	17691
	GO:0005924	cell-substrate adherens junction	cellular_component	0.0018612	10	486	121	17691
	GO:0009719	response to endogenous stimulus	biological_process	0.0019094	43	486	987	17691
	GO:0034405	response to fluid shear stress	biological_process	0.0019132	4	486	20	17691
	GO:0045597	positive regulation of cell differentiation	biological_process	0.0019463	31	486	646	17691
	GO:0009893	positive regulation of metabolic process	biological_process	0.0020709	107	486	3000	17691
	GO:0034713	type I transforming growth factor beta receptor binding	molecular_function	0.0021192	3	486	10	17691
	GO:0048518	positive regulation of biological process	biological_process	0.0021596	156	486	4649	17691
	GO:0045335	phagocytic vesicle	cellular_component	0.0021668	7	486	66	17691
	GO:0035088	establishment or maintenance of apical/basal cell polarity	biological_process	0.0022045	5	486	34	17691
	GO:0061245	establishment or maintenance of bipolar cell polarity	biological_process	0.0022045	5	486	34	17691
	GO:0060170	ciliary membrane	cellular_component	0.0022075	5	486	34	17691
	GO:0043010	camera-type eye development	biological_process	0.0022082	15	486	235	17691
	GO:0021882	regulation of transcription from RNA polymerase II promoter involved in forebrain neuron fate commitment	biological_process	0.002214	2	486	3	17691
	GO:0021898	commitment of multipotent stem cells to neuronal lineage in forebrain	biological_process	0.002214	2	486	3	17691
	GO:1902869	regulation of amacrine cell differentiation	biological_process	0.002214	2	486	3	17691
	GO:1990696	USH2 complex	cellular_component	0.0022183	2	486	3	17691
	GO:0044214	spanning component of plasma membrane	cellular_component	0.0022184	2	486	3	17691
	GO:0089717	spanning component of membrane	cellular_component	0.0022184	2	486	3	17691
	GO:0016744	transferase activity, transferring aldehyde or ketonic groups	molecular_function	0.0022184	2	486	3	17691
	GO:0030055	cell-substrate junction	cellular_component	0.0022323	10	486	124	17691
	GO:1903322	positive regulation of protein modification by small protein conjugation or removal	biological_process	0.0022594	9	486	104	17691
	GO:0010604	positive regulation of macromolecule metabolic process	biological_process	0.0022739	94	486	2584	17691
	GO:0070887	cellular response to chemical stimulus	biological_process	0.0024517	73	486	1918	17691
	GO:0051179	localization	biological_process	0.0025766	159	486	4771	17691
	GO:0044389	ubiquitin-like protein ligase binding	molecular_function	0.0025994	15	486	239	17691
	GO:0042176	regulation of protein catabolic process	biological_process	0.0026516	19	486	338	17691
	GO:0030198	extracellular matrix organization	biological_process	0.0026583	14	486	216	17691
	GO:0007507	heart development	biological_process	0.0027126	22	486	416	17691
	GO:0043062	extracellular structure organization	biological_process	0.0027724	14	486	217	17691
	GO:0048585	negative regulation of response to stimulus	biological_process	0.0028351	48	486	1157	17691
	GO:0097154	GABAergic neuron differentiation	biological_process	0.0028791	3	486	11	17691
	GO:0006098	pentose-phosphate shunt	biological_process	0.0028834	3	486	11	17691
	GO:0048522	positive regulation of cellular process	biological_process	0.0029842	138	486	4071	17691
	GO:0048562	embryonic organ morphogenesis	biological_process	0.0032789	15	486	245	17691
	GO:0022011	myelination in peripheral nervous system	biological_process	0.0032897	4	486	23	17691
	GO:0032292	peripheral nervous system axon ensheathment	biological_process	0.0032897	4	486	23	17691
	GO:0046856	phosphatidylinositol dephosphorylation	biological_process	0.0032897	4	486	23	17691
	GO:0048705	skeletal system morphogenesis	biological_process	0.0034073	14	486	222	17691
	GO:0001655	urogenital system development	biological_process	0.0036817	15	486	248	17691
	GO:0001071	nucleic acid binding transcription factor activity	molecular_function	0.0036867	39	486	905	17691
	GO:0003700	transcription factor activity, sequence-specific DNA binding	molecular_function	0.0036867	39	486	905	17691
	GO:0030324	lung development	biological_process	0.0037083	10	486	133	17691
	GO:0002710	negative regulation of T cell mediated immunity	biological_process	0.003748	3	486	12	17691
	GO:0048666	neuron development	biological_process	0.0037792	34	486	761	17691
	GO:0060415	muscle tissue morphogenesis	biological_process	0.0038407	7	486	73	17691
	GO:0002701	negative regulation of production of molecular mediator of immune response	biological_process	0.0038426	4	486	24	17691
	GO:0002707	negative regulation of lymphocyte mediated immunity	biological_process	0.0038503	4	486	24	17691
	GO:0045621	positive regulation of lymphocyte differentiation	biological_process	0.0038581	7	486	73	17691
	GO:0048598	embryonic morphogenesis	biological_process	0.0039426	24	486	483	17691
	GO:0048706	embryonic skeletal system development	biological_process	0.0039631	9	486	113	17691
	GO:0007167	enzyme linked receptor protein signaling pathway	biological_process	0.0039974	31	486	678	17691
	GO:0060429	epithelium development	biological_process	0.0041673	37	486	853	17691
	GO:0018210	peptidyl-threonine modification	biological_process	0.0043184	8	486	94	17691
	GO:0030323	respiratory tube development	biological_process	0.0043457	10	486	136	17691
	GO:0047184	1-acylglycerophosphocholine O-acyltransferase activity	molecular_function	0.0043547	2	486	4	17691
	GO:0002139	stereocilia coupling link	cellular_component	0.0043559	2	486	4	17691
	GO:0002141	stereocilia ankle link	cellular_component	0.0043559	2	486	4	17691
	GO:0002142	stereocilia ankle link complex	cellular_component	0.0043559	2	486	4	17691
	GO:0061689	tricellular tight junction	cellular_component	0.0043561	2	486	4	17691
	GO:0045732	positive regulation of protein catabolic process	biological_process	0.004361	12	486	181	17691
	GO:0007423	sensory organ development	biological_process	0.0043648	22	486	433	17691
	GO:0014044	Schwann cell development	biological_process	0.0045005	4	486	25	17691
	GO:0061138	morphogenesis of a branching epithelium	biological_process	0.0045317	11	486	159	17691
	GO:0048701	embryonic cranial skeleton morphogenesis	biological_process	0.0045635	5	486	40	17691
	GO:0035987	endodermal cell differentiation	biological_process	0.0045648	5	486	40	17691
	GO:0030182	neuron differentiation	biological_process	0.0047131	40	486	948	17691
	GO:0002643	regulation of tolerance induction	biological_process	0.0047746	3	486	13	17691
	GO:0051093	negative regulation of developmental process	biological_process	0.004782	30	486	658	17691
	GO:0017017	MAP kinase tyrosine/serine/threonine phosphatase activity	molecular_function	0.0047887	3	486	13	17691
	GO:0005790	smooth endoplasmic reticulum	cellular_component	0.0047908	3	486	13	17691
	GO:0019682	glyceraldehyde-3-phosphate metabolic process	biological_process	0.0047978	3	486	13	17691
	GO:0008284	positive regulation of cell proliferation	biological_process	0.0048363	28	486	602	17691
	GO:0098609	cell-cell adhesion	biological_process	0.0048836	30	486	659	17691
	GO:0051094	positive regulation of developmental process	biological_process	0.0049973	41	486	981	17691
	GO:0002718	regulation of cytokine production involved in immune response	biological_process	0.0050265	6	486	58	17691
	GO:0006366	transcription from RNA polymerase II promoter	biological_process	0.0051134	64	486	1690	17691
	GO:0005913	cell-cell adherens junction	cellular_component	0.0051802	7	486	77	17691
	GO:0090092	regulation of transmembrane receptor protein serine/threonine kinase signaling pathway	biological_process	0.0051838	12	486	185	17691
	GO:0002823	negative regulation of adaptive immune response based on somatic recombination of immune receptors built from immunoglobulin superfamily domains	biological_process	0.0051894	4	486	26	17691
	GO:0031988	membrane-bounded vesicle	cellular_component	0.0053105	30	486	663	17691
	GO:0048583	regulation of response to stimulus	biological_process	0.0053214	99	486	2825	17691
	GO:1903708	positive regulation of hemopoiesis	biological_process	0.0053271	10	486	140	17691
	GO:0045596	negative regulation of cell differentiation	biological_process	0.0053789	23	486	468	17691
	GO:0048870	cell motility	biological_process	0.0053877	46	486	1136	17691
	GO:0051674	localization of cell	biological_process	0.0053877	46	486	1136	17691
	GO:0044430	cytoskeletal part	cellular_component	0.0056459	48	486	1200	17691
	GO:0007159	leukocyte cell-cell adhesion	biological_process	0.005714	19	486	363	17691
	GO:0048729	tissue morphogenesis	biological_process	0.0057803	25	486	526	17691
	GO:1903725	regulation of phospholipid metabolic process	biological_process	0.0059502	6	486	60	17691
	GO:0033549	MAP kinase phosphatase activity	molecular_function	0.0059726	3	486	14	17691
	GO:0006595	polyamine metabolic process	biological_process	0.0059734	3	486	14	17691
	GO:0071889	14-3-3 protein binding	molecular_function	0.0059764	3	486	14	17691
	GO:0007155	cell adhesion	biological_process	0.0060102	41	486	992	17691
	GO:0016311	dephosphorylation	biological_process	0.0061328	20	486	392	17691
	GO:0051216	cartilage development	biological_process	0.0062276	11	486	166	17691
	GO:1903320	regulation of protein modification by small protein conjugation or removal	biological_process	0.0063696	13	486	214	17691
	GO:0072163	mesonephric epithelium development	biological_process	0.0063803	7	486	80	17691
	GO:0072164	mesonephric tubule development	biological_process	0.0063803	7	486	80	17691
	GO:0030139	endocytic vesicle	cellular_component	0.006508	9	486	122	17691
	GO:0022610	biological adhesion	biological_process	0.0066395	41	486	998	17691
	GO:0030097	hemopoiesis	biological_process	0.0067632	27	486	589	17691
	GO:0045595	regulation of cell differentiation	biological_process	0.0067783	48	486	1212	17691
	GO:0048048	embryonic eye morphogenesis	biological_process	0.0067857	4	486	28	17691
	GO:0014888	striated muscle adaptation	biological_process	0.0067936	4	486	28	17691
	GO:0002820	negative regulation of adaptive immune response	biological_process	0.0068087	4	486	28	17691
	GO:0043277	apoptotic cell clearance	biological_process	0.0068154	4	486	28	17691
	GO:1903844	regulation of cellular response to transforming growth factor beta stimulus	biological_process	0.0068244	7	486	81	17691
	GO:0008630	intrinsic apoptotic signaling pathway in response to DNA damage	biological_process	0.0068369	7	486	81	17691
	GO:0046488	phosphatidylinositol metabolic process	biological_process	0.0068828	9	486	123	17691
	GO:0051340	regulation of ligase activity	biological_process	0.0069433	6	486	62	17691
	GO:0051338	regulation of transferase activity	biological_process	0.0069441	31	486	705	17691
	GO:0032133	chromosome passenger complex	cellular_component	0.0069606	2	486	5	17691
	GO:0005856	cytoskeleton	cellular_component	0.0070304	57	486	1494	17691
	GO:0043654	recognition of apoptotic cell	biological_process	0.0070885	2	486	5	17691
	GO:0002513	tolerance induction to self antigen	biological_process	0.0070907	2	486	5	17691
	GO:0005638	lamin filament	cellular_component	0.0071284	2	486	5	17691
	GO:0033227	dsRNA transport	biological_process	0.0071284	2	486	5	17691
	GO:0035655	interleukin-18-mediated signaling pathway	biological_process	0.0071284	2	486	5	17691
	GO:0071351	cellular response to interleukin-18	biological_process	0.0071284	2	486	5	17691
	GO:1902715	positive regulation of interferon-gamma secretion	biological_process	0.0071284	2	486	5	17691
	GO:0016093	polyprenol metabolic process	biological_process	0.0071284	2	486	5	17691
	GO:0072001	renal system development	biological_process	0.0071434	13	486	217	17691
	GO:0048699	generation of neurons	biological_process	0.0071536	43	486	1063	17691
	GO:1902105	regulation of leukocyte differentiation	biological_process	0.0072008	12	486	193	17691
	GO:0031489	myosin V binding	molecular_function	0.0072233	3	486	15	17691
	GO:0032880	regulation of protein localization	biological_process	0.0072879	28	486	621	17691
	GO:0072176	nephric duct development	biological_process	0.0073261	3	486	15	17691
	GO:0051156	glucose 6-phosphate metabolic process	biological_process	0.007328	3	486	15	17691
	GO:0006357	regulation of transcription from RNA polymerase II promoter	biological_process	0.0074079	61	486	1624	17691
	GO:0044707	single-multicellular organism process	biological_process	0.0074839	165	486	5105	17691
	GO:0051438	regulation of ubiquitin-protein transferase activity	biological_process	0.0075017	6	486	63	17691
	GO:0019222	regulation of metabolic process	biological_process	0.0076391	168	486	5212	17691
	GO:0030855	epithelial cell differentiation	biological_process	0.007684	22	486	455	17691
	GO:0010761	fibroblast migration	biological_process	0.0077387	4	486	29	17691
	GO:0014037	Schwann cell differentiation	biological_process	0.0077512	4	486	29	17691
	GO:0040007	growth	biological_process	0.0078271	30	486	682	17691
	GO:0003206	cardiac chamber morphogenesis	biological_process	0.0078961	8	486	104	17691
	GO:0071495	cellular response to endogenous stimulus	biological_process	0.0078995	35	486	829	17691
	GO:0031253	cell projection membrane	cellular_component	0.0080644	11	486	172	17691
	GO:0060341	regulation of cellular localization	biological_process	0.0080657	36	486	860	17691
	GO:0048534	hematopoietic or lymphoid organ development	biological_process	0.0080845	28	486	626	17691
	GO:0001823	mesonephros development	biological_process	0.0082903	7	486	84	17691
	GO:0017137	Rab GTPase binding	molecular_function	0.0084084	9	486	127	17691
	GO:0060322	head development	biological_process	0.0085279	23	486	487	17691
	GO:0015630	microtubule cytoskeleton	cellular_component	0.008667	38	486	924	17691
	GO:0001756	somitogenesis	biological_process	0.0087142	6	486	65	17691
	GO:0045197	establishment or maintenance of epithelial cell apical/basal polarity	biological_process	0.0087391	4	486	30	17691
	GO:0048704	embryonic skeletal system morphogenesis	biological_process	0.0088451	7	486	85	17691
	GO:0003677	DNA binding	molecular_function	0.0089658	62	486	1671	17691
	GO:0009894	regulation of catabolic process	biological_process	0.0089849	26	486	574	17691
	GO:0010628	positive regulation of gene expression	biological_process	0.0090615	61	486	1640	17691
	GO:0030101	natural killer cell activation	biological_process	0.0090724	5	486	47	17691
	GO:0030030	cell projection organization	biological_process	0.0092389	42	486	1049	17691
	GO:1903827	regulation of cellular protein localization	biological_process	0.0092508	17	486	327	17691
	GO:0048568	embryonic organ development	biological_process	0.0093342	18	486	354	17691
	GO:0008283	cell proliferation	biological_process	0.0094328	50	486	1297	17691
	GO:0040011	locomotion	biological_process	0.009444	50	486	1297	17691
	GO:0060428	lung epithelium development	biological_process	0.0098362	4	486	31	17691
	GO:0051353	positive regulation of oxidoreductase activity	biological_process	0.0098364	4	486	31	17691
	GO:0000122	negative regulation of transcription from RNA polymerase II promoter	biological_process	0.0098624	29	486	665	17691
	GO:1903845	negative regulation of cellular response to transforming growth factor beta stimulus	biological_process	0.0099174	5	486	48	17691
	GO:0035282	segmentation	biological_process	0.0099489	7	486	87	17691
	GO:0018107	peptidyl-threonine phosphorylation	biological_process	0.0099759	7	486	87	17691
	GO:0045892	negative regulation of transcription, DNA-templated	biological_process	0.00999	39	486	963	17691
	GO:0042552	myelination	biological_process	0.0099995	7	486	87	17691
	GO:0002520	immune system development	biological_process	0.010072	29	486	666	17691
	GO:0051347	positive regulation of transferase activity	biological_process	0.010171	21	486	439	17691
	GO:0060541	respiratory system development	biological_process	0.010179	10	486	154	17691
	GO:0009952	anterior/posterior pattern specification	biological_process	0.010257	11	486	178	17691
	GO:0070141	response to UV-A	biological_process	0.010425	2	486	6	17691
	GO:0008327	methyl-CpG binding	molecular_function	0.010459	3	486	17	17691
	GO:0034773	histone H4-K20 trimethylation	biological_process	0.010482	2	486	6	17691
	GO:0051940	regulation of catecholamine uptake involved in synaptic transmission	biological_process	0.010484	2	486	6	17691
	GO:0035881	amacrine cell differentiation	biological_process	0.010489	2	486	6	17691
	GO:0046533	negative regulation of photoreceptor cell differentiation	biological_process	0.010489	2	486	6	17691
	GO:0061074	regulation of neural retina development	biological_process	0.010489	2	486	6	17691
	GO:1902866	regulation of retina development in camera-type eye	biological_process	0.010489	2	486	6	17691
	GO:0048793	pronephros development	biological_process	0.010491	2	486	6	17691
	GO:0043425	bHLH transcription factor binding	molecular_function	0.010492	3	486	17	17691
	GO:0035089	establishment of apical/basal cell polarity	biological_process	0.010493	3	486	17	17691
	GO:0043083	synaptic cleft	cellular_component	0.010498	2	486	6	17691
	GO:0009052	pentose-phosphate shunt, non-oxidative branch	biological_process	0.010499	2	486	6	17691
	GO:0031657	regulation of cyclin-dependent protein serine/threonine kinase activity involved in G1/S transition of mitotic cell cycle	biological_process	0.010499	2	486	6	17691
	GO:0031659	positive regulation of cyclin-dependent protein serine/threonine kinase activity involved in G1/S transition of mitotic cell cycle	biological_process	0.010499	2	486	6	17691
	GO:0070673	response to interleukin-18	biological_process	0.010499	2	486	6	17691
	GO:0000188	inactivation of MAPK activity	biological_process	0.010501	3	486	17	17691
	GO:0035743	CD4-positive, alpha-beta T cell cytokine production	biological_process	0.010517	3	486	17	17691
	GO:0014902	myotube differentiation	biological_process	0.010587	7	486	88	17691
	GO:1903047	mitotic cell cycle process	biological_process	0.010627	24	486	525	17691
	GO:0009968	negative regulation of signal transduction	biological_process	0.010782	36	486	877	17691
	GO:0033619	membrane protein proteolysis	biological_process	0.0108	5	486	49	17691
	GO:1903561	extracellular vesicle	cellular_component	0.010818	6	486	68	17691
	GO:0005905	coated pit	cellular_component	0.010966	4	486	32	17691
	GO:0008305	integrin complex	cellular_component	0.011003	4	486	32	17691
	GO:0045893	positive regulation of transcription, DNA-templated	biological_process	0.011012	52	486	1371	17691
	GO:0000902	cell morphogenesis	biological_process	0.011078	42	486	1061	17691
	GO:0031398	positive regulation of protein ubiquitination	biological_process	0.011241	7	486	89	17691
	GO:0007272	ensheathment of neurons	biological_process	0.011257	7	486	89	17691
	GO:0008366	axon ensheathment	biological_process	0.011257	7	486	89	17691
	GO:0016049	cell growth	biological_process	0.011436	16	486	308	17691
	GO:0061061	muscle structure development	biological_process	0.011437	21	486	444	17691
	GO:0017016	Ras GTPase binding	molecular_function	0.01149	14	486	256	17691
	GO:0007389	pattern specification process	biological_process	0.011544	18	486	362	17691
	GO:0002367	cytokine production involved in immune response	biological_process	0.011587	6	486	69	17691
	GO:0033209	tumor necrosis factor-mediated signaling pathway	biological_process	0.011748	5	486	50	17691
	GO:0001558	regulation of cell growth	biological_process	0.011871	14	486	257	17691
	GO:0051254	positive regulation of RNA metabolic process	biological_process	0.01211	55	486	1473	17691
	GO:0010605	negative regulation of macromolecule metabolic process	biological_process	0.012168	69	486	1922	17691
	GO:0000278	mitotic cell cycle	biological_process	0.012216	28	486	647	17691
	GO:0032924	activin receptor signaling pathway	biological_process	0.012224	4	486	33	17691
	GO:0021895	cerebral cortex neuron differentiation	biological_process	0.012355	3	486	18	17691
	GO:0032770	positive regulation of monooxygenase activity	biological_process	0.012367	3	486	18	17691
	GO:0000904	cell morphogenesis involved in differentiation	biological_process	0.012477	27	486	619	17691
	GO:0001933	negative regulation of protein phosphorylation	biological_process	0.012599	15	486	285	17691
	GO:0003205	cardiac chamber development	biological_process	0.012832	9	486	136	17691
	GO:0003002	regionalization	biological_process	0.012939	15	486	286	17691
	GO:0016477	cell migration	biological_process	0.012995	41	486	1041	17691
	GO:0007173	epidermal growth factor receptor signaling pathway	biological_process	0.013204	6	486	71	17691
	GO:0043230	extracellular organelle	cellular_component	0.013223	6	486	71	17691
	GO:0009966	regulation of signal transduction	biological_process	0.01342	76	486	2159	17691
	GO:0009892	negative regulation of metabolic process	biological_process	0.013458	74	486	2094	17691
	GO:0035850	epithelial cell differentiation involved in kidney development	biological_process	0.013591	4	486	34	17691
	GO:0098636	protein complex involved in cell adhesion	cellular_component	0.013594	4	486	34	17691
	GO:0051240	positive regulation of multicellular organismal process	biological_process	0.013632	45	486	1168	17691
	GO:0010648	negative regulation of cell communication	biological_process	0.013774	38	486	953	17691
	GO:0050777	negative regulation of immune response	biological_process	0.014079	7	486	93	17691
	GO:0032585	multivesicular body membrane	cellular_component	0.014121	2	486	7	17691
	GO:0060350	endochondral bone morphogenesis	biological_process	0.014136	6	486	72	17691
	GO:0003836	beta-galactoside (CMP) alpha-2,3-sialyltransferase activity	molecular_function	0.014277	2	486	7	17691
	GO:0016023	cytoplasmic membrane-bounded vesicle	cellular_component	0.014306	26	486	597	17691
	GO:0061162	establishment of monopolar cell polarity	biological_process	0.014363	3	486	19	17691
	GO:0043552	positive regulation of phosphatidylinositol 3-kinase activity	biological_process	0.014364	3	486	19	17691
	GO:0048011	neurotrophin TRK receptor signaling pathway	biological_process	0.014381	3	486	19	17691
	GO:0048227	plasma membrane to endosome transport	biological_process	0.014408	2	486	7	17691
	GO:0046532	regulation of photoreceptor cell differentiation	biological_process	0.014421	2	486	7	17691
	GO:2000543	positive regulation of gastrulation	biological_process	0.014423	2	486	7	17691
	GO:0002523	leukocyte migration involved in inflammatory response	biological_process	0.014433	2	486	7	17691
	GO:0005652	nuclear lamina	cellular_component	0.014433	2	486	7	17691
	GO:0006596	polyamine biosynthetic process	biological_process	0.014433	2	486	7	17691
	GO:0032287	peripheral nervous system myelin maintenance	biological_process	0.014433	2	486	7	17691
	GO:0016337	single organismal cell-cell adhesion	biological_process	0.014473	23	486	511	17691
	GO:0002706	regulation of lymphocyte mediated immunity	biological_process	0.014695	8	486	116	17691
	GO:0007422	peripheral nervous system development	biological_process	0.014902	5	486	53	17691
	GO:0002521	leukocyte differentiation	biological_process	0.014928	18	486	372	17691
	GO:0070231	T cell apoptotic process	biological_process	0.01499	4	486	35	17691
	GO:0042127	regulation of cell proliferation	biological_process	0.015002	41	486	1051	17691
	GO:0046839	phospholipid dephosphorylation	biological_process	0.015023	4	486	35	17691
	GO:1903076	regulation of protein localization to plasma membrane	biological_process	0.015046	6	486	73	17691
	GO:1904375	regulation of protein localization to cell periphery	biological_process	0.015046	6	486	73	17691
	GO:0038061	NIK/NF-kappaB signaling	biological_process	0.01506	6	486	73	17691
	GO:0010646	regulation of cell communication	biological_process	0.015189	84	486	2435	17691
	GO:0060255	regulation of macromolecule metabolic process	biological_process	0.015283	148	486	4609	17691
	GO:1903507	negative regulation of nucleic acid-templated transcription	biological_process	0.015793	39	486	993	17691
	GO:0002456	T cell mediated immunity	biological_process	0.015964	6	486	74	17691
	GO:0031267	small GTPase binding	molecular_function	0.016064	14	486	267	17691
	GO:0036477	somatodendritic compartment	cellular_component	0.016117	19	486	403	17691
	GO:0048592	eye morphogenesis	biological_process	0.016135	8	486	118	17691
	GO:0006749	glutathione metabolic process	biological_process	0.016376	4	486	36	17691
	GO:0032925	regulation of activin receptor signaling pathway	biological_process	0.016539	3	486	20	17691
	GO:0051019	mitogen-activated protein kinase binding	molecular_function	0.016543	3	486	20	17691
	GO:0031175	neuron projection development	biological_process	0.016557	27	486	634	17691
	GO:0061339	establishment or maintenance of monopolar cell polarity	biological_process	0.016561	3	486	20	17691
	GO:0010762	regulation of fibroblast migration	biological_process	0.016562	3	486	20	17691
	GO:0002053	positive regulation of mesenchymal cell proliferation	biological_process	0.016592	3	486	20	17691
	GO:0031396	regulation of protein ubiquitination	biological_process	0.016664	11	486	191	17691
	GO:0072073	kidney epithelium development	biological_process	0.016909	8	486	119	17691
	GO:0023057	negative regulation of signaling	biological_process	0.017162	37	486	937	17691
	GO:0023051	regulation of signaling	biological_process	0.017206	83	486	2415	17691
	GO:0001228	transcriptional activator activity, RNA polymerase II transcription regulatory region sequence-specific binding	molecular_function	0.017243	18	486	378	17691
	GO:0002028	regulation of sodium ion transport	biological_process	0.017259	5	486	55	17691
	GO:0000981	RNA polymerase II transcription factor activity, sequence-specific DNA binding	molecular_function	0.01748	27	486	637	17691
	GO:0090596	sensory organ morphogenesis	biological_process	0.01761	12	486	218	17691
	GO:0005911	cell-cell junction	cellular_component	0.017659	16	486	324	17691
	GO:0042692	muscle cell differentiation	biological_process	0.017669	15	486	297	17691
	GO:0009896	positive regulation of catabolic process	biological_process	0.017693	15	486	297	17691
	GO:0045766	positive regulation of angiogenesis	biological_process	0.017729	8	486	120	17691
	GO:0050839	cell adhesion molecule binding	molecular_function	0.017835	10	486	168	17691
	GO:1902679	negative regulation of RNA biosynthetic process	biological_process	0.01799	39	486	1002	17691
	GO:0051253	negative regulation of RNA metabolic process	biological_process	0.018006	40	486	1033	17691
	GO:0031012	extracellular matrix	cellular_component	0.018056	14	486	271	17691
	GO:0090630	activation of GTPase activity	biological_process	0.018064	6	486	76	17691
	GO:0031325	positive regulation of cellular metabolic process	biological_process	0.018529	87	486	2556	17691
	GO:0002709	regulation of T cell mediated immunity	biological_process	0.018534	5	486	56	17691
	GO:0042110	T cell activation	biological_process	0.018603	16	486	326	17691
	GO:0070489	T cell aggregation	biological_process	0.018603	16	486	326	17691
	GO:0019899	enzyme binding	molecular_function	0.018678	56	486	1541	17691
	GO:2000317	negative regulation of T-helper 17 type immune response	biological_process	0.018798	2	486	8	17691
	GO:2000320	negative regulation of T-helper 17 cell differentiation	biological_process	0.018798	2	486	8	17691
	GO:0010763	positive regulation of fibroblast migration	biological_process	0.018836	2	486	8	17691
	GO:0061450	trophoblast cell migration	biological_process	0.01884	2	486	8	17691
	GO:1901163	regulation of trophoblast cell migration	biological_process	0.01884	2	486	8	17691
	GO:0036312	phosphatidylinositol 3-kinase regulatory subunit binding	molecular_function	0.018855	2	486	8	17691
	GO:0006464	cellular protein modification process	biological_process	0.01887	103	486	3095	17691
	GO:0036211	protein modification process	biological_process	0.01887	103	486	3095	17691
	GO:0034770	histone H4-K20 methylation	biological_process	0.018874	2	486	8	17691
	GO:0051934	catecholamine uptake involved in synaptic transmission	biological_process	0.018877	2	486	8	17691
	GO:0072177	mesonephric duct development	biological_process	0.018886	2	486	8	17691
	GO:0032927	positive regulation of activin receptor signaling pathway	biological_process	0.018888	2	486	8	17691
	GO:0002645	positive regulation of tolerance induction	biological_process	0.018896	2	486	8	17691
	GO:0001787	natural killer cell proliferation	biological_process	0.018897	2	486	8	17691
	GO:0035791	platelet-derived growth factor receptor-beta signaling pathway	biological_process	0.018897	2	486	8	17691
	GO:1902713	regulation of interferon-gamma secretion	biological_process	0.018897	2	486	8	17691
	GO:0051234	establishment of localization	biological_process	0.018901	119	486	3639	17691
	GO:0005520	insulin-like growth factor binding	molecular_function	0.018924	3	486	21	17691
	GO:0051043	regulation of membrane protein ectodomain proteolysis	biological_process	0.018945	3	486	21	17691
	GO:0033081	regulation of T cell differentiation in thymus	biological_process	0.018967	3	486	21	17691
	GO:2000398	regulation of thymocyte aggregation	biological_process	0.018967	3	486	21	17691
	GO:0071593	lymphocyte aggregation	biological_process	0.019085	16	486	327	17691
	GO:0032501	multicellular organismal process	biological_process	0.019132	167	486	5303	17691
	GO:0032886	regulation of microtubule-based process	biological_process	0.019155	11	486	195	17691
	GO:1903508	positive regulation of nucleic acid-templated transcription	biological_process	0.019336	52	486	1416	17691
	GO:0002822	regulation of adaptive immune response based on somatic recombination of immune receptors built from immunoglobulin superfamily domains	biological_process	0.019358	8	486	122	17691
	GO:0071356	cellular response to tumor necrosis factor	biological_process	0.019371	8	486	122	17691
	GO:0010629	negative regulation of gene expression	biological_process	0.019374	46	486	1226	17691
	GO:0005515	protein binding	molecular_function	0.019577	173	486	5517	17691
	GO:0098589	membrane region	cellular_component	0.019596	28	486	673	17691
	GO:1902680	positive regulation of RNA biosynthetic process	biological_process	0.020274	52	486	1420	17691
	GO:0002009	morphogenesis of an epithelium	biological_process	0.020354	18	486	385	17691
	GO:0051962	positive regulation of nervous system development	biological_process	0.020623	16	486	330	17691
	GO:0048732	gland development	biological_process	0.020766	15	486	303	17691
	GO:0050793	regulation of developmental process	biological_process	0.020795	65	486	1842	17691
	GO:0070486	leukocyte aggregation	biological_process	0.021109	16	486	331	17691
	GO:0098602	single organism cell adhesion	biological_process	0.021133	24	486	559	17691
	GO:0001570	vasculogenesis	biological_process	0.021285	5	486	58	17691
	GO:0033674	positive regulation of kinase activity	biological_process	0.021301	18	486	387	17691
	GO:0001657	ureteric bud development	biological_process	0.02142	6	486	79	17691
	GO:0090218	positive regulation of lipid kinase activity	biological_process	0.021493	3	486	22	17691
	GO:0035588	G-protein coupled purinergic receptor signaling pathway	biological_process	0.021496	3	486	22	17691
	GO:0048713	regulation of oligodendrocyte differentiation	biological_process	0.02152	3	486	22	17691
	GO:0043551	regulation of phosphatidylinositol 3-kinase activity	biological_process	0.021643	4	486	39	17691
	GO:0006509	membrane protein ectodomain proteolysis	biological_process	0.021648	4	486	39	17691
	GO:0021879	forebrain neuron differentiation	biological_process	0.021655	4	486	39	17691
	GO:0010463	mesenchymal cell proliferation	biological_process	0.021663	4	486	39	17691
	GO:0010828	positive regulation of glucose transport	biological_process	0.021667	4	486	39	17691
	GO:1903037	regulation of leukocyte cell-cell adhesion	biological_process	0.021983	12	486	225	17691
	GO:0031324	negative regulation of cellular metabolic process	biological_process	0.022221	67	486	1914	17691
	GO:0043433	negative regulation of sequence-specific DNA binding transcription factor activity	biological_process	0.022304	7	486	102	17691
	GO:0003231	cardiac ventricle development	biological_process	0.022309	7	486	102	17691
	GO:0018209	peptidyl-serine modification	biological_process	0.022403	13	486	252	17691
	GO:0032989	cellular component morphogenesis	biological_process	0.022463	43	486	1143	17691
	GO:0061053	somite development	biological_process	0.022584	6	486	80	17691
	GO:0038127	ERBB signaling pathway	biological_process	0.022607	6	486	80	17691
	GO:0002698	negative regulation of immune effector process	biological_process	0.022643	6	486	80	17691
	GO:0017015	regulation of transforming growth factor beta receptor signaling pathway	biological_process	0.022643	6	486	80	17691
	GO:0048709	oligodendrocyte differentiation	biological_process	0.022744	5	486	59	17691
	GO:0045665	negative regulation of neuron differentiation	biological_process	0.022853	9	486	150	17691
	GO:0032879	regulation of localization	biological_process	0.023304	66	486	1886	17691
	GO:0090287	regulation of cellular response to growth factor stimulus	biological_process	0.023333	11	486	201	17691
	GO:0007420	brain development	biological_process	0.023369	20	486	448	17691
	GO:0044459	plasma membrane part	cellular_component	0.0234	64	486	1821	17691
	GO:0051352	negative regulation of ligase activity	biological_process	0.023411	4	486	40	17691
	GO:0051444	negative regulation of ubiquitin-protein transferase activity	biological_process	0.023411	4	486	40	17691
	GO:0030010	establishment of cell polarity	biological_process	0.023415	7	486	103	17691
	GO:0055010	ventricular cardiac muscle tissue morphogenesis	biological_process	0.0235	4	486	40	17691
	GO:0070234	positive regulation of T cell apoptotic process	biological_process	0.023743	2	486	9	17691
	GO:0032525	somite rostral/caudal axis specification	biological_process	0.023769	2	486	9	17691
	GO:0098810	neurotransmitter reuptake	biological_process	0.023836	2	486	9	17691
	GO:0021877	forebrain neuron fate commitment	biological_process	0.023844	2	486	9	17691
	GO:0048715	negative regulation of oligodendrocyte differentiation	biological_process	0.023844	2	486	9	17691
	GO:0030449	regulation of complement activation	biological_process	0.023856	2	486	9	17691
	GO:0019911	structural constituent of myelin sheath	molecular_function	0.023859	2	486	9	17691
	GO:0034595	phosphatidylinositol phosphate 5-phosphatase activity	molecular_function	0.023859	2	486	9	17691
	GO:0035744	T-helper 1 cell cytokine production	biological_process	0.023859	2	486	9	17691
	GO:1903729	regulation of plasma membrane organization	biological_process	0.023936	6	486	81	17691
	GO:1904018	positive regulation of vasculature development	biological_process	0.024016	8	486	127	17691
	GO:0045648	positive regulation of erythrocyte differentiation	biological_process	0.024223	3	486	23	17691
	GO:0002920	regulation of humoral immune response	biological_process	0.024262	3	486	23	17691
	GO:0007417	central nervous system development	biological_process	0.024264	25	486	596	17691
	GO:1904019	epithelial cell apoptotic process	biological_process	0.024297	5	486	60	17691
	GO:0043005	neuron projection	cellular_component	0.024353	28	486	686	17691
	GO:0035725	sodium ion transmembrane transport	biological_process	0.024506	7	486	104	17691
	GO:1900180	regulation of protein localization to nucleus	biological_process	0.024535	7	486	104	17691
	GO:0045935	positive regulation of nucleobase-containing compound metabolic process	biological_process	0.024606	57	486	1598	17691
	GO:0002703	regulation of leukocyte mediated immunity	biological_process	0.024631	9	486	152	17691
	GO:0006650	glycerophospholipid metabolic process	biological_process	0.024931	11	486	203	17691
	GO:0002819	regulation of adaptive immune response	biological_process	0.024991	8	486	128	17691
	GO:0051239	regulation of multicellular organismal process	biological_process	0.025394	72	486	2092	17691
	GO:0030659	cytoplasmic vesicle membrane	cellular_component	0.025525	9	486	153	17691
	GO:0004674	protein serine/threonine kinase activity	molecular_function	0.025672	17	486	367	17691
	GO:0061448	connective tissue development	biological_process	0.025688	11	486	204	17691
	GO:0001822	kidney development	biological_process	0.025698	11	486	204	17691
	GO:0060389	pathway-restricted SMAD protein phosphorylation	biological_process	0.025833	5	486	61	17691
	GO:0048754	branching morphogenesis of an epithelial tube	biological_process	0.026053	8	486	129	17691
	GO:0006928	movement of cell or subcellular component	biological_process	0.026143	52	486	1442	17691
	GO:1901748	leukotriene D4 metabolic process	biological_process	0.026144	1	486	1	17691
	GO:1901750	leukotriene D4 biosynthetic process	biological_process	0.026144	1	486	1	17691
	GO:0031904	endosome lumen	cellular_component	0.026305	1	486	1	17691
	GO:0048769	sarcomerogenesis	biological_process	0.026372	1	486	1	17691
	GO:0043316	cytotoxic T cell degranulation	biological_process	0.026453	1	486	1	17691
	GO:1903435	positive regulation of constitutive secretory pathway	biological_process	0.026453	1	486	1	17691
	GO:0005415	nucleoside:sodium symporter activity	molecular_function	0.02646	1	486	1	17691
	GO:0015389	pyrimidine- and adenine-specific:sodium symporter activity	molecular_function	0.02646	1	486	1	17691
	GO:0015390	purine-specific nucleoside:sodium symporter activity	molecular_function	0.02646	1	486	1	17691
	GO:0050715	positive regulation of cytokine secretion	biological_process	0.026605	6	486	83	17691
	GO:0008446	GDP-mannose 4,6-dehydratase activity	molecular_function	0.026617	1	486	1	17691
	GO:0070401	NADP+ binding	molecular_function	0.026617	1	486	1	17691
	GO:0019310	inositol catabolic process	biological_process	0.026683	1	486	1	17691
	GO:0050113	inositol oxygenase activity	molecular_function	0.026683	1	486	1	17691
	GO:0006470	protein dephosphorylation	biological_process	0.026769	15	486	313	17691
	GO:0002644	negative regulation of tolerance induction	biological_process	0.026831	1	486	1	17691
	GO:0019838	growth factor binding	molecular_function	0.026873	7	486	106	17691
	GO:0004757	sepiapterin reductase activity	molecular_function	0.027011	1	486	1	17691
	GO:0042568	insulin-like growth factor binary complex	cellular_component	0.027046	1	486	1	17691
	GO:0018105	peptidyl-serine phosphorylation	biological_process	0.027062	12	486	232	17691
	GO:1990402	embryonic liver development	biological_process	0.027098	1	486	1	17691
	GO:0090162	establishment of epithelial cell polarity	biological_process	0.027136	3	486	24	17691
	GO:0004511	tyrosine 3-monooxygenase activity	molecular_function	0.02728	1	486	1	17691
	GO:0006585	dopamine biosynthetic process from tyrosine	biological_process	0.02728	1	486	1	17691
	GO:0042414	epinephrine metabolic process	biological_process	0.02728	1	486	1	17691
	GO:0042418	epinephrine biosynthetic process	biological_process	0.02728	1	486	1	17691
	GO:1904246	negative regulation of polynucleotide adenylyltransferase activity	biological_process	0.027292	1	486	1	17691
	GO:0014905	myoblast fusion involved in skeletal muscle regeneration	biological_process	0.027318	1	486	1	17691
	GO:0005287	high-affinity basic amino acid transmembrane transporter activity	molecular_function	0.027358	1	486	1	17691
	GO:0005289	high-affinity arginine transmembrane transporter activity	molecular_function	0.027358	1	486	1	17691
	GO:0005292	high-affinity lysine transmembrane transporter activity	molecular_function	0.027358	1	486	1	17691
	GO:0072165	anterior mesonephric tubule development	biological_process	0.027406	1	486	1	17691
	GO:0072166	posterior mesonephric tubule development	biological_process	0.027406	1	486	1	17691
	GO:0072167	specification of mesonephric tubule identity	biological_process	0.027406	1	486	1	17691
	GO:0072168	specification of anterior mesonephric tubule identity	biological_process	0.027406	1	486	1	17691
	GO:0072169	specification of posterior mesonephric tubule identity	biological_process	0.027406	1	486	1	17691
	GO:0072184	renal vesicle progenitor cell differentiation	biological_process	0.027406	1	486	1	17691
	GO:0072185	metanephric cap development	biological_process	0.027406	1	486	1	17691
	GO:0072186	metanephric cap morphogenesis	biological_process	0.027406	1	486	1	17691
	GO:0072258	metanephric interstitial fibroblast differentiation	biological_process	0.027406	1	486	1	17691
	GO:0072259	metanephric interstitial fibroblast development	biological_process	0.027406	1	486	1	17691
	GO:0090094	metanephric cap mesenchymal cell proliferation involved in metanephros development	biological_process	0.027406	1	486	1	17691
	GO:0010731	protein glutathionylation	biological_process	0.027445	1	486	1	17691
	GO:0010732	regulation of protein glutathionylation	biological_process	0.027445	1	486	1	17691
	GO:0010734	negative regulation of protein glutathionylation	biological_process	0.027445	1	486	1	17691
	GO:0072749	cellular response to cytochalasin B	biological_process	0.027451	1	486	1	17691
	GO:1901328	response to cytochalasin B	biological_process	0.027451	1	486	1	17691
	GO:0031717	cannabinoid receptor binding	molecular_function	0.027461	1	486	1	17691
	GO:0031718	type 1 cannabinoid receptor binding	molecular_function	0.027461	1	486	1	17691
	GO:0002510	central B cell tolerance induction	biological_process	0.027469	1	486	1	17691
	GO:0002646	regulation of central tolerance induction	biological_process	0.027469	1	486	1	17691
	GO:0002648	positive regulation of central tolerance induction	biological_process	0.027469	1	486	1	17691
	GO:0002895	regulation of central B cell tolerance induction	biological_process	0.027469	1	486	1	17691
	GO:0002897	positive regulation of central B cell tolerance induction	biological_process	0.027469	1	486	1	17691
	GO:0072016	glomerular parietal epithelial cell development	biological_process	0.027469	1	486	1	17691
	GO:1901246	regulation of lung ciliated cell differentiation	biological_process	0.027469	1	486	1	17691
	GO:1901248	positive regulation of lung ciliated cell differentiation	biological_process	0.027469	1	486	1	17691
	GO:0051990	(R)-2-hydroxyglutarate dehydrogenase activity	molecular_function	0.027472	1	486	1	17691
	GO:0033897	ribonuclease T2 activity	molecular_function	0.027472	1	486	1	17691
	GO:2000824	negative regulation of androgen receptor activity	biological_process	0.027472	1	486	1	17691
	GO:0031883	taste receptor binding	molecular_function	0.027472	1	486	1	17691
	GO:0032203	telomere formation via telomerase	biological_process	0.027472	1	486	1	17691
	GO:0034337	RNA folding	biological_process	0.027472	1	486	1	17691
	GO:0032127	dense core granule membrane	cellular_component	0.027472	1	486	1	17691
	GO:0072680	extracellular matrix-dependent thymocyte migration	biological_process	0.027472	1	486	1	17691
	GO:0072681	fibronectin-dependent thymocyte migration	biological_process	0.027472	1	486	1	17691
	GO:2000413	regulation of fibronectin-dependent thymocyte migration	biological_process	0.027472	1	486	1	17691
	GO:2000415	positive regulation of fibronectin-dependent thymocyte migration	biological_process	0.027472	1	486	1	17691
	GO:0043843	ADP-specific glucokinase activity	molecular_function	0.027472	1	486	1	17691
	GO:0035846	oviduct epithelium development	biological_process	0.027472	1	486	1	17691
	GO:0035847	uterine epithelium development	biological_process	0.027472	1	486	1	17691
	GO:0035849	nephric duct elongation	biological_process	0.027472	1	486	1	17691
	GO:0035852	horizontal cell localization	biological_process	0.027472	1	486	1	17691
	GO:0097377	spinal cord interneuron axon guidance	biological_process	0.027472	1	486	1	17691
	GO:0097378	dorsal spinal cord interneuron axon guidance	biological_process	0.027472	1	486	1	17691
	GO:0097379	dorsal spinal cord interneuron posterior axon guidance	biological_process	0.027472	1	486	1	17691
	GO:0047159	1-alkenylglycerophosphocholine O-acyltransferase activity	molecular_function	0.027472	1	486	1	17691
	GO:0047191	1-alkylglycerophosphocholine O-acyltransferase activity	molecular_function	0.027472	1	486	1	17691
	GO:2001246	negative regulation of phosphatidylcholine biosynthetic process	biological_process	0.027472	1	486	1	17691
	GO:0006957	complement activation, alternative pathway	biological_process	0.027472	1	486	1	17691
	GO:0035478	chylomicron binding	molecular_function	0.027472	1	486	1	17691
	GO:0002332	transitional stage B cell differentiation	biological_process	0.027472	1	486	1	17691
	GO:0002333	transitional one stage B cell differentiation	biological_process	0.027472	1	486	1	17691
	GO:0002649	regulation of tolerance induction to self antigen	biological_process	0.027472	1	486	1	17691
	GO:0002651	positive regulation of tolerance induction to self antigen	biological_process	0.027472	1	486	1	17691
	GO:0003108	negative regulation of the force of heart contraction by chemical signal	biological_process	0.027472	1	486	1	17691
	GO:0003842	1-pyrroline-5-carboxylate dehydrogenase activity	molecular_function	0.027472	1	486	1	17691
	GO:0003863	3-methyl-2-oxobutanoate dehydrogenase (2-methylpropanoyl-transferring) activity	molecular_function	0.027472	1	486	1	17691
	GO:0003939	L-iditol 2-dehydrogenase activity	molecular_function	0.027472	1	486	1	17691
	GO:0004766	spermidine synthase activity	molecular_function	0.027472	1	486	1	17691
	GO:0005019	platelet-derived growth factor beta-receptor activity	molecular_function	0.027472	1	486	1	17691
	GO:0006060	sorbitol metabolic process	biological_process	0.027472	1	486	1	17691
	GO:0006062	sorbitol catabolic process	biological_process	0.027472	1	486	1	17691
	GO:0008890	glycine C-acetyltransferase activity	molecular_function	0.027472	1	486	1	17691
	GO:0010879	cholesterol transport involved in cholesterol storage	biological_process	0.027472	1	486	1	17691
	GO:0014822	detection of wounding	biological_process	0.027472	1	486	1	17691
	GO:0014886	transition between slow and fast fiber	biological_process	0.027472	1	486	1	17691
	GO:0019407	hexitol catabolic process	biological_process	0.027472	1	486	1	17691
	GO:0019519	pentitol metabolic process	biological_process	0.027472	1	486	1	17691
	GO:0019527	pentitol catabolic process	biological_process	0.027472	1	486	1	17691
	GO:0021566	hypoglossal nerve development	biological_process	0.027472	1	486	1	17691
	GO:0021618	hypoglossal nerve morphogenesis	biological_process	0.027472	1	486	1	17691
	GO:0021816	extension of a leading process involved in cell motility in cerebral cortex radial glia guided migration	biological_process	0.027472	1	486	1	17691
	GO:0030156	benzodiazepine receptor binding	molecular_function	0.027472	1	486	1	17691
	GO:0030379	neurotensin receptor activity, non-G-protein coupled	molecular_function	0.027472	1	486	1	17691
	GO:0031714	C5a anaphylatoxin chemotactic receptor binding	molecular_function	0.027472	1	486	1	17691
	GO:0031715	C5L2 anaphylatoxin chemotactic receptor binding	molecular_function	0.027472	1	486	1	17691
	GO:0040010	positive regulation of growth rate	biological_process	0.027472	1	486	1	17691
	GO:0044599	AP-5 adaptor complex	cellular_component	0.027472	1	486	1	17691
	GO:0046370	fructose biosynthetic process	biological_process	0.027472	1	486	1	17691
	GO:0048567	ectodermal digestive tract morphogenesis	biological_process	0.027472	1	486	1	17691
	GO:0048613	embryonic ectodermal digestive tract morphogenesis	biological_process	0.027472	1	486	1	17691
	GO:0051160	L-xylitol catabolic process	biological_process	0.027472	1	486	1	17691
	GO:0051164	L-xylitol metabolic process	biological_process	0.027472	1	486	1	17691
	GO:0051595	response to methylglyoxal	biological_process	0.027472	1	486	1	17691
	GO:0051750	delta3,5-delta2,4-dienoyl-CoA isomerase activity	molecular_function	0.027472	1	486	1	17691
	GO:0060243	negative regulation of cell growth involved in contact inhibition	biological_process	0.027472	1	486	1	17691
	GO:0060461	right lung morphogenesis	biological_process	0.027472	1	486	1	17691
	GO:0060709	glycogen cell differentiation involved in embryonic placenta development	biological_process	0.027472	1	486	1	17691
	GO:0070012	oligopeptidase activity	molecular_function	0.027472	1	486	1	17691
	GO:0090345	cellular organohalogen metabolic process	biological_process	0.027472	1	486	1	17691
	GO:0090346	cellular organofluorine metabolic process	biological_process	0.027472	1	486	1	17691
	GO:1901675	negative regulation of histone H3-K27 acetylation	biological_process	0.027472	1	486	1	17691
	GO:1902292	cell cycle DNA replication initiation	biological_process	0.027472	1	486	1	17691
	GO:1902295	synthesis of RNA primer involved in cell cycle DNA replication	biological_process	0.027472	1	486	1	17691
	GO:1902315	nuclear cell cycle DNA replication initiation	biological_process	0.027472	1	486	1	17691
	GO:1902318	synthesis of RNA primer involved in nuclear cell cycle DNA replication	biological_process	0.027472	1	486	1	17691
	GO:1902975	mitotic DNA replication initiation	biological_process	0.027472	1	486	1	17691
	GO:1902981	synthesis of RNA primer involved in mitotic DNA replication	biological_process	0.027472	1	486	1	17691
	GO:1904274	tricellular tight junction assembly	biological_process	0.027472	1	486	1	17691
	GO:1904531	positive regulation of actin filament binding	biological_process	0.027472	1	486	1	17691
	GO:1904618	positive regulation of actin binding	biological_process	0.027472	1	486	1	17691
	GO:1990227	paranodal junction maintenance	biological_process	0.027472	1	486	1	17691
	GO:1990418	response to insulin-like growth factor stimulus	biological_process	0.027472	1	486	1	17691
	GO:1990715	mRNA CDS binding	molecular_function	0.027472	1	486	1	17691
	GO:2000427	positive regulation of apoptotic cell clearance	biological_process	0.027472	1	486	1	17691
	GO:0072287	metanephric distal tubule morphogenesis	biological_process	0.027472	1	486	1	17691
	GO:0016964	alpha-2 macroglobulin receptor activity	molecular_function	0.027472	1	486	1	17691
	GO:0072382	minus-end-directed vesicle transport along microtubule	biological_process	0.027472	1	486	1	17691
	GO:0070062	extracellular exosome	cellular_component	0.027478	5	486	62	17691
	GO:2000401	regulation of lymphocyte migration	biological_process	0.027618	4	486	42	17691
	GO:0046649	lymphocyte activation	biological_process	0.02799	21	486	486	17691
	GO:0031226	intrinsic component of plasma membrane	cellular_component	0.028011	38	486	1003	17691
	GO:0042326	negative regulation of phosphorylation	biological_process	0.02811	15	486	315	17691
	GO:0060348	bone development	biological_process	0.028168	10	486	181	17691
	GO:0050790	regulation of catalytic activity	biological_process	0.02851	59	486	1677	17691
	GO:0051020	GTPase binding	molecular_function	0.028515	14	486	288	17691
	GO:0006810	transport	biological_process	0.028725	114	486	3523	17691
	GO:0044342	type B pancreatic cell proliferation	biological_process	0.028958	2	486	10	17691
	GO:2001044	regulation of integrin-mediated signaling pathway	biological_process	0.029	2	486	10	17691
	GO:0045765	regulation of angiogenesis	biological_process	0.029104	11	486	208	17691
	GO:0055008	cardiac muscle tissue morphogenesis	biological_process	0.029142	5	486	63	17691
	GO:0048185	activin binding	molecular_function	0.029157	2	486	10	17691
	GO:0045582	positive regulation of T cell differentiation	biological_process	0.029246	5	486	63	17691
	GO:0090493	catecholamine uptake	biological_process	0.029264	2	486	10	17691
	GO:0033089	positive regulation of T cell differentiation in thymus	biological_process	0.029279	2	486	10	17691
	GO:2000400	positive regulation of thymocyte aggregation	biological_process	0.029279	2	486	10	17691
	GO:2000257	regulation of protein activation cascade	biological_process	0.029285	2	486	10	17691
	GO:0030575	nuclear body organization	biological_process	0.029288	2	486	10	17691
	GO:0014733	regulation of skeletal muscle adaptation	biological_process	0.029288	2	486	10	17691
	GO:0021694	cerebellar Purkinje cell layer formation	biological_process	0.029288	2	486	10	17691
	GO:0045579	positive regulation of B cell differentiation	biological_process	0.029288	2	486	10	17691
	GO:0060433	bronchus development	biological_process	0.029288	2	486	10	17691
	GO:0098742	cell-cell adhesion via plasma-membrane adhesion molecules	biological_process	0.02952	9	486	157	17691
	GO:0004721	phosphoprotein phosphatase activity	molecular_function	0.029538	9	486	157	17691
	GO:0035924	cellular response to vascular endothelial growth factor stimulus	biological_process	0.029767	4	486	43	17691
	GO:0040008	regulation of growth	biological_process	0.029777	19	486	431	17691
	GO:0008138	protein tyrosine/serine/threonine phosphatase activity	molecular_function	0.029839	4	486	43	17691
	GO:0006081	cellular aldehyde metabolic process	biological_process	0.029843	4	486	43	17691
	GO:0061005	cell differentiation involved in kidney development	biological_process	0.029854	4	486	43	17691
	GO:0048660	regulation of smooth muscle cell proliferation	biological_process	0.02986	4	486	43	17691
	GO:0001944	vasculature development	biological_process	0.030002	22	486	519	17691
	GO:0070232	regulation of T cell apoptotic process	biological_process	0.030198	3	486	25	17691
	GO:0045934	negative regulation of nucleobase-containing compound metabolic process	biological_process	0.030201	42	486	1135	17691
	GO:2000403	positive regulation of lymphocyte migration	biological_process	0.030203	3	486	25	17691
	GO:2000249	regulation of actin cytoskeleton reorganization	biological_process	0.030228	3	486	25	17691
	GO:0006739	NADP metabolic process	biological_process	0.030267	3	486	25	17691
	GO:0016791	phosphatase activity	molecular_function	0.030338	12	486	236	17691
	GO:0043412	macromolecule modification	biological_process	0.030424	106	486	3257	17691
	GO:0051146	striated muscle cell differentiation	biological_process	0.030816	11	486	210	17691
	GO:0032386	regulation of intracellular transport	biological_process	0.030962	15	486	319	17691
	GO:0090101	negative regulation of transmembrane receptor protein serine/threonine kinase signaling pathway	biological_process	0.030969	6	486	86	17691
	GO:0048593	camera-type eye morphogenesis	biological_process	0.030986	6	486	86	17691
	GO:0050662	coenzyme binding	molecular_function	0.03101	10	486	184	17691
	GO:0043227	membrane-bounded organelle	cellular_component	0.031159	253	486	8455	17691
	GO:2000113	negative regulation of cellular macromolecule biosynthetic process	biological_process	0.031219	41	486	1106	17691
	GO:0034612	response to tumor necrosis factor	biological_process	0.031698	8	486	134	17691
	GO:1902107	positive regulation of leukocyte differentiation	biological_process	0.032026	7	486	110	17691
	GO:0005160	transforming growth factor beta receptor binding	molecular_function	0.032075	4	486	44	17691
	GO:0002712	regulation of B cell mediated immunity	biological_process	0.032126	4	486	44	17691
	GO:0002889	regulation of immunoglobulin mediated immune response	biological_process	0.032126	4	486	44	17691
	GO:0003341	cilium movement	biological_process	0.032139	4	486	44	17691
	GO:0050789	regulation of biological process	biological_process	0.032347	272	486	9154	17691
	GO:1903828	negative regulation of cellular protein localization	biological_process	0.032538	6	486	87	17691
	GO:0015758	glucose transport	biological_process	0.032559	6	486	87	17691
	GO:0033002	muscle cell proliferation	biological_process	0.032559	6	486	87	17691
	GO:0040013	negative regulation of locomotion	biological_process	0.032955	12	486	239	17691
	GO:0030336	negative regulation of cell migration	biological_process	0.033057	10	486	186	17691
	GO:0051348	negative regulation of transferase activity	biological_process	0.033653	11	486	213	17691
	GO:0006886	intracellular protein transport	biological_process	0.033706	29	486	737	17691
	GO:0002040	sprouting angiogenesis	biological_process	0.034165	6	486	88	17691
	GO:0060688	regulation of morphogenesis of a branching structure	biological_process	0.034522	4	486	45	17691
	GO:2000648	positive regulation of stem cell proliferation	biological_process	0.034546	4	486	45	17691
	GO:0048659	smooth muscle cell proliferation	biological_process	0.034555	4	486	45	17691
	GO:0097458	neuron part	cellular_component	0.034622	35	486	925	17691
	GO:0050863	regulation of T cell activation	biological_process	0.034707	11	486	214	17691
	GO:0065010	extracellular membrane-bounded organelle	cellular_component	0.034765	5	486	66	17691
	GO:0006644	phospholipid metabolic process	biological_process	0.034811	14	486	296	17691
	GO:0060394	negative regulation of pathway-restricted SMAD protein phosphorylation	biological_process	0.035026	2	486	11	17691
	GO:0070411	I-SMAD binding	molecular_function	0.035026	2	486	11	17691
	GO:0002263	cell activation involved in immune response	biological_process	0.035037	9	486	162	17691
	GO:0007183	SMAD protein complex assembly	biological_process	0.035076	2	486	11	17691
	GO:0051580	regulation of neurotransmitter uptake	biological_process	0.035129	2	486	11	17691
	GO:0060272	embryonic skeletal joint morphogenesis	biological_process	0.035141	2	486	11	17691
	GO:0072178	nephric duct morphogenesis	biological_process	0.035141	2	486	11	17691
	GO:0072189	ureter development	biological_process	0.035141	2	486	11	17691
	GO:0001973	adenosine receptor signaling pathway	biological_process	0.035153	2	486	11	17691
	GO:0002407	dendritic cell chemotaxis	biological_process	0.035156	2	486	11	17691
	GO:0006895	Golgi to endosome transport	biological_process	0.035156	2	486	11	17691
	GO:0043217	myelin maintenance	biological_process	0.035156	2	486	11	17691
	GO:0051000	positive regulation of nitric-oxide synthase activity	biological_process	0.035156	2	486	11	17691
	GO:0072643	interferon-gamma secretion	biological_process	0.035156	2	486	11	17691
	GO:0097242	beta-amyloid clearance	biological_process	0.035156	2	486	11	17691
	GO:0016458	gene silencing	biological_process	0.035412	8	486	137	17691
	GO:0018394	peptidyl-lysine acetylation	biological_process	0.035473	8	486	137	17691
	GO:0042995	cell projection	cellular_component	0.035578	48	486	1341	17691
	GO:1903707	negative regulation of hemopoiesis	biological_process	0.035752	6	486	89	17691
	GO:0042476	odontogenesis	biological_process	0.035767	6	486	89	17691
	GO:0090100	positive regulation of transmembrane receptor protein serine/threonine kinase signaling pathway	biological_process	0.035794	6	486	89	17691
	GO:0004672	protein kinase activity	molecular_function	0.035986	23	486	559	17691
	GO:0006468	protein phosphorylation	biological_process	0.036148	52	486	1472	17691
	GO:0030334	regulation of cell migration	biological_process	0.036431	25	486	620	17691
	GO:0045944	positive regulation of transcription from RNA polymerase II promoter	biological_process	0.036719	38	486	1024	17691
	GO:0019003	GDP binding	molecular_function	0.036841	4	486	46	17691
	GO:0010720	positive regulation of cell development	biological_process	0.036885	16	486	355	17691
	GO:0045581	negative regulation of T cell differentiation	biological_process	0.036907	3	486	27	17691
	GO:0045737	positive regulation of cyclin-dependent protein serine/threonine kinase activity	biological_process	0.036909	3	486	27	17691
	GO:0003229	ventricular cardiac muscle tissue development	biological_process	0.036965	4	486	46	17691
	GO:0032420	stereocilium	cellular_component	0.036984	3	486	27	17691
	GO:0003338	metanephros morphogenesis	biological_process	0.036984	3	486	27	17691
	GO:0010464	regulation of mesenchymal cell proliferation	biological_process	0.036984	3	486	27	17691
	GO:0000976	transcription regulatory region sequence-specific DNA binding	molecular_function	0.037022	27	486	682	17691
	GO:0060351	cartilage development involved in endochondral bone morphogenesis	biological_process	0.037046	4	486	46	17691
	GO:0031399	regulation of protein modification process	biological_process	0.037105	51	486	1442	17691
	GO:0031329	regulation of cellular catabolic process	biological_process	0.037342	20	486	472	17691
	GO:0046907	intracellular transport	biological_process	0.037427	49	486	1378	17691
	GO:0007163	establishment or maintenance of cell polarity	biological_process	0.037513	9	486	164	17691
	GO:0045860	positive regulation of protein kinase activity	biological_process	0.037632	16	486	356	17691
	GO:0005575	cellular_component	cellular_component	0.037696	450	486	15956	17691
	GO:0098590	plasma membrane region	cellular_component	0.038504	23	486	563	17691
	GO:0030136	clathrin-coated vesicle	cellular_component	0.038752	5	486	68	17691
	GO:0005902	microvillus	cellular_component	0.038875	5	486	68	17691
	GO:1901342	regulation of vasculature development	biological_process	0.038907	11	486	218	17691
	GO:0001568	blood vessel development	biological_process	0.039066	21	486	504	17691
	GO:0046486	glycerolipid metabolic process	biological_process	0.039141	13	486	273	17691
	GO:0045834	positive regulation of lipid metabolic process	biological_process	0.039241	6	486	91	17691
	GO:0032434	regulation of proteasomal ubiquitin-dependent protein catabolic process	biological_process	0.039422	8	486	140	17691
	GO:0048646	anatomical structure formation involved in morphogenesis	biological_process	0.039502	35	486	935	17691
	GO:0010468	regulation of gene expression	biological_process	0.03954	103	486	3190	17691
	GO:0046164	alcohol catabolic process	biological_process	0.03958	4	486	47	17691
	GO:0030512	negative regulation of transforming growth factor beta receptor signaling pathway	biological_process	0.039597	4	486	47	17691
	GO:0043550	regulation of lipid kinase activity	biological_process	0.039619	4	486	47	17691
	GO:1901224	positive regulation of NIK/NF-kappaB signaling	biological_process	0.039654	4	486	47	17691
	GO:1904035	regulation of epithelial cell apoptotic process	biological_process	0.039654	4	486	47	17691
	GO:0045184	establishment of protein localization	biological_process	0.040115	44	486	1223	17691
	GO:0043029	T cell homeostasis	biological_process	0.040554	3	486	28	17691
	GO:1903727	positive regulation of phospholipid metabolic process	biological_process	0.040554	3	486	28	17691
	GO:1904036	negative regulation of epithelial cell apoptotic process	biological_process	0.040603	3	486	28	17691
	GO:0031401	positive regulation of protein modification process	biological_process	0.040774	34	486	906	17691
	GO:0045778	positive regulation of ossification	biological_process	0.041001	5	486	69	17691
	GO:0008645	hexose transport	biological_process	0.041094	6	486	92	17691
	GO:0060294	cilium movement involved in cell motility	biological_process	0.041384	2	486	12	17691
	GO:0072182	regulation of nephron tubule epithelial cell differentiation	biological_process	0.041418	2	486	12	17691
	GO:0072498	embryonic skeletal joint development	biological_process	0.041418	2	486	12	17691
	GO:0033690	positive regulation of osteoblast proliferation	biological_process	0.041432	2	486	12	17691
	GO:0003214	cardiac left ventricle morphogenesis	biological_process	0.041433	2	486	12	17691
	GO:0034497	protein localization to pre-autophagosomal structure	biological_process	0.041433	2	486	12	17691
	GO:0060192	negative regulation of lipase activity	biological_process	0.041433	2	486	12	17691
	GO:0002684	positive regulation of immune system process	biological_process	0.041642	26	486	659	17691
	GO:0002260	lymphocyte homeostasis	biological_process	0.042319	4	486	48	17691
	GO:0051341	regulation of oxidoreductase activity	biological_process	0.042356	4	486	48	17691
	GO:0002285	lymphocyte activation involved in immune response	biological_process	0.042442	7	486	117	17691
	GO:0072009	nephron epithelium development	biological_process	0.04295	6	486	93	17691
	GO:0051270	regulation of cellular component movement	biological_process	0.04319	28	486	723	17691
	GO:0045321	leukocyte activation	biological_process	0.043199	23	486	570	17691
	GO:0007154	cell communication	biological_process	0.043254	156	486	5044	17691
	GO:0051172	negative regulation of nitrogen compound metabolic process	biological_process	0.04335	44	486	1230	17691
	GO:0018193	peptidyl-amino acid modification	biological_process	0.044295	35	486	944	17691
	GO:0019894	kinesin binding	molecular_function	0.044366	3	486	29	17691
	GO:0009954	proximal/distal pattern formation	biological_process	0.044373	3	486	29	17691
	GO:0038179	neurotrophin signaling pathway	biological_process	0.044375	3	486	29	17691
	GO:0048566	embryonic digestive tract development	biological_process	0.044389	3	486	29	17691
	GO:0042771	intrinsic apoptotic signaling pathway in response to DNA damage by p53 class mediator	biological_process	0.044394	3	486	29	17691
	GO:0060236	regulation of mitotic spindle organization	biological_process	0.044394	3	486	29	17691
	GO:2000146	negative regulation of cell motility	biological_process	0.044623	10	486	196	17691
	GO:0050657	nucleic acid transport	biological_process	0.044851	6	486	94	17691
	GO:0050658	RNA transport	biological_process	0.044851	6	486	94	17691
	GO:0051236	establishment of RNA localization	biological_process	0.044851	6	486	94	17691
	GO:0015749	monosaccharide transport	biological_process	0.044868	6	486	94	17691
	GO:0005634	nucleus	cellular_component	0.04489	167	486	5438	17691
	GO:0017022	myosin binding	molecular_function	0.044937	4	486	49	17691
	GO:2000379	positive regulation of reactive oxygen species metabolic process	biological_process	0.045017	4	486	49	17691
	GO:0070227	lymphocyte apoptotic process	biological_process	0.045093	4	486	49	17691
	GO:0046530	photoreceptor cell differentiation	biological_process	0.045131	4	486	49	17691
	GO:0060191	regulation of lipase activity	biological_process	0.045159	4	486	49	17691
	GO:0000977	RNA polymerase II regulatory region sequence-specific DNA binding	molecular_function	0.045289	25	486	634	17691
	GO:0051050	positive regulation of transport	biological_process	0.045727	24	486	604	17691
	GO:0002065	columnar/cuboidal epithelial cell differentiation	biological_process	0.045866	7	486	119	17691
	GO:0007517	muscle organ development	biological_process	0.046167	12	486	252	17691
	GO:0051271	negative regulation of cellular component movement	biological_process	0.046973	11	486	225	17691
	GO:1903050	regulation of proteolysis involved in cellular protein catabolic process	biological_process	0.047144	10	486	198	17691
	GO:0043235	receptor complex	cellular_component	0.04732	15	486	338	17691
	GO:0098794	postsynapse	cellular_component	0.047328	13	486	281	17691
	GO:0001161	intronic transcription regulatory region sequence-specific DNA binding	molecular_function	0.047858	2	486	13	17691
	GO:0044213	intronic transcription regulatory region DNA binding	molecular_function	0.047858	2	486	13	17691
	GO:0070230	positive regulation of lymphocyte apoptotic process	biological_process	0.047938	2	486	13	17691
	GO:0045623	negative regulation of T-helper cell differentiation	biological_process	0.047946	2	486	13	17691
	GO:2000319	regulation of T-helper 17 cell differentiation	biological_process	0.047946	2	486	13	17691
	GO:0006346	methylation-dependent chromatin silencing	biological_process	0.047947	2	486	13	17691
	GO:0044030	regulation of DNA methylation	biological_process	0.04797	2	486	13	17691
	GO:0045198	establishment of epithelial cell apical/basal polarity	biological_process	0.047999	2	486	13	17691
	GO:0070723	response to cholesterol	biological_process	0.048003	2	486	13	17691
	GO:0042054	histone methyltransferase activity	molecular_function	0.048012	4	486	50	17691
	GO:0030246	carbohydrate binding	molecular_function	0.048031	9	486	172	17691
	GO:0021872	forebrain generation of neurons	biological_process	0.048044	4	486	50	17691
	GO:0045171	intercellular bridge	cellular_component	0.048044	4	486	50	17691
	GO:0098801	regulation of renal system process	biological_process	0.048067	2	486	13	17691
	GO:0005024	transforming growth factor beta-activated receptor activity	molecular_function	0.04808	2	486	13	17691
	GO:2001275	positive regulation of glucose import in response to insulin stimulus	biological_process	0.048093	2	486	13	17691
	GO:0032426	stereocilium bundle tip	cellular_component	0.048093	2	486	13	17691
	GO:0060088	auditory receptor cell stereocilium organization	biological_process	0.048093	2	486	13	17691
	GO:0016894	endonuclease activity, active with either ribo- or deoxyribonucleic acids and producing 3'-phosphomonoesters	molecular_function	0.048094	2	486	13	17691
	GO:0097369	sodium ion import	biological_process	0.048094	2	486	13	17691
	GO:0098719	sodium ion import across plasma membrane	biological_process	0.048094	2	486	13	17691
	GO:1990118	sodium ion import into cell	biological_process	0.048094	2	486	13	17691
	GO:2000811	negative regulation of anoikis	biological_process	0.048094	2	486	13	17691
	GO:0051044	positive regulation of membrane protein ectodomain proteolysis	biological_process	0.048094	2	486	13	17691
	GO:0009309	amine biosynthetic process	biological_process	0.048094	2	486	13	17691
	GO:0042401	cellular biogenic amine biosynthetic process	biological_process	0.048094	2	486	13	17691
	GO:0051004	regulation of lipoprotein lipase activity	biological_process	0.048094	2	486	13	17691
	GO:0002682	regulation of immune system process	biological_process	0.048106	34	486	919	17691
	GO:0001012	RNA polymerase II regulatory region DNA binding	molecular_function	0.048115	25	486	638	17691
	GO:0012506	vesicle membrane	cellular_component	0.048179	9	486	172	17691
	GO:0038084	vascular endothelial growth factor signaling pathway	biological_process	0.048186	3	486	30	17691
	GO:0019216	regulation of lipid metabolic process	biological_process	0.048221	11	486	226	17691
	GO:0030261	chromosome condensation	biological_process	0.048279	3	486	30	17691
	GO:1903053	regulation of extracellular matrix organization	biological_process	0.048297	3	486	30	17691
	GO:0035587	purinergic receptor signaling pathway	biological_process	0.048304	3	486	30	17691
	GO:0048741	skeletal muscle fiber development	biological_process	0.048316	3	486	30	17691
	GO:0002673	regulation of acute inflammatory response	biological_process	0.048352	3	486	30	17691
	GO:0008631	intrinsic apoptotic signaling pathway in response to oxidative stress	biological_process	0.048353	3	486	30	17691
	GO:0032768	regulation of monooxygenase activity	biological_process	0.048354	3	486	30	17691
	GO:0044433	cytoplasmic vesicle part	cellular_component	0.048506	10	486	199	17691
	GO:0043549	regulation of kinase activity	biological_process	0.048659	24	486	608	17691
	GO:0000975	regulatory region DNA binding	molecular_function	0.049326	30	486	795	17691
	GO:0044212	transcription regulatory region DNA binding	molecular_function	0.049326	30	486	795	17691
	GO:0018205	peptidyl-lysine modification	biological_process	0.04961	13	486	283	17691
	GO:0048037	cofactor binding	molecular_function	0.04968	12	486	255	17691
	GO:0044772	mitotic cell cycle phase transition	biological_process	0.049693	12	486	255	17691
	GO:0001067	regulatory region nucleic acid binding	molecular_function	0.049987	30	486	796	17691
At 36 dpi	GO:0001701	in utero embryonic development	biological_process	6.8902e-06	38	1090	287	17691
	GO:0043009	chordate embryonic development	biological_process	9.1329e-06	57	1090	510	17691
	GO:0045746	negative regulation of Notch signaling pathway	biological_process	1.4869e-05	9	1090	26	17691
	GO:0009792	embryo development ending in birth or egg hatching	biological_process	1.6154e-05	57	1090	520	17691
	GO:0023051	regulation of signaling	biological_process	1.9198e-05	196	1090	2415	17691
	GO:0009966	regulation of signal transduction	biological_process	2.0429e-05	178	1090	2159	17691
	GO:0048583	regulation of response to stimulus	biological_process	2.8912e-05	223	1090	2825	17691
	GO:0010646	regulation of cell communication	biological_process	4.5815e-05	195	1090	2435	17691
	GO:0030154	cell differentiation	biological_process	6.2229e-05	216	1090	2755	17691
	GO:0046030	inositol trisphosphate phosphatase activity	molecular_function	6.8171e-05	4	1090	5	17691
	GO:0004713	protein tyrosine kinase activity	molecular_function	6.8962e-05	18	1090	105	17691
	GO:0046777	protein autophosphorylation	biological_process	7.9787e-05	25	1090	176	17691
	GO:0051246	regulation of protein metabolic process	biological_process	8.2876e-05	172	1090	2126	17691
	GO:0007167	enzyme linked receptor protein signaling pathway	biological_process	8.462e-05	67	1090	678	17691
	GO:1902531	regulation of intracellular signal transduction	biological_process	9.2693e-05	109	1090	1241	17691
	GO:0004715	non-membrane spanning protein tyrosine kinase activity	molecular_function	0.00011701	10	1090	40	17691
	GO:0045595	regulation of cell differentiation	biological_process	0.00013749	106	1090	1212	17691
	GO:0006629	lipid metabolic process	biological_process	0.00013878	85	1090	927	17691
	GO:0019222	regulation of metabolic process	biological_process	0.00014793	375	1090	5212	17691
	GO:0043433	negative regulation of sequence-specific DNA binding transcription factor activity	biological_process	0.00015519	17	1090	102	17691
	GO:0009968	negative regulation of signal transduction	biological_process	0.00015817	81	1090	877	17691
	GO:0031399	regulation of protein modification process	biological_process	0.00017301	122	1090	1442	17691
	GO:0009790	embryo development	biological_process	0.00018901	75	1090	802	17691
	GO:0048585	negative regulation of response to stimulus	biological_process	0.000213	101	1090	1157	17691
	GO:0044699	single-organism process	biological_process	0.00021525	787	1090	11920	17691
	GO:0048518	positive regulation of biological process	biological_process	0.00022665	337	1090	4649	17691
	GO:0005096	GTPase activator activity	molecular_function	0.00025126	26	1090	200	17691
	GO:0007166	cell surface receptor signaling pathway	biological_process	0.00025329	152	1090	1883	17691
	GO:0006468	protein phosphorylation	biological_process	0.00027017	123	1090	1472	17691
	GO:0023057	negative regulation of signaling	biological_process	0.00031796	84	1090	937	17691
	GO:0000904	cell morphogenesis involved in differentiation	biological_process	0.0003273	60	1090	619	17691
	GO:0060706	cell differentiation involved in embryonic placenta development	biological_process	0.00033729	7	1090	23	17691
	GO:0001932	regulation of protein phosphorylation	biological_process	0.00034106	93	1090	1062	17691
	GO:0035556	intracellular signal transduction	biological_process	0.00034388	159	1090	1997	17691
	GO:0048869	cellular developmental process	biological_process	0.00040309	229	1090	3038	17691
	GO:0051338	regulation of transferase activity	biological_process	0.0004409	66	1090	705	17691
	GO:0048523	negative regulation of cellular process	biological_process	0.00045106	257	1090	3466	17691
	GO:0060707	trophoblast giant cell differentiation	biological_process	0.00048165	5	1090	12	17691
	GO:0000165	MAPK cascade	biological_process	0.00051761	58	1090	604	17691
	GO:0065009	regulation of molecular function	biological_process	0.00054337	179	1090	2310	17691
	GO:0009893	positive regulation of metabolic process	biological_process	0.00060949	225	1090	3000	17691
	GO:0043408	regulation of MAPK cascade	biological_process	0.00063678	54	1090	557	17691
	GO:0044255	cellular lipid metabolic process	biological_process	0.00064105	66	1090	715	17691
	GO:0048519	negative regulation of biological process	biological_process	0.00068766	271	1090	3703	17691
	GO:0031401	positive regulation of protein modification process	biological_process	0.00069031	80	1090	906	17691
	GO:0006357	regulation of transcription from RNA polymerase II promoter	biological_process	0.0007216	131	1090	1624	17691
	GO:0023014	signal transduction by protein phosphorylation	biological_process	0.0007394	59	1090	626	17691
	GO:0010975	regulation of neuron projection development	biological_process	0.00075361	34	1090	309	17691
	GO:0008610	lipid biosynthetic process	biological_process	0.0007661	42	1090	408	17691
	GO:0070887	cellular response to chemical stimulus	biological_process	0.00080357	151	1090	1918	17691
	GO:0019900	kinase binding	molecular_function	0.00081805	53	1090	550	17691
	GO:0044763	single-organism cellular process	biological_process	0.00082368	713	1090	10773	17691
	GO:0010648	negative regulation of cell communication	biological_process	0.00083478	83	1090	953	17691
	GO:0030695	GTPase regulator activity	molecular_function	0.00088536	26	1090	217	17691
	GO:0042325	regulation of phosphorylation	biological_process	0.00092778	97	1090	1151	17691
	GO:0046456	icosanoid biosynthetic process	biological_process	0.00096852	7	1090	27	17691
	GO:1901570	fatty acid derivative biosynthetic process	biological_process	0.00096852	7	1090	27	17691
	GO:0004712	protein serine/threonine/tyrosine kinase activity	molecular_function	0.00098901	6	1090	20	17691
	GO:0031175	neuron projection development	biological_process	0.0010061	59	1090	634	17691
	GO:0016051	carbohydrate biosynthetic process	biological_process	0.001053	19	1090	141	17691
	GO:0071889	14-3-3 protein binding	molecular_function	0.0011024	5	1090	14	17691
	GO:0051247	positive regulation of protein metabolic process	biological_process	0.0011114	103	1090	1242	17691
	GO:0019901	protein kinase binding	molecular_function	0.0011374	48	1090	493	17691
	GO:0051056	regulation of small GTPase mediated signal transduction	biological_process	0.0011578	26	1090	221	17691
	GO:0043565	sequence-specific DNA binding	molecular_function	0.0011708	84	1090	978	17691
	GO:0050767	regulation of neurogenesis	biological_process	0.0011899	51	1090	533	17691
	GO:0006366	transcription from RNA polymerase II promoter	biological_process	0.0012284	134	1090	1690	17691
	GO:0014888	striated muscle adaptation	biological_process	0.0012441	7	1090	28	17691
	GO:0007169	transmembrane receptor protein tyrosine kinase signaling pathway	biological_process	0.0012526	43	1090	431	17691
	GO:0051128	regulation of cellular component organization	biological_process	0.0013097	147	1090	1882	17691
	GO:0032268	regulation of cellular protein metabolic process	biological_process	0.0013407	153	1090	1971	17691
	GO:0060255	regulation of macromolecule metabolic process	biological_process	0.0013755	327	1090	4609	17691
	GO:0051129	negative regulation of cellular component organization	biological_process	0.0013979	51	1090	537	17691
	GO:1900112	regulation of histone H3-K9 trimethylation	biological_process	0.001406	4	1090	9	17691
	GO:0007275	multicellular organismal development	biological_process	0.0014287	254	1090	3488	17691
	GO:0048522	positive regulation of cellular process	biological_process	0.0014423	292	1090	4071	17691
	GO:0048513	organ development	biological_process	0.0015146	180	1090	2376	17691
	GO:0019899	enzyme binding	molecular_function	0.0015496	123	1090	1541	17691
	GO:0043549	regulation of kinase activity	biological_process	0.0016871	56	1090	608	17691
	GO:0045892	negative regulation of transcription, DNA-templated	biological_process	0.0017065	82	1090	963	17691
	GO:0050681	androgen receptor binding	molecular_function	0.0017126	6	1090	22	17691
	GO:0018108	peptidyl-tyrosine phosphorylation	biological_process	0.0017164	29	1090	263	17691
	GO:0000902	cell morphogenesis	biological_process	0.0017184	89	1090	1061	17691
	GO:0050790	regulation of catalytic activity	biological_process	0.0017574	132	1090	1677	17691
	GO:0071310	cellular response to organic substance	biological_process	0.0018221	125	1090	1577	17691
	GO:0006636	unsaturated fatty acid biosynthetic process	biological_process	0.00186	8	1090	38	17691
	GO:0009887	organ morphogenesis	biological_process	0.0018941	69	1090	787	17691
	GO:0000122	negative regulation of transcription from RNA polymerase II promoter	biological_process	0.0019059	60	1090	665	17691
	GO:0043085	positive regulation of catalytic activity	biological_process	0.0019146	82	1090	967	17691
	GO:0046785	microtubule polymerization	biological_process	0.0020115	10	1090	56	17691
	GO:0018212	peptidyl-tyrosine modification	biological_process	0.0020369	29	1090	266	17691
	GO:0032270	positive regulation of cellular protein metabolic process	biological_process	0.0020426	95	1090	1152	17691
	GO:0050770	regulation of axonogenesis	biological_process	0.0020483	18	1090	138	17691
	GO:0051960	regulation of nervous system development	biological_process	0.0021029	56	1090	614	17691
	GO:0043313	regulation of neutrophil degranulation	biological_process	0.0021216	3	1090	5	17691
	GO:1902563	regulation of neutrophil activation	biological_process	0.0021216	3	1090	5	17691
	GO:0032792	negative regulation of CREB transcription factor activity	biological_process	0.0021226	3	1090	5	17691
	GO:1902415	regulation of mRNA binding	biological_process	0.0021233	3	1090	5	17691
	GO:1902416	positive regulation of mRNA binding	biological_process	0.0021233	3	1090	5	17691
	GO:1900113	negative regulation of histone H3-K9 trimethylation	biological_process	0.0021233	3	1090	5	17691
	GO:0001816	cytokine production	biological_process	0.0022063	47	1090	496	17691
	GO:0060284	regulation of cell development	biological_process	0.0022275	61	1090	683	17691
	GO:0045579	positive regulation of B cell differentiation	biological_process	0.0022294	4	1090	10	17691
	GO:0090101	negative regulation of transmembrane receptor protein serine/threonine kinase signaling pathway	biological_process	0.0022442	13	1090	86	17691
	GO:0090092	regulation of transmembrane receptor protein serine/threonine kinase signaling pathway	biological_process	0.0023358	22	1090	185	17691
	GO:0007178	transmembrane receptor protein serine/threonine kinase signaling pathway	biological_process	0.0024395	28	1090	257	17691
	GO:0061564	axon development	biological_process	0.0024685	35	1090	344	17691
	GO:0007409	axonogenesis	biological_process	0.0024822	33	1090	319	17691
	GO:0051090	regulation of sequence-specific DNA binding transcription factor activity	biological_process	0.0025092	30	1090	282	17691
	GO:0010604	positive regulation of macromolecule metabolic process	biological_process	0.00255	192	1090	2584	17691
	GO:0044710	single-organism metabolic process	biological_process	0.0025788	298	1090	4203	17691
	GO:0005515	protein binding	molecular_function	0.002669	382	1090	5517	17691
	GO:0060589	nucleoside-triphosphatase regulator activity	molecular_function	0.0027536	27	1090	247	17691
	GO:0031110	regulation of microtubule polymerization or depolymerization	biological_process	0.0027736	11	1090	68	17691
	GO:0042035	regulation of cytokine biosynthetic process	biological_process	0.0027766	11	1090	68	17691
	GO:0004806	triglyceride lipase activity	molecular_function	0.0029083	5	1090	17	17691
	GO:0023056	positive regulation of signaling	biological_process	0.0029528	97	1090	1195	17691
	GO:0009967	positive regulation of signal transduction	biological_process	0.0030188	88	1090	1068	17691
	GO:0048666	neuron development	biological_process	0.0030467	66	1090	761	17691
	GO:0010033	response to organic substance	biological_process	0.0030792	146	1090	1909	17691
	GO:0051216	cartilage development	biological_process	0.0030922	20	1090	166	17691
	GO:0051347	positive regulation of transferase activity	biological_process	0.0030976	42	1090	439	17691
	GO:0042327	positive regulation of phosphorylation	biological_process	0.0031367	66	1090	762	17691
	GO:0001934	positive regulation of protein phosphorylation	biological_process	0.0031844	64	1090	735	17691
	GO:0048534	hematopoietic or lymphoid organ development	biological_process	0.0031913	56	1090	626	17691
	GO:0005344	oxygen transporter activity	molecular_function	0.003296	4	1090	11	17691
	GO:0015671	oxygen transport	biological_process	0.003296	4	1090	11	17691
	GO:0006098	pentose-phosphate shunt	biological_process	0.0033317	4	1090	11	17691
	GO:0042405	nuclear inclusion body	cellular_component	0.0033335	4	1090	11	17691
	GO:0080090	regulation of primary metabolic process	biological_process	0.0033371	318	1090	4532	17691
	GO:0048584	positive regulation of response to stimulus	biological_process	0.0033842	119	1090	1518	17691
	GO:0031324	negative regulation of cellular metabolic process	biological_process	0.0033896	146	1090	1914	17691
	GO:0046364	monosaccharide biosynthetic process	biological_process	0.0033937	10	1090	60	17691
	GO:0045596	negative regulation of cell differentiation	biological_process	0.0034625	44	1090	468	17691
	GO:0038127	ERBB signaling pathway	biological_process	0.0034826	12	1090	80	17691
	GO:0006665	sphingolipid metabolic process	biological_process	0.0035357	14	1090	101	17691
	GO:0061448	connective tissue development	biological_process	0.0037201	23	1090	204	17691
	GO:0071651	positive regulation of chemokine (C-C motif) ligand 5 production	biological_process	0.0037698	2	1090	2	17691
	GO:0007231	osmosensory signaling pathway	biological_process	0.0037755	2	1090	2	17691
	GO:0072183	negative regulation of nephron tubule epithelial cell differentiation	biological_process	0.0037821	2	1090	2	17691
	GO:2000697	negative regulation of epithelial cell differentiation involved in kidney development	biological_process	0.0037821	2	1090	2	17691
	GO:0072566	chemokine (C-X-C motif) ligand 1 production	biological_process	0.0037865	2	1090	2	17691
	GO:2000338	regulation of chemokine (C-X-C motif) ligand 1 production	biological_process	0.0037865	2	1090	2	17691
	GO:0019322	pentose biosynthetic process	biological_process	0.0037871	2	1090	2	17691
	GO:0002238	response to molecule of fungal origin	biological_process	0.0037931	2	1090	2	17691
	GO:0072537	fibroblast activation	biological_process	0.0037932	2	1090	2	17691
	GO:0004801	sedoheptulose-7-phosphate:D-glyceraldehyde-3-phosphate glyceronetransferase activity	molecular_function	0.0037932	2	1090	2	17691
	GO:1903892	negative regulation of ATF6-mediated unfolded protein response	biological_process	0.0037932	2	1090	2	17691
	GO:0034485	phosphatidylinositol-3,4,5-trisphosphate 5-phosphatase activity	molecular_function	0.0037932	2	1090	2	17691
	GO:0019220	regulation of phosphate metabolic process	biological_process	0.0038071	104	1090	1306	17691
	GO:0009888	tissue development	biological_process	0.0038359	114	1090	1451	17691
	GO:0021895	cerebral cortex neuron differentiation	biological_process	0.0038374	5	1090	18	17691
	GO:0051570	regulation of histone H3-K9 methylation	biological_process	0.0038382	5	1090	18	17691
	GO:1903507	negative regulation of nucleic acid-templated transcription	biological_process	0.0039091	82	1090	993	17691
	GO:0035614	snRNA stem-loop binding	molecular_function	0.0040078	3	1090	6	17691
	GO:0035032	phosphatidylinositol 3-kinase complex, class III	cellular_component	0.0040372	3	1090	6	17691
	GO:0072161	mesenchymal cell differentiation involved in kidney development	biological_process	0.0040441	3	1090	6	17691
	GO:2001012	mesenchymal cell differentiation involved in renal system development	biological_process	0.0040441	3	1090	6	17691
	GO:1901216	positive regulation of neuron death	biological_process	0.0040957	7	1090	34	17691
	GO:0031113	regulation of microtubule polymerization	biological_process	0.0041007	7	1090	34	17691
	GO:0051174	regulation of phosphorus metabolic process	biological_process	0.0041714	104	1090	1310	17691
	GO:0044093	positive regulation of molecular function	biological_process	0.0042475	97	1090	1210	17691
	GO:0000407	pre-autophagosomal structure	cellular_component	0.0042722	6	1090	26	17691
	GO:0031532	actin cytoskeleton reorganization	biological_process	0.0042829	12	1090	82	17691
	GO:0008593	regulation of Notch signaling pathway	biological_process	0.004351	10	1090	62	17691
	GO:0010647	positive regulation of cell communication	biological_process	0.0044442	97	1090	1212	17691
	GO:0032502	developmental process	biological_process	0.0044843	300	1090	4274	17691
	GO:0005737	cytoplasm	cellular_component	0.0045058	548	1090	8210	17691
	GO:0009892	negative regulation of metabolic process	biological_process	0.0046316	157	1090	2094	17691
	GO:0000287	magnesium ion binding	molecular_function	0.0046478	20	1090	172	17691
	GO:0016310	phosphorylation	biological_process	0.0046579	139	1090	1827	17691
	GO:0036124	histone H3-K9 trimethylation	biological_process	0.0047584	4	1090	12	17691
	GO:0052745	inositol phosphate phosphatase activity	molecular_function	0.0047584	4	1090	12	17691
	GO:0043087	regulation of GTPase activity	biological_process	0.0048947	35	1090	359	17691
	GO:1902679	negative regulation of RNA biosynthetic process	biological_process	0.0049332	82	1090	1002	17691
	GO:0046174	polyol catabolic process	biological_process	0.0049482	5	1090	19	17691
	GO:0031323	regulation of cellular metabolic process	biological_process	0.0049895	319	1090	4578	17691
	GO:0004672	protein kinase activity	molecular_function	0.0051707	50	1090	559	17691
	GO:0000976	transcription regulatory region sequence-specific DNA binding	molecular_function	0.0051884	59	1090	682	17691
	GO:0042169	SH2 domain binding	molecular_function	0.0052173	6	1090	27	17691
	GO:0051253	negative regulation of RNA metabolic process	biological_process	0.0052637	84	1090	1033	17691
	GO:0010557	positive regulation of macromolecule biosynthetic process	biological_process	0.0052764	122	1090	1583	17691
	GO:0033674	positive regulation of kinase activity	biological_process	0.0053355	37	1090	387	17691
	GO:0032088	negative regulation of NF-kappaB transcription factor activity	biological_process	0.0053557	9	1090	54	17691
	GO:0045859	regulation of protein kinase activity	biological_process	0.0056249	49	1090	548	17691
	GO:0031325	positive regulation of cellular metabolic process	biological_process	0.0056335	187	1090	2556	17691
	GO:0030514	negative regulation of BMP signaling pathway	biological_process	0.0056705	8	1090	45	17691
	GO:0030097	hemopoiesis	biological_process	0.0056829	52	1090	589	17691
	GO:0001954	positive regulation of cell-matrix adhesion	biological_process	0.0057078	7	1090	36	17691
	GO:0051239	regulation of multicellular organismal process	biological_process	0.0058387	156	1090	2092	17691
	GO:0006928	movement of cell or subcellular component	biological_process	0.0058898	112	1090	1442	17691
	GO:0090288	negative regulation of cellular response to growth factor stimulus	biological_process	0.0059618	14	1090	107	17691
	GO:0001892	embryonic placenta development	biological_process	0.0059982	11	1090	75	17691
	GO:0042089	cytokine biosynthetic process	biological_process	0.006001	11	1090	75	17691
	GO:0045597	positive regulation of cell differentiation	biological_process	0.0061149	56	1090	646	17691
	GO:0045893	positive regulation of transcription, DNA-templated	biological_process	0.0061262	107	1090	1371	17691
	GO:0050793	regulation of developmental process	biological_process	0.0061782	139	1090	1842	17691
	GO:0051019	mitogen-activated protein kinase binding	molecular_function	0.0062553	5	1090	20	17691
	GO:0034405	response to fluid shear stress	biological_process	0.0062679	5	1090	20	17691
	GO:0002820	negative regulation of adaptive immune response	biological_process	0.0062923	6	1090	28	17691
	GO:0000977	RNA polymerase II regulatory region sequence-specific DNA binding	molecular_function	0.0064438	55	1090	634	17691
	GO:0031109	microtubule polymerization or depolymerization	biological_process	0.0064512	13	1090	97	17691
	GO:0044767	single-organism developmental process	biological_process	0.0064947	296	1090	4240	17691
	GO:0002283	neutrophil activation involved in immune response	biological_process	0.0065323	4	1090	13	17691
	GO:0019682	glyceraldehyde-3-phosphate metabolic process	biological_process	0.0065387	4	1090	13	17691
	GO:0044389	ubiquitin-like protein ligase binding	molecular_function	0.0067623	25	1090	239	17691
	GO:0044387	negative regulation of protein kinase activity by regulation of protein phosphorylation	biological_process	0.0067669	3	1090	7	17691
	GO:0100002	negative regulation of protein kinase activity by protein phosphorylation	biological_process	0.0067669	3	1090	7	17691
	GO:0051014	actin filament severing	biological_process	0.0067676	3	1090	7	17691
	GO:0001817	regulation of cytokine production	biological_process	0.0068192	41	1090	446	17691
	GO:0000982	transcription factor activity, RNA polymerase II core promoter proximal region sequence-specific binding	molecular_function	0.0068235	36	1090	380	17691
	GO:0005201	extracellular matrix structural constituent	molecular_function	0.0068333	9	1090	56	17691
	GO:0018193	peptidyl-amino acid modification	biological_process	0.0068605	77	1090	944	17691
	GO:0031056	regulation of histone modification	biological_process	0.0070215	14	1090	109	17691
	GO:0045664	regulation of neuron differentiation	biological_process	0.0072471	39	1090	421	17691
	GO:0031625	ubiquitin protein ligase binding	molecular_function	0.0072799	24	1090	228	17691
	GO:0001012	RNA polymerase II regulatory region DNA binding	molecular_function	0.0072898	55	1090	638	17691
	GO:0042107	cytokine metabolic process	biological_process	0.0073234	11	1090	77	17691
	GO:0002520	immune system development	biological_process	0.0073801	57	1090	666	17691
	GO:0001071	nucleic acid binding transcription factor activity	molecular_function	0.0075016	74	1090	905	17691
	GO:0003700	transcription factor activity, sequence-specific DNA binding	molecular_function	0.0075016	74	1090	905	17691
	GO:0048731	system development	biological_process	0.0076416	231	1090	3247	17691
	GO:2000113	negative regulation of cellular macromolecule biosynthetic process	biological_process	0.0076682	88	1090	1106	17691
	GO:0001707	mesoderm formation	biological_process	0.0076688	9	1090	57	17691
	GO:0043525	positive regulation of neuron apoptotic process	biological_process	0.0078044	5	1090	21	17691
	GO:0006921	cellular component disassembly involved in execution phase of apoptosis	biological_process	0.0078085	5	1090	21	17691
	GO:0030262	apoptotic nuclear changes	biological_process	0.0078085	5	1090	21	17691
	GO:0043276	anoikis	biological_process	0.0078158	5	1090	21	17691
	GO:0045577	regulation of B cell differentiation	biological_process	0.0078161	5	1090	21	17691
	GO:0048870	cell motility	biological_process	0.0078726	90	1090	1136	17691
	GO:0051674	localization of cell	biological_process	0.0078726	90	1090	1136	17691
	GO:0009890	negative regulation of biosynthetic process	biological_process	0.0079937	95	1090	1209	17691
	GO:0031327	negative regulation of cellular biosynthetic process	biological_process	0.0080798	94	1090	1195	17691
	GO:0042127	regulation of cell proliferation	biological_process	0.0081135	84	1090	1051	17691
	GO:0040011	locomotion	biological_process	0.0081372	101	1090	1297	17691
	GO:0009898	cytoplasmic side of plasma membrane	cellular_component	0.0082208	14	1090	111	17691
	GO:0050776	regulation of immune response	biological_process	0.0083446	46	1090	519	17691
	GO:0030276	clathrin binding	molecular_function	0.0084338	8	1090	48	17691
	GO:1903508	positive regulation of nucleic acid-templated transcription	biological_process	0.0084901	109	1090	1416	17691
	GO:0034976	response to endoplasmic reticulum stress	biological_process	0.0086191	20	1090	182	17691
	GO:0015669	gas transport	biological_process	0.0086431	4	1090	14	17691
	GO:0019825	oxygen binding	molecular_function	0.0086431	4	1090	14	17691
	GO:0042832	defense response to protozoan	biological_process	0.0086915	4	1090	14	17691
	GO:0045076	regulation of interleukin-2 biosynthetic process	biological_process	0.008695	4	1090	14	17691
	GO:0051184	cofactor transporter activity	molecular_function	0.0087108	4	1090	14	17691
	GO:0043501	skeletal muscle adaptation	biological_process	0.0087111	4	1090	14	17691
	GO:0043198	dendritic shaft	cellular_component	0.0087172	4	1090	14	17691
	GO:0046855	inositol phosphate dephosphorylation	biological_process	0.0087172	4	1090	14	17691
	GO:0051640	organelle localization	biological_process	0.0087459	35	1090	373	17691
	GO:0010605	negative regulation of macromolecule metabolic process	biological_process	0.0088905	143	1090	1922	17691
	GO:0048538	thymus development	biological_process	0.0089742	7	1090	39	17691
	GO:0046578	regulation of Ras protein signal transduction	biological_process	0.009036	21	1090	195	17691
	GO:1902680	positive regulation of RNA biosynthetic process	biological_process	0.0091968	109	1090	1420	17691
	GO:0007264	small GTPase mediated signal transduction	biological_process	0.0092442	40	1090	441	17691
	GO:2000026	regulation of multicellular organismal development	biological_process	0.0092695	107	1090	1391	17691
	GO:0098562	cytoplasmic side of membrane	cellular_component	0.0092749	15	1090	124	17691
	GO:0006816	calcium ion transport	biological_process	0.0094499	27	1090	271	17691
	GO:0005581	collagen trimer	cellular_component	0.0095406	8	1090	49	17691
	GO:0048332	mesoderm morphogenesis	biological_process	0.0096031	9	1090	59	17691
	GO:0046875	ephrin receptor binding	molecular_function	0.0096059	5	1090	22	17691
	GO:0001501	skeletal system development	biological_process	0.0096265	37	1090	402	17691
	GO:0007160	cell-matrix adhesion	biological_process	0.009753	18	1090	160	17691
	GO:0032946	positive regulation of mononuclear cell proliferation	biological_process	0.0097673	13	1090	102	17691
	GO:0000987	core promoter proximal region sequence-specific DNA binding	molecular_function	0.0098507	38	1090	416	17691
	GO:0001159	core promoter proximal region DNA binding	molecular_function	0.0098507	38	1090	416	17691
	GO:0048705	skeletal system morphogenesis	biological_process	0.010188	23	1090	222	17691
	GO:0010562	positive regulation of phosphorus metabolic process	biological_process	0.010254	67	1090	818	17691
	GO:0045937	positive regulation of phosphate metabolic process	biological_process	0.010254	67	1090	818	17691
	GO:0000126	transcription factor TFIIIB complex	cellular_component	0.010264	3	1090	8	17691
	GO:0002645	positive regulation of tolerance induction	biological_process	0.010297	3	1090	8	17691
	GO:0008047	enzyme activator activity	molecular_function	0.010304	34	1090	364	17691
	GO:2000317	negative regulation of T-helper 17 type immune response	biological_process	0.010325	3	1090	8	17691
	GO:2000320	negative regulation of T-helper 17 cell differentiation	biological_process	0.010325	3	1090	8	17691
	GO:0060371	regulation of atrial cardiac muscle cell membrane depolarization	biological_process	0.010336	3	1090	8	17691
	GO:0048468	cell development	biological_process	0.010419	124	1090	1648	17691
	GO:0043547	positive regulation of GTPase activity	biological_process	0.010478	29	1090	299	17691
	GO:0051353	positive regulation of oxidoreductase activity	biological_process	0.010497	6	1090	31	17691
	GO:0002704	negative regulation of leukocyte mediated immunity	biological_process	0.010514	6	1090	31	17691
	GO:0060428	lung epithelium development	biological_process	0.010519	6	1090	31	17691
	GO:0045934	negative regulation of nucleobase-containing compound metabolic process	biological_process	0.010613	89	1090	1135	17691
	GO:0002682	regulation of immune system process	biological_process	0.010623	74	1090	919	17691
	GO:0048856	anatomical structure development	biological_process	0.010736	275	1090	3953	17691
	GO:0030030	cell projection organization	biological_process	0.010808	83	1090	1049	17691
	GO:0002669	positive regulation of T cell anergy	biological_process	0.01084	2	1090	3	17691
	GO:0002913	positive regulation of lymphocyte anergy	biological_process	0.01084	2	1090	3	17691
	GO:0014908	myotube differentiation involved in skeletal muscle regeneration	biological_process	0.010873	2	1090	3	17691
	GO:0072162	metanephric mesenchymal cell differentiation	biological_process	0.010892	2	1090	3	17691
	GO:0009051	pentose-phosphate shunt, oxidative branch	biological_process	0.010901	2	1090	3	17691
	GO:0097168	mesenchymal stem cell proliferation	biological_process	0.010904	2	1090	3	17691
	GO:0070345	negative regulation of fat cell proliferation	biological_process	0.010909	2	1090	3	17691
	GO:0016744	transferase activity, transferring aldehyde or ketonic groups	molecular_function	0.010913	2	1090	3	17691
	GO:0004445	inositol-polyphosphate 5-phosphatase activity	molecular_function	0.010913	2	1090	3	17691
	GO:1900222	negative regulation of beta-amyloid clearance	biological_process	0.010913	2	1090	3	17691
	GO:0042091	interleukin-10 biosynthetic process	biological_process	0.010913	2	1090	3	17691
	GO:0045074	regulation of interleukin-10 biosynthetic process	biological_process	0.010913	2	1090	3	17691
	GO:0036500	ATF6-mediated unfolded protein response	biological_process	0.010913	2	1090	3	17691
	GO:1903891	regulation of ATF6-mediated unfolded protein response	biological_process	0.010913	2	1090	3	17691
	GO:0008332	low voltage-gated calcium channel activity	molecular_function	0.010913	2	1090	3	17691
	GO:0034594	phosphatidylinositol trisphosphate phosphatase activity	molecular_function	0.010913	2	1090	3	17691
	GO:0001562	response to protozoan	biological_process	0.011285	4	1090	15	17691
	GO:0042094	interleukin-2 biosynthetic process	biological_process	0.01129	4	1090	15	17691
	GO:0000930	gamma-tubulin complex	cellular_component	0.011307	4	1090	15	17691
	GO:0051156	glucose 6-phosphate metabolic process	biological_process	0.011312	4	1090	15	17691
	GO:0030574	collagen catabolic process	biological_process	0.011314	4	1090	15	17691
	GO:0046838	phosphorylated carbohydrate dephosphorylation	biological_process	0.011316	4	1090	15	17691
	GO:0071545	inositol phosphate catabolic process	biological_process	0.011316	4	1090	15	17691
	GO:1903319	positive regulation of protein maturation	biological_process	0.011316	4	1090	15	17691
	GO:0007173	epidermal growth factor receptor signaling pathway	biological_process	0.011356	10	1090	71	17691
	GO:0050731	positive regulation of peptidyl-tyrosine phosphorylation	biological_process	0.011417	15	1090	127	17691
	GO:0035023	regulation of Rho protein signal transduction	biological_process	0.011458	15	1090	127	17691
	GO:0070273	phosphatidylinositol-4-phosphate binding	molecular_function	0.011602	5	1090	23	17691
	GO:0071840	cellular component organization or biogenesis	biological_process	0.011613	351	1090	5150	17691
	GO:0045992	negative regulation of embryonic development	biological_process	0.011644	5	1090	23	17691
	GO:0002920	regulation of humoral immune response	biological_process	0.011663	5	1090	23	17691
	GO:0046856	phosphatidylinositol dephosphorylation	biological_process	0.011671	5	1090	23	17691
	GO:0000975	regulatory region DNA binding	molecular_function	0.011764	65	1090	795	17691
	GO:0044212	transcription regulatory region DNA binding	molecular_function	0.011764	65	1090	795	17691
	GO:0030119	AP-type membrane coat adaptor complex	cellular_component	0.01177	7	1090	41	17691
	GO:0048667	cell morphogenesis involved in neuron differentiation	biological_process	0.012018	37	1090	408	17691
	GO:0001067	regulatory region nucleic acid binding	molecular_function	0.012068	65	1090	796	17691
	GO:0070161	anchoring junction	cellular_component	0.012082	24	1090	238	17691
	GO:0034704	calcium channel complex	cellular_component	0.012107	8	1090	51	17691
	GO:0043410	positive regulation of MAPK cascade	biological_process	0.012174	36	1090	395	17691
	GO:0070507	regulation of microtubule cytoskeleton organization	biological_process	0.012282	19	1090	176	17691
	GO:0031057	negative regulation of histone modification	biological_process	0.012287	6	1090	32	17691
	GO:0005856	cytoskeleton	cellular_component	0.012314	113	1090	1494	17691
	GO:0010468	regulation of gene expression	biological_process	0.012364	225	1090	3190	17691
	GO:0071559	response to transforming growth factor beta	biological_process	0.012431	18	1090	164	17691
	GO:0051172	negative regulation of nitrogen compound metabolic process	biological_process	0.012468	95	1090	1230	17691
	GO:0032989	cellular component morphogenesis	biological_process	0.012602	89	1090	1143	17691
	GO:0016043	cellular component organization	biological_process	0.01264	341	1090	5000	17691
	GO:0016773	phosphotransferase activity, alcohol group as acceptor	molecular_function	0.01273	55	1090	657	17691
	GO:0008134	transcription factor binding	molecular_function	0.012853	41	1090	464	17691
	GO:0031328	positive regulation of cellular biosynthetic process	biological_process	0.012864	122	1090	1630	17691
	GO:0010558	negative regulation of macromolecule biosynthetic process	biological_process	0.012989	90	1090	1159	17691
	GO:0030217	T cell differentiation	biological_process	0.013009	19	1090	177	17691
	GO:0051093	negative regulation of developmental process	biological_process	0.013068	55	1090	658	17691
	GO:0048872	homeostasis of number of cells	biological_process	0.013163	21	1090	202	17691
	GO:0006508	proteolysis	biological_process	0.01321	108	1090	1424	17691
	GO:0035591	signaling adaptor activity	molecular_function	0.013375	7	1090	42	17691
	GO:0002684	positive regulation of immune system process	biological_process	0.013432	55	1090	659	17691
	GO:0098609	cell-cell adhesion	biological_process	0.013455	55	1090	659	17691
	GO:0019898	extrinsic component of membrane	cellular_component	0.013499	22	1090	215	17691
	GO:0010769	regulation of cell morphogenesis involved in differentiation	biological_process	0.013506	26	1090	266	17691
	GO:0071495	cellular response to endogenous stimulus	biological_process	0.013544	67	1090	829	17691
	GO:0006793	phosphorus metabolic process	biological_process	0.013627	186	1090	2599	17691
	GO:0001704	formation of primary germ layer	biological_process	0.013629	12	1090	95	17691
	GO:0031234	extrinsic component of cytoplasmic side of plasma membrane	cellular_component	0.013694	10	1090	73	17691
	GO:0019751	polyol metabolic process	biological_process	0.013703	10	1090	73	17691
	GO:0040017	positive regulation of locomotion	biological_process	0.013781	35	1090	385	17691
	GO:0002707	negative regulation of lymphocyte mediated immunity	biological_process	0.013993	5	1090	24	17691
	GO:0005891	voltage-gated calcium channel complex	cellular_component	0.014233	6	1090	33	17691
	GO:0031111	negative regulation of microtubule polymerization or depolymerization	biological_process	0.014265	6	1090	33	17691
	GO:0070665	positive regulation of leukocyte proliferation	biological_process	0.01429	13	1090	107	17691
	GO:0035613	RNA stem-loop binding	molecular_function	0.014295	4	1090	16	17691
	GO:0009891	positive regulation of biosynthetic process	biological_process	0.014323	123	1090	1651	17691
	GO:0044243	multicellular organismal catabolic process	biological_process	0.014362	4	1090	16	17691
	GO:0051497	negative regulation of stress fiber assembly	biological_process	0.014363	4	1090	16	17691
	GO:0005912	adherens junction	cellular_component	0.014422	23	1090	229	17691
	GO:0031400	negative regulation of protein modification process	biological_process	0.014495	43	1090	495	17691
	GO:0001824	blastocyst development	biological_process	0.014564	9	1090	63	17691
	GO:0016234	inclusion body	cellular_component	0.014568	9	1090	63	17691
	GO:0030334	regulation of cell migration	biological_process	0.014613	52	1090	620	17691
	GO:0045619	regulation of lymphocyte differentiation	biological_process	0.014726	14	1090	119	17691
	GO:0043312	neutrophil degranulation	biological_process	0.014794	3	1090	9	17691
	GO:0002923	regulation of humoral immune response mediated by circulating immunoglobulin	biological_process	0.014796	3	1090	9	17691
	GO:0031045	dense core granule	cellular_component	0.014797	3	1090	9	17691
	GO:0031115	negative regulation of microtubule polymerization	biological_process	0.0148	3	1090	9	17691
	GO:0051573	negative regulation of histone H3-K9 methylation	biological_process	0.0148	3	1090	9	17691
	GO:0070544	histone H3-K36 demethylation	biological_process	0.0148	3	1090	9	17691
	GO:0034595	phosphatidylinositol phosphate 5-phosphatase activity	molecular_function	0.0148	3	1090	9	17691
	GO:0005247	voltage-gated chloride channel activity	molecular_function	0.0148	3	1090	9	17691
	GO:0060339	negative regulation of type I interferon-mediated signaling pathway	biological_process	0.0148	3	1090	9	17691
	GO:0030123	AP-3 adaptor complex	cellular_component	0.0148	3	1090	9	17691
	GO:0007229	integrin-mediated signaling pathway	biological_process	0.014947	10	1090	74	17691
	GO:0005089	Rho guanyl-nucleotide exchange factor activity	molecular_function	0.014997	10	1090	74	17691
	GO:0010556	regulation of macromolecule biosynthetic process	biological_process	0.015011	208	1090	2943	17691
	GO:0008152	metabolic process	biological_process	0.015128	644	1090	9888	17691
	GO:1903317	regulation of protein maturation	biological_process	0.015161	8	1090	53	17691
	GO:0042108	positive regulation of cytokine biosynthetic process	biological_process	0.015183	7	1090	43	17691
	GO:0010628	positive regulation of gene expression	biological_process	0.015333	122	1090	1640	17691
	GO:0006796	phosphate-containing compound metabolic process	biological_process	0.015436	183	1090	2562	17691
	GO:0044877	macromolecular complex binding	molecular_function	0.015605	99	1090	1300	17691
	GO:1902533	positive regulation of intracellular signal transduction	biological_process	0.015712	57	1090	693	17691
	GO:0032944	regulation of mononuclear cell proliferation	biological_process	0.015814	17	1090	156	17691
	GO:0048812	neuron projection morphogenesis	biological_process	0.015817	39	1090	443	17691
	GO:0006633	fatty acid biosynthetic process	biological_process	0.015829	12	1090	97	17691
	GO:2000145	regulation of cell motility	biological_process	0.01586	54	1090	651	17691
	GO:0000981	RNA polymerase II transcription factor activity, sequence-specific DNA binding	molecular_function	0.01586	53	1090	637	17691
	GO:0045580	regulation of T cell differentiation	biological_process	0.015921	12	1090	97	17691
	GO:0070848	response to growth factor	biological_process	0.015997	40	1090	457	17691
	GO:0030148	sphingolipid biosynthetic process	biological_process	0.016055	9	1090	64	17691
	GO:0045944	positive regulation of transcription from RNA polymerase II promoter	biological_process	0.016201	80	1090	1024	17691
	GO:0051179	localization	biological_process	0.016259	325	1090	4771	17691
	GO:0001952	regulation of cell-matrix adhesion	biological_process	0.016278	11	1090	86	17691
	GO:0071363	cellular response to growth factor stimulus	biological_process	0.016342	39	1090	444	17691
	GO:0045912	negative regulation of carbohydrate metabolic process	biological_process	0.016376	6	1090	34	17691
	GO:0005102	receptor binding	molecular_function	0.016414	86	1090	1112	17691
	GO:0018023	peptidyl-lysine trimethylation	biological_process	0.016443	6	1090	34	17691
	GO:0051270	regulation of cellular component movement	biological_process	0.016452	59	1090	723	17691
	GO:0070838	divalent metal ion transport	biological_process	0.016539	29	1090	310	17691
	GO:0072511	divalent inorganic cation transport	biological_process	0.016539	29	1090	310	17691
	GO:0045879	negative regulation of smoothened signaling pathway	biological_process	0.016618	5	1090	25	17691
	GO:0071158	positive regulation of cell cycle arrest	biological_process	0.016629	5	1090	25	17691
	GO:0060337	type I interferon signaling pathway	biological_process	0.016634	5	1090	25	17691
	GO:2000249	regulation of actin cytoskeleton reorganization	biological_process	0.016639	5	1090	25	17691
	GO:0006739	NADP metabolic process	biological_process	0.016641	5	1090	25	17691
	GO:0015630	microtubule cytoskeleton	cellular_component	0.016713	73	1090	924	17691
	GO:0044092	negative regulation of molecular function	biological_process	0.016877	63	1090	781	17691
	GO:0007033	vacuole organization	biological_process	0.016917	16	1090	145	17691
	GO:0006643	membrane lipid metabolic process	biological_process	0.016937	16	1090	145	17691
	GO:1903308	regulation of chromatin modification	biological_process	0.01696	15	1090	133	17691
	GO:0009653	anatomical structure morphogenesis	biological_process	0.016999	157	1090	2173	17691
	GO:0006355	regulation of transcription, DNA-templated	biological_process	0.017079	182	1090	2554	17691
	GO:0016477	cell migration	biological_process	0.017085	81	1090	1041	17691
	GO:0001933	negative regulation of protein phosphorylation	biological_process	0.017447	27	1090	285	17691
	GO:0032886	regulation of microtubule-based process	biological_process	0.017472	20	1090	195	17691
	GO:1903706	regulation of hemopoiesis	biological_process	0.017527	25	1090	259	17691
	GO:0030218	erythrocyte differentiation	biological_process	0.017587	11	1090	87	17691
	GO:0005244	voltage-gated ion channel activity	molecular_function	0.017755	17	1090	158	17691
	GO:0022832	voltage-gated channel activity	molecular_function	0.017755	17	1090	158	17691
	GO:0043197	dendritic spine	cellular_component	0.01784	10	1090	76	17691
	GO:0034399	nuclear periphery	cellular_component	0.017843	10	1090	76	17691
	GO:0043149	stress fiber assembly	biological_process	0.017855	10	1090	76	17691
	GO:0001829	trophectodermal cell differentiation	biological_process	0.01786	4	1090	17	17691
	GO:0006464	cellular protein modification process	biological_process	0.017882	217	1090	3095	17691
	GO:0036211	protein modification process	biological_process	0.017882	217	1090	3095	17691
	GO:0000978	RNA polymerase II core promoter proximal region sequence-specific DNA binding	molecular_function	0.01792	36	1090	406	17691
	GO:0050769	positive regulation of neurogenesis	biological_process	0.018274	26	1090	273	17691
	GO:0048863	stem cell differentiation	biological_process	0.018276	24	1090	247	17691
	GO:0031344	regulation of cell projection organization	biological_process	0.018442	38	1090	434	17691
	GO:0019319	hexose biosynthetic process	biological_process	0.018637	8	1090	55	17691
	GO:0032147	activation of protein kinase activity	biological_process	0.018685	21	1090	209	17691
	GO:0031098	stress-activated protein kinase signaling cascade	biological_process	0.018708	21	1090	209	17691
	GO:0071560	cellular response to transforming growth factor beta stimulus	biological_process	0.018789	17	1090	159	17691
	GO:0005245	voltage-gated calcium channel activity	molecular_function	0.018815	6	1090	35	17691
	GO:0051254	positive regulation of RNA metabolic process	biological_process	0.018818	110	1090	1473	17691
	GO:0046839	phospholipid dephosphorylation	biological_process	0.018839	6	1090	35	17691
	GO:0007498	mesoderm development	biological_process	0.019032	11	1090	88	17691
	GO:0022604	regulation of cell morphogenesis	biological_process	0.019045	38	1090	435	17691
	GO:0002532	production of molecular mediator involved in inflammatory response	biological_process	0.019213	7	1090	45	17691
	GO:0008284	positive regulation of cell proliferation	biological_process	0.019276	50	1090	602	17691
	GO:0043405	regulation of MAP kinase activity	biological_process	0.019319	20	1090	197	17691
	GO:0005085	guanyl-nucleotide exchange factor activity	molecular_function	0.019325	20	1090	197	17691
	GO:0006672	ceramide metabolic process	biological_process	0.019353	9	1090	66	17691
	GO:0022603	regulation of anatomical structure morphogenesis	biological_process	0.019391	64	1090	801	17691
	GO:0030510	regulation of BMP signaling pathway	biological_process	0.019404	10	1090	77	17691
	GO:0008283	cell proliferation	biological_process	0.019478	98	1090	1297	17691
	GO:0030970	retrograde protein transport, ER to cytosol	biological_process	0.019518	5	1090	26	17691
	GO:0002823	negative regulation of adaptive immune response based on somatic recombination of immune receptors built from immunoglobulin superfamily domains	biological_process	0.019563	5	1090	26	17691
	GO:0071357	cellular response to type I interferon	biological_process	0.019577	5	1090	26	17691
	GO:0008017	microtubule binding	molecular_function	0.019601	21	1090	210	17691
	GO:0045216	cell-cell junction organization	biological_process	0.019939	19	1090	185	17691
	GO:0019370	leukotriene biosynthetic process	biological_process	0.019944	3	1090	10	17691
	GO:0010720	positive regulation of cell development	biological_process	0.02	32	1090	355	17691
	GO:0045721	negative regulation of gluconeogenesis	biological_process	0.020024	3	1090	10	17691
	GO:0010454	negative regulation of cell fate commitment	biological_process	0.020133	3	1090	10	17691
	GO:0045086	positive regulation of interleukin-2 biosynthetic process	biological_process	0.020136	3	1090	10	17691
	GO:0060433	bronchus development	biological_process	0.020167	3	1090	10	17691
	GO:0004708	MAP kinase kinase activity	molecular_function	0.020185	3	1090	10	17691
	GO:0043495	protein anchor	molecular_function	0.020188	3	1090	10	17691
	GO:0090128	regulation of synapse maturation	biological_process	0.020188	3	1090	10	17691
	GO:2000147	positive regulation of cell motility	biological_process	0.020345	33	1090	369	17691
	GO:0010629	negative regulation of gene expression	biological_process	0.020547	93	1090	1226	17691
	GO:0005811	lipid particle	cellular_component	0.02063	8	1090	56	17691
	GO:2000278	regulation of DNA biosynthetic process	biological_process	0.020684	8	1090	56	17691
	GO:0036017	response to erythropoietin	biological_process	0.020699	2	1090	4	17691
	GO:0036018	cellular response to erythropoietin	biological_process	0.020699	2	1090	4	17691
	GO:0038162	erythropoietin-mediated signaling pathway	biological_process	0.020699	2	1090	4	17691
	GO:0045860	positive regulation of protein kinase activity	biological_process	0.020702	32	1090	356	17691
	GO:0002249	lymphocyte anergy	biological_process	0.020833	2	1090	4	17691
	GO:0002667	regulation of T cell anergy	biological_process	0.020833	2	1090	4	17691
	GO:0002870	T cell anergy	biological_process	0.020833	2	1090	4	17691
	GO:0002911	regulation of lymphocyte anergy	biological_process	0.020833	2	1090	4	17691
	GO:0071649	regulation of chemokine (C-C motif) ligand 5 production	biological_process	0.020874	2	1090	4	17691
	GO:0004771	sterol esterase activity	molecular_function	0.020887	2	1090	4	17691
	GO:1903026	negative regulation of RNA polymerase II regulatory region sequence-specific DNA binding	biological_process	0.020898	2	1090	4	17691
	GO:0051240	positive regulation of multicellular organismal process	biological_process	0.020909	89	1090	1168	17691
	GO:0043376	regulation of CD8-positive, alpha-beta T cell differentiation	biological_process	0.020917	2	1090	4	17691
	GO:0047184	1-acylglycerophosphocholine O-acyltransferase activity	molecular_function	0.020923	2	1090	4	17691
	GO:0045588	positive regulation of gamma-delta T cell differentiation	biological_process	0.020935	2	1090	4	17691
	GO:0046645	positive regulation of gamma-delta T cell activation	biological_process	0.020935	2	1090	4	17691
	GO:0032747	positive regulation of interleukin-23 production	biological_process	0.020935	2	1090	4	17691
	GO:0033129	positive regulation of histone phosphorylation	biological_process	0.020935	2	1090	4	17691
	GO:1902074	response to salt	biological_process	0.020935	2	1090	4	17691
	GO:1902075	cellular response to salt	biological_process	0.020935	2	1090	4	17691
	GO:1903935	response to sodium arsenite	biological_process	0.020935	2	1090	4	17691
	GO:1903936	cellular response to sodium arsenite	biological_process	0.020935	2	1090	4	17691
	GO:0000306	extrinsic component of vacuolar membrane	cellular_component	0.020935	2	1090	4	17691
	GO:0000931	gamma-tubulin large complex	cellular_component	0.020935	2	1090	4	17691
	GO:0008274	gamma-tubulin ring complex	cellular_component	0.020935	2	1090	4	17691
	GO:0050671	positive regulation of lymphocyte proliferation	biological_process	0.021289	12	1090	101	17691
	GO:0006749	glutathione metabolic process	biological_process	0.021356	6	1090	36	17691
	GO:0010976	positive regulation of neuron projection development	biological_process	0.021384	16	1090	149	17691
	GO:0032663	regulation of interleukin-2 production	biological_process	0.021517	7	1090	46	17691
	GO:0008233	peptidase activity	molecular_function	0.021601	47	1090	564	17691
	GO:0007219	Notch signaling pathway	biological_process	0.021654	15	1090	137	17691
	GO:0032753	positive regulation of interleukin-4 production	biological_process	0.02186	4	1090	18	17691
	GO:2000515	negative regulation of CD4-positive, alpha-beta T cell activation	biological_process	0.021882	4	1090	18	17691
	GO:0060338	regulation of type I interferon-mediated signaling pathway	biological_process	0.021883	4	1090	18	17691
	GO:0072539	T-helper 17 cell differentiation	biological_process	0.02189	4	1090	18	17691
	GO:0032232	negative regulation of actin filament bundle assembly	biological_process	0.021899	4	1090	18	17691
	GO:0031061	negative regulation of histone methylation	biological_process	0.021901	4	1090	18	17691
	GO:0032770	positive regulation of monooxygenase activity	biological_process	0.021901	4	1090	18	17691
	GO:0003824	catalytic activity	molecular_function	0.02205	351	1090	5210	17691
	GO:0070663	regulation of leukocyte proliferation	biological_process	0.022113	17	1090	162	17691
	GO:0030335	positive regulation of cell migration	biological_process	0.022219	32	1090	358	17691
	GO:0051094	positive regulation of developmental process	biological_process	0.022373	76	1090	981	17691
	GO:0002521	leukocyte differentiation	biological_process	0.022594	33	1090	372	17691
	GO:0031589	cell-substrate adhesion	biological_process	0.022659	24	1090	252	17691
	GO:1901616	organic hydroxy compound catabolic process	biological_process	0.022791	8	1090	57	17691
	GO:0006351	transcription, DNA-templated	biological_process	0.022794	187	1090	2652	17691
	GO:0060536	cartilage morphogenesis	biological_process	0.022825	5	1090	27	17691
	GO:0051181	cofactor transport	biological_process	0.022833	5	1090	27	17691
	GO:0031102	neuron projection regeneration	biological_process	0.022857	5	1090	27	17691
	GO:0051567	histone H3-K9 methylation	biological_process	0.022857	5	1090	27	17691
	GO:0016301	kinase activity	molecular_function	0.022895	58	1090	722	17691
	GO:0010639	negative regulation of organelle organization	biological_process	0.023102	27	1090	292	17691
	GO:0098656	anion transmembrane transport	biological_process	0.023158	19	1090	188	17691
	GO:0006950	response to stress	biological_process	0.023202	177	1090	2500	17691
	GO:0090287	regulation of cellular response to growth factor stimulus	biological_process	0.023432	20	1090	201	17691
	GO:0033554	cellular response to stress	biological_process	0.023456	106	1090	1426	17691
	GO:0051251	positive regulation of lymphocyte activation	biological_process	0.023602	21	1090	214	17691
	GO:0050730	regulation of peptidyl-tyrosine phosphorylation	biological_process	0.023859	18	1090	176	17691
	GO:0034097	response to cytokine	biological_process	0.023919	50	1090	610	17691
	GO:2000112	regulation of cellular macromolecule biosynthetic process	biological_process	0.023979	200	1090	2856	17691
	GO:0046164	alcohol catabolic process	biological_process	0.023991	7	1090	47	17691
	GO:0051272	positive regulation of cellular component movement	biological_process	0.024163	33	1090	374	17691
	GO:0015631	tubulin binding	molecular_function	0.024235	26	1090	280	17691
	GO:0044283	small molecule biosynthetic process	biological_process	0.024237	31	1090	347	17691
	GO:0045058	T cell selection	biological_process	0.024296	6	1090	37	17691
	GO:0051653	spindle localization	biological_process	0.024324	6	1090	37	17691
	GO:0007179	transforming growth factor beta receptor signaling pathway	biological_process	0.024607	14	1090	127	17691
	GO:0001667	ameboidal-type cell migration	biological_process	0.024611	28	1090	307	17691
	GO:0002262	myeloid cell homeostasis	biological_process	0.024619	13	1090	115	17691
	GO:0044309	neuron spine	cellular_component	0.024725	10	1090	80	17691
	GO:0030183	B cell differentiation	biological_process	0.024743	10	1090	80	17691
	GO:0040012	regulation of locomotion	biological_process	0.024785	57	1090	711	17691
	GO:0022407	regulation of cell-cell adhesion	biological_process	0.024938	27	1090	294	17691
	GO:0051403	stress-activated MAPK cascade	biological_process	0.025155	18	1090	177	17691
	GO:0098794	postsynapse	cellular_component	0.025214	26	1090	281	17691
	GO:0030029	actin filament-based process	biological_process	0.025334	49	1090	598	17691
	GO:0009719	response to endogenous stimulus	biological_process	0.025348	76	1090	987	17691
	GO:0031326	regulation of cellular biosynthetic process	biological_process	0.025525	211	1090	3031	17691
	GO:1903708	positive regulation of hemopoiesis	biological_process	0.025737	15	1090	140	17691
	GO:0044282	small molecule catabolic process	biological_process	0.025856	21	1090	216	17691
	GO:0030198	extracellular matrix organization	biological_process	0.025862	21	1090	216	17691
	GO:0006691	leukotriene metabolic process	biological_process	0.026222	3	1090	11	17691
	GO:0042129	regulation of T cell proliferation	biological_process	0.026259	13	1090	116	17691
	GO:0005088	Ras guanyl-nucleotide exchange factor activity	molecular_function	0.026292	13	1090	116	17691
	GO:0030036	actin cytoskeleton organization	biological_process	0.026312	45	1090	543	17691
	GO:0004364	glutathione transferase activity	molecular_function	0.026337	5	1090	28	17691
	GO:0005721	pericentric heterochromatin	cellular_component	0.026395	4	1090	19	17691
	GO:0038191	neuropilin binding	molecular_function	0.026422	4	1090	19	17691
	GO:0003254	regulation of membrane depolarization	biological_process	0.026453	5	1090	28	17691
	GO:0009605	response to external stimulus	biological_process	0.026471	117	1090	1598	17691
	GO:0009889	regulation of biosynthetic process	biological_process	0.026482	213	1090	3065	17691
	GO:0097154	GABAergic neuron differentiation	biological_process	0.026501	3	1090	11	17691
	GO:0001973	adenosine receptor signaling pathway	biological_process	0.026503	3	1090	11	17691
	GO:0045935	positive regulation of nucleobase-containing compound metabolic process	biological_process	0.026503	117	1090	1598	17691
	GO:0000185	activation of MAPKKK activity	biological_process	0.026508	3	1090	11	17691
	GO:0051000	positive regulation of nitric-oxide synthase activity	biological_process	0.026508	3	1090	11	17691
	GO:0031435	mitogen-activated protein kinase kinase kinase binding	molecular_function	0.026508	3	1090	11	17691
	GO:0006469	negative regulation of protein kinase activity	biological_process	0.026609	16	1090	153	17691
	GO:1903309	negative regulation of chromatin modification	biological_process	0.026619	7	1090	48	17691
	GO:0097194	execution phase of apoptosis	biological_process	0.026652	7	1090	48	17691
	GO:1903845	negative regulation of cellular response to transforming growth factor beta stimulus	biological_process	0.026658	7	1090	48	17691
	GO:0036503	ERAD pathway	biological_process	0.026682	10	1090	81	17691
	GO:1903844	regulation of cellular response to transforming growth factor beta stimulus	biological_process	0.026725	10	1090	81	17691
	GO:0065007	biological regulation	biological_process	0.026759	624	1090	9622	17691
	GO:0071345	cellular response to cytokine stimulus	biological_process	0.027006	45	1090	544	17691
	GO:0043062	extracellular structure organization	biological_process	0.027037	21	1090	217	17691
	GO:0010631	epithelial cell migration	biological_process	0.027044	21	1090	217	17691
	GO:0043005	neuron projection	cellular_component	0.027046	55	1090	686	17691
	GO:0001078	transcriptional repressor activity, RNA polymerase II core promoter proximal region sequence-specific binding	molecular_function	0.02721	15	1090	141	17691
	GO:0007369	gastrulation	biological_process	0.027223	15	1090	141	17691
	GO:1902275	regulation of chromatin organization	biological_process	0.027232	15	1090	141	17691
	GO:0002253	activation of immune response	biological_process	0.027246	26	1090	283	17691
	GO:0002455	humoral immune response mediated by circulating immunoglobulin	biological_process	0.027346	6	1090	38	17691
	GO:0061647	histone H3-K9 modification	biological_process	0.027429	6	1090	38	17691
	GO:0034101	erythrocyte homeostasis	biological_process	0.027512	11	1090	93	17691
	GO:0050777	negative regulation of immune response	biological_process	0.027578	11	1090	93	17691
	GO:0007043	cell-cell junction assembly	biological_process	0.02758	11	1090	93	17691
	GO:0007266	Rho protein signal transduction	biological_process	0.027768	18	1090	179	17691
	GO:0001890	placenta development	biological_process	0.027954	13	1090	117	17691
	GO:1903506	regulation of nucleic acid-templated transcription	biological_process	0.027973	182	1090	2591	17691
	GO:0030182	neuron differentiation	biological_process	0.027977	73	1090	948	17691
	GO:0007154	cell communication	biological_process	0.028018	339	1090	5044	17691
	GO:0007155	cell adhesion	biological_process	0.028038	76	1090	992	17691
	GO:0043412	macromolecule modification	biological_process	0.028406	225	1090	3257	17691
	GO:0071900	regulation of protein serine/threonine kinase activity	biological_process	0.028435	30	1090	338	17691
	GO:0001077	transcriptional activator activity, RNA polymerase II core promoter proximal region sequence-specific binding	molecular_function	0.028922	24	1090	258	17691
	GO:0030098	lymphocyte differentiation	biological_process	0.029247	23	1090	245	17691
	GO:0006909	phagocytosis	biological_process	0.029308	14	1090	130	17691
	GO:1902105	regulation of leukocyte differentiation	biological_process	0.029412	19	1090	193	17691
	GO:2001141	regulation of RNA biosynthetic process	biological_process	0.029432	182	1090	2595	17691
	GO:0017022	myosin binding	molecular_function	0.029484	7	1090	49	17691
	GO:0090132	epithelium migration	biological_process	0.029516	21	1090	219	17691
	GO:0050670	regulation of lymphocyte proliferation	biological_process	0.029576	16	1090	155	17691
	GO:0070588	calcium ion transmembrane transport	biological_process	0.029608	16	1090	155	17691
	GO:0043542	endothelial cell migration	biological_process	0.029611	16	1090	155	17691
	GO:0004175	endopeptidase activity	molecular_function	0.029691	34	1090	394	17691
	GO:0048167	regulation of synaptic plasticity	biological_process	0.029718	13	1090	118	17691
	GO:0033559	unsaturated fatty acid metabolic process	biological_process	0.029864	8	1090	60	17691
	GO:0005261	cation channel activity	molecular_function	0.030151	24	1090	259	17691
	GO:0007411	axon guidance	biological_process	0.030205	17	1090	168	17691
	GO:0030155	regulation of cell adhesion	biological_process	0.03033	42	1090	506	17691
	GO:0006820	anion transport	biological_process	0.03035	40	1090	478	17691
	GO:0001959	regulation of cytokine-mediated signaling pathway	biological_process	0.031026	10	1090	83	17691
	GO:0001503	ossification	biological_process	0.031354	24	1090	260	17691
	GO:0072538	T-helper 17 type immune response	biological_process	0.031446	4	1090	20	17691
	GO:0043457	regulation of cellular respiration	biological_process	0.031452	4	1090	20	17691
	GO:0007020	microtubule nucleation	biological_process	0.03146	4	1090	20	17691
	GO:0032885	regulation of polysaccharide biosynthetic process	biological_process	0.03146	4	1090	20	17691
	GO:0030057	desmosome	cellular_component	0.03146	4	1090	20	17691
	GO:0022610	biological adhesion	biological_process	0.031566	76	1090	998	17691
	GO:0022838	substrate-specific channel activity	molecular_function	0.031653	34	1090	396	17691
	GO:0097485	neuron projection guidance	biological_process	0.031735	17	1090	169	17691
	GO:0007010	cytoskeleton organization	biological_process	0.031815	86	1090	1146	17691
	GO:0042102	positive regulation of T cell proliferation	biological_process	0.032162	9	1090	72	17691
	GO:0050789	regulation of biological process	biological_process	0.032163	594	1090	9154	17691
	GO:0031060	regulation of histone methylation	biological_process	0.032561	7	1090	50	17691
	GO:0051345	positive regulation of hydrolase activity	biological_process	0.032901	42	1090	509	17691
	GO:0012505	endomembrane system	cellular_component	0.033012	174	1090	2481	17691
	GO:1904047	S-adenosyl-L-methionine binding	molecular_function	0.033126	2	1090	5	17691
	GO:0019344	cysteine biosynthetic process	biological_process	0.033144	2	1090	5	17691
	GO:0008172	S-methyltransferase activity	molecular_function	0.033242	2	1090	5	17691
	GO:0061629	RNA polymerase II sequence-specific DNA binding transcription factor binding	molecular_function	0.033263	2	1090	5	17691
	GO:0043010	camera-type eye development	biological_process	0.03327	22	1090	235	17691
	GO:1903363	negative regulation of cellular protein catabolic process	biological_process	0.033321	10	1090	84	17691
	GO:0002666	positive regulation of T cell tolerance induction	biological_process	0.033349	2	1090	5	17691
	GO:0071609	chemokine (C-C motif) ligand 5 production	biological_process	0.0334	2	1090	5	17691
	GO:0060481	lobar bronchus epithelium development	biological_process	0.033428	2	1090	5	17691
	GO:0060482	lobar bronchus development	biological_process	0.033428	2	1090	5	17691
	GO:0071439	clathrin complex	cellular_component	0.033442	2	1090	5	17691
	GO:0030509	BMP signaling pathway	biological_process	0.033469	13	1090	120	17691
	GO:0051185	coenzyme transporter activity	molecular_function	0.03347	2	1090	5	17691
	GO:0002925	positive regulation of humoral immune response mediated by circulating immunoglobulin	biological_process	0.033471	2	1090	5	17691
	GO:0060332	positive regulation of response to interferon-gamma	biological_process	0.033471	2	1090	5	17691
	GO:0060335	positive regulation of interferon-gamma-mediated signaling pathway	biological_process	0.033471	2	1090	5	17691
	GO:0021796	cerebral cortex regionalization	biological_process	0.033477	2	1090	5	17691
	GO:1990573	potassium ion import across plasma membrane	biological_process	0.033477	2	1090	5	17691
	GO:0070245	positive regulation of thymocyte apoptotic process	biological_process	0.033477	2	1090	5	17691
	GO:0044351	macropinocytosis	biological_process	0.033477	2	1090	5	17691
	GO:0002016	regulation of blood volume by renin-angiotensin	biological_process	0.033477	2	1090	5	17691
	GO:0005638	lamin filament	cellular_component	0.033477	2	1090	5	17691
	GO:2000465	regulation of glycogen (starch) synthase activity	biological_process	0.033477	2	1090	5	17691
	GO:1902387	ceramide 1-phosphate binding	molecular_function	0.033477	2	1090	5	17691
	GO:1902388	ceramide 1-phosphate transporter activity	molecular_function	0.033477	2	1090	5	17691
	GO:1902389	ceramide 1-phosphate transport	biological_process	0.033477	2	1090	5	17691
	GO:1903232	melanosome assembly	biological_process	0.033477	2	1090	5	17691
	GO:0045110	intermediate filament bundle assembly	biological_process	0.033477	2	1090	5	17691
	GO:0051450	myoblast proliferation	biological_process	0.033632	3	1090	12	17691
	GO:0007501	mesodermal cell fate specification	biological_process	0.033678	3	1090	12	17691
	GO:0002710	negative regulation of T cell mediated immunity	biological_process	0.033708	3	1090	12	17691
	GO:0072074	kidney mesenchyme development	biological_process	0.033728	3	1090	12	17691
	GO:0002922	positive regulation of humoral immune response	biological_process	0.033744	3	1090	12	17691
	GO:0043374	CD8-positive, alpha-beta T cell differentiation	biological_process	0.033745	3	1090	12	17691
	GO:0035325	Toll-like receptor binding	molecular_function	0.033758	3	1090	12	17691
	GO:0032454	histone demethylase activity (H3-K9 specific)	molecular_function	0.033758	3	1090	12	17691
	GO:1903959	regulation of anion transmembrane transport	biological_process	0.033758	3	1090	12	17691
	GO:0031434	mitogen-activated protein kinase kinase binding	molecular_function	0.033758	3	1090	12	17691
	GO:2001224	positive regulation of neuron migration	biological_process	0.033758	3	1090	12	17691
	GO:0010977	negative regulation of neuron projection development	biological_process	0.033847	11	1090	96	17691
	GO:0097659	nucleic acid-templated transcription	biological_process	0.034541	187	1090	2685	17691
	GO:0001825	blastocyst formation	biological_process	0.034653	5	1090	30	17691
	GO:0030324	lung development	biological_process	0.034675	14	1090	133	17691
	GO:0015605	organophosphate ester transmembrane transporter activity	molecular_function	0.034677	5	1090	30	17691
	GO:0017158	regulation of calcium ion-dependent exocytosis	biological_process	0.034683	5	1090	30	17691
	GO:0002534	cytokine production involved in inflammatory response	biological_process	0.034685	5	1090	30	17691
	GO:2001222	regulation of neuron migration	biological_process	0.034686	5	1090	30	17691
	GO:0048732	gland development	biological_process	0.03472	27	1090	303	17691
	GO:0045621	positive regulation of lymphocyte differentiation	biological_process	0.034781	9	1090	73	17691
	GO:0034599	cellular response to oxidative stress	biological_process	0.034927	17	1090	171	17691
	GO:0048699	generation of neurons	biological_process	0.035387	80	1090	1063	17691
	GO:0002694	regulation of leukocyte activation	biological_process	0.035405	32	1090	372	17691
	GO:0006690	icosanoid metabolic process	biological_process	0.035535	7	1090	51	17691
	GO:1901568	fatty acid derivative metabolic process	biological_process	0.035535	7	1090	51	17691
	GO:0098552	side of membrane	cellular_component	0.03561	33	1090	386	17691
	GO:0060627	regulation of vesicle-mediated transport	biological_process	0.036401	28	1090	318	17691
	GO:0090130	tissue migration	biological_process	0.03644	21	1090	224	17691
	GO:0044424	intracellular part	cellular_component	0.036493	726	1090	11331	17691
	GO:0001871	pattern binding	molecular_function	0.036976	4	1090	21	17691
	GO:0030247	polysaccharide binding	molecular_function	0.036976	4	1090	21	17691
	GO:0044430	cytoskeletal part	cellular_component	0.037618	89	1090	1200	17691
	GO:0050804	modulation of synaptic transmission	biological_process	0.037912	21	1090	225	17691
	GO:0030162	regulation of proteolysis	biological_process	0.03794	45	1090	557	17691
	GO:0033044	regulation of chromosome organization	biological_process	0.037948	24	1090	265	17691
	GO:1903037	regulation of leukocyte cell-cell adhesion	biological_process	0.037956	21	1090	225	17691
	GO:0042531	positive regulation of tyrosine phosphorylation of STAT protein	biological_process	0.038133	6	1090	41	17691
	GO:2001251	negative regulation of chromosome organization	biological_process	0.038201	12	1090	110	17691
	GO:0051336	regulation of hydrolase activity	biological_process	0.038229	69	1090	905	17691
	GO:0018209	peptidyl-serine modification	biological_process	0.038522	23	1090	252	17691
	GO:0022843	voltage-gated cation channel activity	molecular_function	0.038716	14	1090	135	17691
	GO:0043255	regulation of carbohydrate biosynthetic process	biological_process	0.038718	8	1090	63	17691
	GO:0044450	microtubule organizing center part	cellular_component	0.03874	14	1090	135	17691
	GO:1901799	negative regulation of proteasomal protein catabolic process	biological_process	0.038755	8	1090	63	17691
	GO:0048858	cell projection morphogenesis	biological_process	0.038767	54	1090	687	17691
	GO:0031058	positive regulation of histone modification	biological_process	0.03879	8	1090	63	17691
	GO:0005216	ion channel activity	molecular_function	0.039071	33	1090	389	17691
	GO:0046427	positive regulation of JAK-STAT cascade	biological_process	0.039145	7	1090	52	17691
	GO:0036477	somatodendritic compartment	cellular_component	0.039168	34	1090	403	17691
	GO:0070011	peptidase activity, acting on L-amino acid peptides	molecular_function	0.03918	44	1090	544	17691
	GO:0032623	interleukin-2 production	biological_process	0.039232	7	1090	52	17691
	GO:0043407	negative regulation of MAP kinase activity	biological_process	0.039247	7	1090	52	17691
	GO:0070613	regulation of protein processing	biological_process	0.039264	7	1090	52	17691
	GO:0034340	response to type I interferon	biological_process	0.039312	5	1090	31	17691
	GO:0005815	microtubule organizing center	cellular_component	0.039386	47	1090	587	17691
	GO:0044700	single organism signaling	biological_process	0.039662	328	1090	4906	17691
	GO:0051017	actin filament bundle assembly	biological_process	0.039747	13	1090	123	17691
	GO:0017157	regulation of exocytosis	biological_process	0.039768	13	1090	123	17691
	GO:0046488	phosphatidylinositol metabolic process	biological_process	0.03977	13	1090	123	17691
	GO:0051348	negative regulation of transferase activity	biological_process	0.039868	20	1090	213	17691
	GO:0031330	negative regulation of cellular catabolic process	biological_process	0.039982	16	1090	161	17691
	GO:0005829	cytosol	cellular_component	0.039983	195	1090	2821	17691
	GO:0051493	regulation of cytoskeleton organization	biological_process	0.040365	36	1090	432	17691
	GO:0030323	respiratory tube development	biological_process	0.040741	14	1090	136	17691
	GO:0032774	RNA biosynthetic process	biological_process	0.040811	187	1090	2699	17691
	GO:0033043	regulation of organelle organization	biological_process	0.041446	73	1090	968	17691
	GO:0006897	endocytosis	biological_process	0.041495	36	1090	433	17691
	GO:0003714	transcription corepressor activity	molecular_function	0.041509	15	1090	149	17691
	GO:0050863	regulation of T cell activation	biological_process	0.041561	20	1090	214	17691
	GO:0048291	isotype switching to IgG isotypes	biological_process	0.041819	3	1090	13	17691
	GO:0048302	regulation of isotype switching to IgG isotypes	biological_process	0.041819	3	1090	13	17691
	GO:0002643	regulation of tolerance induction	biological_process	0.041836	3	1090	13	17691
	GO:0035091	phosphatidylinositol binding	molecular_function	0.041858	19	1090	201	17691
	GO:0010659	cardiac muscle cell apoptotic process	biological_process	0.041876	3	1090	13	17691
	GO:0030688	preribosome, small subunit precursor	cellular_component	0.041881	3	1090	13	17691
	GO:0090335	regulation of brown fat cell differentiation	biological_process	0.041894	3	1090	13	17691
	GO:0045623	negative regulation of T-helper cell differentiation	biological_process	0.0419	3	1090	13	17691
	GO:2000319	regulation of T-helper 17 cell differentiation	biological_process	0.0419	3	1090	13	17691
	GO:2000251	positive regulation of actin cytoskeleton reorganization	biological_process	0.041901	3	1090	13	17691
	GO:0034330	cell junction organization	biological_process	0.041909	19	1090	201	17691
	GO:0051961	negative regulation of nervous system development	biological_process	0.04191	19	1090	201	17691
	GO:1901223	negative regulation of NIK/NF-kappaB signaling	biological_process	0.041923	3	1090	13	17691
	GO:0033169	histone H3-K9 demethylation	biological_process	0.041923	3	1090	13	17691
	GO:0090201	negative regulation of release of cytochrome c from mitochondria	biological_process	0.041923	3	1090	13	17691
	GO:0001568	blood vessel development	biological_process	0.041981	41	1090	504	17691
	GO:0000792	heterochromatin	cellular_component	0.042042	8	1090	64	17691
	GO:0051492	regulation of stress fiber assembly	biological_process	0.042059	8	1090	64	17691
	GO:0001819	positive regulation of cytokine production	biological_process	0.042134	26	1090	295	17691
	GO:0003382	epithelial cell morphogenesis	biological_process	0.042268	6	1090	42	17691
	GO:0043536	positive regulation of blood vessel endothelial cell migration	biological_process	0.042365	6	1090	42	17691
	GO:0071156	regulation of cell cycle arrest	biological_process	0.042388	6	1090	42	17691
	GO:0005654	nucleoplasm	cellular_component	0.042562	158	1090	2255	17691
	GO:0001944	vasculature development	biological_process	0.042843	42	1090	519	17691
	GO:0019226	transmission of nerve impulse	biological_process	0.042902	7	1090	53	17691
	GO:0004714	transmembrane receptor protein tyrosine kinase activity	molecular_function	0.042937	7	1090	53	17691
	GO:0002376	immune system process	biological_process	0.042942	119	1090	1660	17691
	GO:0051100	negative regulation of binding	biological_process	0.042957	12	1090	112	17691
	GO:0048821	erythrocyte development	biological_process	0.042962	4	1090	22	17691
	GO:0004683	calmodulin-dependent protein kinase activity	molecular_function	0.043018	4	1090	22	17691
	GO:0071417	cellular response to organonitrogen compound	biological_process	0.043042	28	1090	323	17691
	GO:0072358	cardiovascular system development	biological_process	0.043047	60	1090	779	17691
	GO:0072359	circulatory system development	biological_process	0.043047	60	1090	779	17691
	GO:0032673	regulation of interleukin-4 production	biological_process	0.043053	4	1090	22	17691
	GO:0023052	signaling	biological_process	0.043524	328	1090	4916	17691
	GO:0006959	humoral immune response	biological_process	0.043598	11	1090	100	17691
	GO:0045665	negative regulation of neuron differentiation	biological_process	0.043651	15	1090	150	17691
	GO:0006644	phospholipid metabolic process	biological_process	0.043654	26	1090	296	17691
	GO:0009895	negative regulation of catabolic process	biological_process	0.043688	19	1090	202	17691
	GO:0032990	cell part morphogenesis	biological_process	0.04381	55	1090	707	17691
	GO:0043534	blood vessel endothelial cell migration	biological_process	0.043857	10	1090	88	17691
	GO:0010811	positive regulation of cell-substrate adhesion	biological_process	0.043861	10	1090	88	17691
	GO:0042113	B cell activation	biological_process	0.043911	18	1090	189	17691
	GO:0061136	regulation of proteasomal protein catabolic process	biological_process	0.04402	17	1090	176	17691
	GO:0038083	peptidyl-tyrosine autophosphorylation	biological_process	0.044339	5	1090	32	17691
	GO:0051293	establishment of spindle localization	biological_process	0.044339	5	1090	32	17691
	GO:0061572	actin filament bundle organization	biological_process	0.044358	13	1090	125	17691
	GO:0042098	T cell proliferation	biological_process	0.045247	14	1090	138	17691
	GO:0050865	regulation of cell activation	biological_process	0.045281	33	1090	394	17691
	GO:0051173	positive regulation of nitrogen compound metabolic process	biological_process	0.045411	120	1090	1679	17691
	GO:0030433	ER-associated ubiquitin-dependent protein catabolic process	biological_process	0.045435	8	1090	65	17691
	GO:0030099	myeloid cell differentiation	biological_process	0.045451	24	1090	270	17691
	GO:0045862	positive regulation of proteolysis	biological_process	0.045525	22	1090	243	17691
	GO:0006650	glycerophospholipid metabolic process	biological_process	0.045566	19	1090	203	17691
	GO:0034329	cell junction assembly	biological_process	0.046076	16	1090	164	17691
	GO:0002062	chondrocyte differentiation	biological_process	0.046339	11	1090	101	17691
[truncated: 79 more rows]
