# Supplementary material for: Differential miRNA expression profiles in the bone marrow of Beagle dogs at different stages of Toxocara canis infection
Source: BMC Genomics. 2022 Dec 22;23:847. doi: 10.1186/s12864-022-09081-8 (PMC9773451; doi:10.1186/s12864-022-09081-8)
Supplement: Supplementary file 1 — Additional file 1: Table S1. The differently expressed miRNAs (DEmiRNAs) (P < 0.05) in puppy bone marrow at different infection stages. Table S2. The potential target genes of the differentially expressed miRNAs (DEmiRNAs) at different infection stages. Table S3. The differential enriched Gene Ontology (GO) terms of potential target genes of the differentially expressed miRNAs. Table S4. The KEGG pathways of the differentially expressed miRNAs (DEmiRNAs) at different infection stages. Table S5. The primers used in the qRT-PCR experiment. [file 12864_2022_9081_MOESM1_ESM.zip › Additional file 1-updated/Table S4.xlsx]

## Sheet: Sheet1
Table S4. The KEGG pathways of the differentially expressed miRNAs (DEmiRNAs) at different infection stages.
Times after infection	#Term	Database	ID	Input number	Background number	P-Value	Input	Hyperlink
At 24 hpi	Hematopoietic cell lineage	KEGG PATHWAY	cfa04640	2	83	0.0131503	ENSCAFG00000014203|ENSCAFG00000007036	http://www.genome.jp/kegg-bin/show_pathway?cfa04640/cfa:476485%09red/cfa:404002%09red
	Cell adhesion molecules (CAMs)	KEGG PATHWAY	cfa04514	2	136	0.0325218	ENSCAFG00000010718|ENSCAFG00000007036	http://www.genome.jp/kegg-bin/show_pathway?cfa04514/cfa:476485%09red/cfa:487793%09red
	Jak-STAT signaling pathway	KEGG PATHWAY	cfa04630	2	149	0.0383178	ENSCAFG00000014203|ENSCAFG00000009797	http://www.genome.jp/kegg-bin/show_pathway?cfa04630/cfa:488449%09red/cfa:404002%09red
	Hippo signaling pathway	KEGG PATHWAY	cfa04390	2	152	0.0397078	ENSCAFG00000001326|ENSCAFG00000004816	http://www.genome.jp/kegg-bin/show_pathway?cfa04390/cfa:609568%09red/cfa:100855973%09red
	Vitamin digestion and absorption	KEGG PATHWAY	cfa04977	1	23	0.0480253	ENSCAFG00000007612	http://www.genome.jp/kegg-bin/show_pathway?cfa04977/cfa:477089%09red
	Phototransduction	KEGG PATHWAY	cfa04744	1	28	0.0577426	ENSCAFG00000017451	http://www.genome.jp/kegg-bin/show_pathway?cfa04744/cfa:489500%09red
	Fructose and mannose metabolism	KEGG PATHWAY	cfa00051	1	31	0.0635264	ENSCAFG00000015541	http://www.genome.jp/kegg-bin/show_pathway?cfa00051/cfa:608751%09red
	Ether lipid metabolism	KEGG PATHWAY	cfa00565	1	39	0.0787803	ENSCAFG00000018386	http://www.genome.jp/kegg-bin/show_pathway?cfa00565/cfa:612697%09red
	ABC transporters	KEGG PATHWAY	cfa02010	1	43	0.0863158	ENSCAFG00000020121	http://www.genome.jp/kegg-bin/show_pathway?cfa02010/cfa:444852%09red
	Vasopressin-regulated water reabsorption	KEGG PATHWAY	cfa04962	1	44	0.0881902	ENSCAFG00000017986	http://www.genome.jp/kegg-bin/show_pathway?cfa04962/cfa:480437%09red
	Intestinal immune network for IgA production	KEGG PATHWAY	cfa04672	1	44	0.0881902	ENSCAFG00000010718	http://www.genome.jp/kegg-bin/show_pathway?cfa04672/cfa:487793%09red
	Endocrine and other factor-regulated calcium reabsorption	KEGG PATHWAY	cfa04961	1	46	0.0919278	ENSCAFG00000002914	http://www.genome.jp/kegg-bin/show_pathway?cfa04961/cfa:403942%09red
	Drug metabolism - cytochrome P450	KEGG PATHWAY	cfa00982	1	47	0.0937909	ENSCAFG00000014982	http://www.genome.jp/kegg-bin/show_pathway?cfa00982/cfa:490346%09red
	Amino sugar and nucleotide sugar metabolism	KEGG PATHWAY	cfa00520	1	48	0.0956504	ENSCAFG00000015541	http://www.genome.jp/kegg-bin/show_pathway?cfa00520/cfa:608751%09red
	Lysine degradation	KEGG PATHWAY	cfa00310	1	51	0.101206	ENSCAFG00000013392	http://www.genome.jp/kegg-bin/show_pathway?cfa00310/cfa:476643%09red
	Inflammatory bowel disease (IBD)	KEGG PATHWAY	cfa05321	1	61	0.119486	ENSCAFG00000009797	http://www.genome.jp/kegg-bin/show_pathway?cfa05321/cfa:488449%09red
	Pancreatic cancer	KEGG PATHWAY	cfa05212	1	65	0.126695	ENSCAFG00000009797	http://www.genome.jp/kegg-bin/show_pathway?cfa05212/cfa:488449%09red
	Leishmaniasis	KEGG PATHWAY	cfa05140	1	66	0.128488	ENSCAFG00000009797	http://www.genome.jp/kegg-bin/show_pathway?cfa05140/cfa:488449%09red
	B cell receptor signaling pathway	KEGG PATHWAY	cfa04662	1	70	0.135626	ENSCAFG00000007036	http://www.genome.jp/kegg-bin/show_pathway?cfa04662/cfa:476485%09red
	Prolactin signaling pathway	KEGG PATHWAY	cfa04917	1	74	0.142706	ENSCAFG00000009797	http://www.genome.jp/kegg-bin/show_pathway?cfa04917/cfa:488449%09red
	Salmonella infection	KEGG PATHWAY	cfa05132	1	78	0.149729	ENSCAFG00000017986	http://www.genome.jp/kegg-bin/show_pathway?cfa05132/cfa:480437%09red
	Glycerophospholipid metabolism	KEGG PATHWAY	cfa00564	1	88	0.167042	ENSCAFG00000018386	http://www.genome.jp/kegg-bin/show_pathway?cfa00564/cfa:612697%09red
	Toll-like receptor signaling pathway	KEGG PATHWAY	cfa04620	1	98	0.184009	ENSCAFG00000009797	http://www.genome.jp/kegg-bin/show_pathway?cfa04620/cfa:488449%09red
	HIF-1 signaling pathway	KEGG PATHWAY	cfa04066	1	106	0.19734	ENSCAFG00000014203	http://www.genome.jp/kegg-bin/show_pathway?cfa04066/cfa:404002%09red
	Thyroid hormone signaling pathway	KEGG PATHWAY	cfa04919	1	115	0.212081	ENSCAFG00000009797	http://www.genome.jp/kegg-bin/show_pathway?cfa04919/cfa:488449%09red
	Toxoplasmosis	KEGG PATHWAY	cfa05145	1	117	0.215321	ENSCAFG00000009797	http://www.genome.jp/kegg-bin/show_pathway?cfa05145/cfa:488449%09red
	Measles	KEGG PATHWAY	cfa05162	1	127	0.231325	ENSCAFG00000009797	http://www.genome.jp/kegg-bin/show_pathway?cfa05162/cfa:488449%09red
	Osteoclast differentiation	KEGG PATHWAY	cfa04380	1	128	0.232908	ENSCAFG00000009797	http://www.genome.jp/kegg-bin/show_pathway?cfa04380/cfa:488449%09red
	Hepatitis C	KEGG PATHWAY	cfa05160	1	129	0.234488	ENSCAFG00000009797	http://www.genome.jp/kegg-bin/show_pathway?cfa05160/cfa:488449%09red
	Tight junction	KEGG PATHWAY	cfa04530	1	136	0.245456	ENSCAFG00000004816	http://www.genome.jp/kegg-bin/show_pathway?cfa04530/cfa:609568%09red
	Phagosome	KEGG PATHWAY	cfa04145	1	141	0.253196	ENSCAFG00000017986	http://www.genome.jp/kegg-bin/show_pathway?cfa04145/cfa:480437%09red
	Hepatitis B	KEGG PATHWAY	cfa05161	1	143	0.25627	ENSCAFG00000009797	http://www.genome.jp/kegg-bin/show_pathway?cfa05161/cfa:488449%09red
	RNA transport	KEGG PATHWAY	cfa03013	1	158	0.278935	ENSCAFG00000016632	http://www.genome.jp/kegg-bin/show_pathway?cfa03013/cfa:100688577%09red
	Transcriptional misregulation in cancer	KEGG PATHWAY	cfa05202	1	159	0.280422	ENSCAFG00000029797	http://www.genome.jp/kegg-bin/show_pathway?cfa05202/cfa:490719%09red
	Influenza A	KEGG PATHWAY	cfa05164	1	160	0.281905	ENSCAFG00000009797	http://www.genome.jp/kegg-bin/show_pathway?cfa05164/cfa:488449%09red
	Tuberculosis	KEGG PATHWAY	cfa05152	1	164	0.28781	ENSCAFG00000009797	http://www.genome.jp/kegg-bin/show_pathway?cfa05152/cfa:488449%09red
	Chemokine signaling pathway	KEGG PATHWAY	cfa04062	1	172	0.299478	ENSCAFG00000009797	http://www.genome.jp/kegg-bin/show_pathway?cfa04062/cfa:488449%09red
	Herpes simplex infection	KEGG PATHWAY	cfa05168	1	172	0.299478	ENSCAFG00000009797	http://www.genome.jp/kegg-bin/show_pathway?cfa05168/cfa:488449%09red
	Cytokine-cytokine receptor interaction	KEGG PATHWAY	cfa04060	1	216	0.360384	ENSCAFG00000014203	http://www.genome.jp/kegg-bin/show_pathway?cfa04060/cfa:404002%09red
	Pathways in cancer	KEGG PATHWAY	cfa05200	1	322	0.486619	ENSCAFG00000009797	http://www.genome.jp/kegg-bin/show_pathway?cfa05200/cfa:488449%09red
	PI3K-Akt signaling pathway	KEGG PATHWAY	cfa04151	1	338	0.50342	ENSCAFG00000014203	http://www.genome.jp/kegg-bin/show_pathway?cfa04151/cfa:404002%09red
	Metabolic pathways	KEGG PATHWAY	cfa01100	2	1185	0.706539	ENSCAFG00000018386|ENSCAFG00000015541	http://www.genome.jp/kegg-bin/show_pathway?cfa01100/cfa:612697%09red/cfa:608751%09red
At 96 hpi	Focal adhesion	KEGG PATHWAY	cfa04510	18	209	0.0020483	ENSCAFG00000014978|ENSCAFG00000018214|ENSCAFG00000029749|ENSCAFG00000010700|ENSCAFG00000006069|ENSCAFG00000004905|ENSCAFG00000003615|ENSCAFG00000016020|ENSCAFG00000005606|ENSCAFG00000016995|ENSCAFG00000006491|ENSCAFG00000029022|ENSCAFG00000018354|ENSCAFG00000017017|ENSCAFG00000000060|ENSCAFG00000012477|ENSCAFG00000006488|ENSCAFG00000004420	http://www.genome.jp/kegg-bin/show_pathway?cfa04510/cfa:403580%09red/cfa:484513%09red/cfa:608977%09red/cfa:100855780%09red/cfa:490878%09red/cfa:476836%09red/cfa:442985%09red/cfa:100856491%09red/cfa:403843%09red/cfa:100682877%09red/cfa:486493%09red/cfa:403936%09red/cfa:449028%09red/cfa:482736%09red/cfa:609956%09red/cfa:483318%09red/cfa:610359%09red/cfa:481097%09red
	Colorectal cancer	KEGG PATHWAY	cfa05210	8	62	0.00423138	ENSCAFG00000014978|ENSCAFG00000010700|ENSCAFG00000019869|ENSCAFG00000019684|ENSCAFG00000005302|ENSCAFG00000018354|ENSCAFG00000005449|ENSCAFG00000005014	http://www.genome.jp/kegg-bin/show_pathway?cfa05210/cfa:480686%09red/cfa:490878%09red/cfa:403998%09red/cfa:442936%09red/cfa:609956%09red/cfa:449028%09red/cfa:477039%09red/cfa:490099%09red
	ECM-receptor interaction	KEGG PATHWAY	cfa04512	9	87	0.00917177	ENSCAFG00000029749|ENSCAFG00000006069|ENSCAFG00000004905|ENSCAFG00000006491|ENSCAFG00000029230|ENSCAFG00000029022|ENSCAFG00000017017|ENSCAFG00000000060|ENSCAFG00000012477	http://www.genome.jp/kegg-bin/show_pathway?cfa04512/cfa:102155348%09red/cfa:608977%09red/cfa:100856491%09red/cfa:403843%09red/cfa:100682877%09red/cfa:486493%09red/cfa:483318%09red/cfa:610359%09red/cfa:481097%09red
	Chagas disease (American trypanosomiasis)	KEGG PATHWAY	cfa05142	9	107	0.028339	ENSCAFG00000014978|ENSCAFG00000018625|ENSCAFG00000000685|ENSCAFG00000015712|ENSCAFG00000010740|ENSCAFG00000018354|ENSCAFG00000005449|ENSCAFG00000005014|ENSCAFG00000010882	http://www.genome.jp/kegg-bin/show_pathway?cfa05142/cfa:491587%09red/cfa:490878%09red/cfa:403998%09red/cfa:486469%09red/cfa:611810%09red/cfa:476728%09red/cfa:609956%09red/cfa:607023%09red/cfa:477039%09red
	Thyroid hormone signaling pathway	KEGG PATHWAY	cfa04919	9	115	0.0408629	ENSCAFG00000029563|ENSCAFG00000014978|ENSCAFG00000010700|ENSCAFG00000016020|ENSCAFG00000019838|ENSCAFG00000019251|ENSCAFG00000009559|ENSCAFG00000018354|ENSCAFG00000018010	http://www.genome.jp/kegg-bin/show_pathway?cfa04919/cfa:403580%09red/cfa:607887%09red/cfa:490878%09red/cfa:491278%09red/cfa:612596%09red/cfa:609956%09red/cfa:449028%09red/cfa:479866%09red/cfa:478372%09red
	Hypertrophic cardiomyopathy (HCM)	KEGG PATHWAY	cfa05410	7	80	0.042235	ENSCAFG00000004905|ENSCAFG00000016020|ENSCAFG00000010784|ENSCAFG00000006491|ENSCAFG00000000060|ENSCAFG00000012477|ENSCAFG00000005014	http://www.genome.jp/kegg-bin/show_pathway?cfa05410/cfa:403580%09red/cfa:608977%09red/cfa:403998%09red/cfa:403566%09red/cfa:486493%09red/cfa:483318%09red/cfa:481097%09red
	Pancreatic cancer	KEGG PATHWAY	cfa05212	6	65	0.0474005	ENSCAFG00000014978|ENSCAFG00000010700|ENSCAFG00000019869|ENSCAFG00000018354|ENSCAFG00000005449|ENSCAFG00000005014	http://www.genome.jp/kegg-bin/show_pathway?cfa05212/cfa:480686%09red/cfa:490878%09red/cfa:403998%09red/cfa:449028%09red/cfa:609956%09red/cfa:477039%09red
	Glioma	KEGG PATHWAY	cfa05214	6	66	0.0501645	ENSCAFG00000014978|ENSCAFG00000018214|ENSCAFG00000010700|ENSCAFG00000015161|ENSCAFG00000032335|ENSCAFG00000018354	http://www.genome.jp/kegg-bin/show_pathway?cfa05214/cfa:490878%09red/cfa:442985%09red/cfa:609956%09red/cfa:449028%09red/cfa:489050%09red/cfa:482687%09red
	Proteoglycans in cancer	KEGG PATHWAY	cfa05205	13	198	0.0507045	ENSCAFG00000014978|ENSCAFG00000010700|ENSCAFG00000015161|ENSCAFG00000000685|ENSCAFG00000016020|ENSCAFG00000030005|ENSCAFG00000015712|ENSCAFG00000006491|ENSCAFG00000032335|ENSCAFG00000018354|ENSCAFG00000012477|ENSCAFG00000005014|ENSCAFG00000000064	http://www.genome.jp/kegg-bin/show_pathway?cfa05205/cfa:403580%09red/cfa:608977%09red/cfa:490878%09red/cfa:403998%09red/cfa:486469%09red/cfa:100856005%09red/cfa:486493%09red/cfa:609956%09red/cfa:449028%09red/cfa:607023%09red/cfa:489050%09red/cfa:474391%09red/cfa:482687%09red
	Dilated cardiomyopathy	KEGG PATHWAY	cfa05414	7	86	0.0568838	ENSCAFG00000004905|ENSCAFG00000016020|ENSCAFG00000010784|ENSCAFG00000006491|ENSCAFG00000000060|ENSCAFG00000012477|ENSCAFG00000005014	http://www.genome.jp/kegg-bin/show_pathway?cfa05414/cfa:403580%09red/cfa:608977%09red/cfa:403998%09red/cfa:403566%09red/cfa:486493%09red/cfa:483318%09red/cfa:481097%09red
	Endometrial cancer	KEGG PATHWAY	cfa05213	5	54	0.066734	ENSCAFG00000018354|ENSCAFG00000019684|ENSCAFG00000010700|ENSCAFG00000014978|ENSCAFG00000006488	http://www.genome.jp/kegg-bin/show_pathway?cfa05213/cfa:490878%09red/cfa:449028%09red/cfa:476836%09red/cfa:490099%09red/cfa:609956%09red
	Sulfur metabolism	KEGG PATHWAY	cfa00920	2	10	0.070583	ENSCAFG00000001516|ENSCAFG00000015654	http://www.genome.jp/kegg-bin/show_pathway?cfa00920/cfa:481275%09red/cfa:486463%09red
	Chronic myeloid leukemia	KEGG PATHWAY	cfa05220	6	73	0.0722361	ENSCAFG00000014978|ENSCAFG00000019938|ENSCAFG00000010700|ENSCAFG00000018354|ENSCAFG00000005449|ENSCAFG00000005014	http://www.genome.jp/kegg-bin/show_pathway?cfa05220/cfa:490878%09red/cfa:403998%09red/cfa:491292%09red/cfa:609956%09red/cfa:449028%09red/cfa:477039%09red
	Platelet activation	KEGG PATHWAY	cfa04611	9	130	0.0733782	ENSCAFG00000014978|ENSCAFG00000004277|ENSCAFG00000000685|ENSCAFG00000016020|ENSCAFG00000030005|ENSCAFG00000010740|ENSCAFG00000029230|ENSCAFG00000018354|ENSCAFG00000004420	http://www.genome.jp/kegg-bin/show_pathway?cfa04611/cfa:403580%09red/cfa:490878%09red/cfa:611810%09red/cfa:100856005%09red/cfa:102155348%09red/cfa:403936%09red/cfa:609956%09red/cfa:607023%09red/cfa:484429%09red
	Hippo signaling pathway	KEGG PATHWAY	cfa04390	10	152	0.0788701	ENSCAFG00000010700|ENSCAFG00000019489|ENSCAFG00000000864|ENSCAFG00000016020|ENSCAFG00000003737|ENSCAFG00000005302|ENSCAFG00000019684|ENSCAFG00000005449|ENSCAFG00000005014|ENSCAFG00000010882	http://www.genome.jp/kegg-bin/show_pathway?cfa04390/cfa:403580%09red/cfa:491587%09red/cfa:477953%09red/cfa:403998%09red/cfa:442936%09red/cfa:484086%09red/cfa:489620%09red/cfa:449028%09red/cfa:477039%09red/cfa:490099%09red
	Pentose phosphate pathway	KEGG PATHWAY	cfa00030	3	27	0.0979908	ENSCAFG00000006594|ENSCAFG00000019598|ENSCAFG00000029403	http://www.genome.jp/kegg-bin/show_pathway?cfa00030/cfa:100855463%09red/cfa:481088%09red
	MicroRNAs in cancer	KEGG PATHWAY	cfa05206	9	139	0.098886	ENSCAFG00000018214|ENSCAFG00000029749|ENSCAFG00000019938|ENSCAFG00000012050|ENSCAFG00000005606|ENSCAFG00000019251|ENSCAFG00000006491|ENSCAFG00000010700|ENSCAFG00000024647	http://www.genome.jp/kegg-bin/show_pathway?cfa05206/cfa:484513%09red/cfa:403537%09red/cfa:491292%09red/cfa:442985%09red/cfa:100682877%09red/cfa:486493%09red/cfa:449028%09red/cfa:479866%09red/cfa:476177%09red
	Neurotrophin signaling pathway	KEGG PATHWAY	cfa04722	8	120	0.10267	ENSCAFG00000014978|ENSCAFG00000019938|ENSCAFG00000015161|ENSCAFG00000000685|ENSCAFG00000016039|ENSCAFG00000032335|ENSCAFG00000018354|ENSCAFG00000019489	http://www.genome.jp/kegg-bin/show_pathway?cfa04722/cfa:490878%09red/cfa:491292%09red/cfa:489620%09red/cfa:490382%09red/cfa:609956%09red/cfa:607023%09red/cfa:489050%09red/cfa:482687%09red
	Hepatitis B	KEGG PATHWAY	cfa05161	9	143	0.111674	ENSCAFG00000014978|ENSCAFG00000010700|ENSCAFG00000010239|ENSCAFG00000019251|ENSCAFG00000005302|ENSCAFG00000008670|ENSCAFG00000018354|ENSCAFG00000005014|ENSCAFG00000015712	http://www.genome.jp/kegg-bin/show_pathway?cfa05161/cfa:478950%09red/cfa:490878%09red/cfa:403998%09red/cfa:442936%09red/cfa:486469%09red/cfa:486102%09red/cfa:609956%09red/cfa:449028%09red/cfa:479866%09red
	Glutathione metabolism	KEGG PATHWAY	cfa00480	4	47	0.119222	ENSCAFG00000003415|ENSCAFG00000014028|ENSCAFG00000019598|ENSCAFG00000032626	http://www.genome.jp/kegg-bin/show_pathway?cfa00480/cfa:100856518%09red/cfa:608702%09red/cfa:475666%09red/cfa:481088%09red
	TNF signaling pathway	KEGG PATHWAY	cfa04668	7	105	0.12172	ENSCAFG00000014978|ENSCAFG00000001332|ENSCAFG00000000685|ENSCAFG00000018354|ENSCAFG00000015712|ENSCAFG00000011197|ENSCAFG00000002138	http://www.genome.jp/kegg-bin/show_pathway?cfa04668/cfa:403823%09red/cfa:490878%09red/cfa:611438%09red/cfa:486469%09red/cfa:609956%09red/cfa:607023%09red/cfa:481245%09red
	Renal cell carcinoma	KEGG PATHWAY	cfa05211	5	66	0.122316	ENSCAFG00000018354|ENSCAFG00000014978|ENSCAFG00000005606|ENSCAFG00000005014|ENSCAFG00000019251	http://www.genome.jp/kegg-bin/show_pathway?cfa05211/cfa:490878%09red/cfa:484513%09red/cfa:403998%09red/cfa:479866%09red/cfa:609956%09red
	Rap1 signaling pathway	KEGG PATHWAY	cfa04015	12	210	0.122766	ENSCAFG00000014978|ENSCAFG00000018214|ENSCAFG00000019869|ENSCAFG00000000685|ENSCAFG00000016020|ENSCAFG00000003737|ENSCAFG00000016995|ENSCAFG00000010740|ENSCAFG00000013890|ENSCAFG00000018354|ENSCAFG00000005973|ENSCAFG00000004420	http://www.genome.jp/kegg-bin/show_pathway?cfa04015/cfa:480686%09red/cfa:403580%09red/cfa:477953%09red/cfa:100855780%09red/cfa:490878%09red/cfa:403701%09red/cfa:442985%09red/cfa:611810%09red/cfa:612583%09red/cfa:403936%09red/cfa:609956%09red/cfa:607023%09red
	ErbB signaling pathway	KEGG PATHWAY	cfa04012	6	88	0.135233	ENSCAFG00000014978|ENSCAFG00000019938|ENSCAFG00000015161|ENSCAFG00000005606|ENSCAFG00000032335|ENSCAFG00000018354	http://www.genome.jp/kegg-bin/show_pathway?cfa04012/cfa:484513%09red/cfa:490878%09red/cfa:491292%09red/cfa:609956%09red/cfa:489050%09red/cfa:482687%09red
	Dopaminergic synapse	KEGG PATHWAY	cfa04728	8	129	0.136058	ENSCAFG00000015161|ENSCAFG00000000685|ENSCAFG00000010099|ENSCAFG00000010740|ENSCAFG00000013890|ENSCAFG00000032335|ENSCAFG00000018354|ENSCAFG00000010882	http://www.genome.jp/kegg-bin/show_pathway?cfa04728/cfa:491587%09red/cfa:490878%09red/cfa:403444%09red/cfa:403701%09red/cfa:611810%09red/cfa:607023%09red/cfa:489050%09red/cfa:482687%09red
	Malaria	KEGG PATHWAY	cfa05144	4	50	0.138796	ENSCAFG00000017017|ENSCAFG00000025365|ENSCAFG00000005014|ENSCAFG00000000178	http://www.genome.jp/kegg-bin/show_pathway?cfa05144/cfa:403998%09red/cfa:481124%09red/cfa:610359%09red/cfa:100856110%09red
	Lysine degradation	KEGG PATHWAY	cfa00310	4	51	0.14559	ENSCAFG00000031738|ENSCAFG00000018146|ENSCAFG00000002594|ENSCAFG00000010920	http://www.genome.jp/kegg-bin/show_pathway?cfa00310/cfa:484295%09red/cfa:483690%09red/cfa:484834%09red/cfa:479518%09red
	FoxO signaling pathway	KEGG PATHWAY	cfa04068	8	132	0.148276	ENSCAFG00000014978|ENSCAFG00000010700|ENSCAFG00000003589|ENSCAFG00000000685|ENSCAFG00000019251|ENSCAFG00000018354|ENSCAFG00000005449|ENSCAFG00000005014	http://www.genome.jp/kegg-bin/show_pathway?cfa04068/cfa:476411%09red/cfa:490878%09red/cfa:403998%09red/cfa:609956%09red/cfa:449028%09red/cfa:607023%09red/cfa:479866%09red/cfa:477039%09red
	Arrhythmogenic right ventricular cardiomyopathy (ARVC)	KEGG PATHWAY	cfa05412	5	72	0.156169	ENSCAFG00000016020|ENSCAFG00000006491|ENSCAFG00000000060|ENSCAFG00000012477|ENSCAFG00000004905	http://www.genome.jp/kegg-bin/show_pathway?cfa05412/cfa:403580%09red/cfa:483318%09red/cfa:608977%09red/cfa:486493%09red/cfa:481097%09red
	Adherens junction	KEGG PATHWAY	cfa04520	5	73	0.162154	ENSCAFG00000016020|ENSCAFG00000003737|ENSCAFG00000005449|ENSCAFG00000012722|ENSCAFG00000019251	http://www.genome.jp/kegg-bin/show_pathway?cfa04520/cfa:403580%09red/cfa:609931%09red/cfa:477039%09red/cfa:477953%09red/cfa:479866%09red
	Oxytocin signaling pathway	KEGG PATHWAY	cfa04921	9	158	0.16719	ENSCAFG00000014978|ENSCAFG00000010700|ENSCAFG00000015161|ENSCAFG00000029897|ENSCAFG00000016020|ENSCAFG00000005896|ENSCAFG00000009559|ENSCAFG00000032335|ENSCAFG00000010740	http://www.genome.jp/kegg-bin/show_pathway?cfa04921/cfa:403580%09red/cfa:607887%09red/cfa:100855763%09red/cfa:611810%09red/cfa:606491%09red/cfa:609956%09red/cfa:449028%09red/cfa:489050%09red/cfa:482687%09red
	Ascorbate and aldarate metabolism	KEGG PATHWAY	cfa00053	2	18	0.167937	ENSCAFG00000000561|ENSCAFG00000018146	http://www.genome.jp/kegg-bin/show_pathway?cfa00053/cfa:479518%09red/cfa:481189%09red
	Prolactin signaling pathway	KEGG PATHWAY	cfa04917	5	74	0.168229	ENSCAFG00000018354|ENSCAFG00000014978|ENSCAFG00000010099|ENSCAFG00000010700|ENSCAFG00000000685	http://www.genome.jp/kegg-bin/show_pathway?cfa04917/cfa:490878%09red/cfa:449028%09red/cfa:607023%09red/cfa:609956%09red/cfa:403444%09red
	TGF-beta signaling pathway	KEGG PATHWAY	cfa04350	5	77	0.186971	ENSCAFG00000005449|ENSCAFG00000007357|ENSCAFG00000019069|ENSCAFG00000005014|ENSCAFG00000019251	http://www.genome.jp/kegg-bin/show_pathway?cfa04350/cfa:486537%09red/cfa:477039%09red/cfa:403998%09red/cfa:479866%09red/cfa:490570%09red
	Bacterial invasion of epithelial cells	KEGG PATHWAY	cfa05100	5	78	0.19338	ENSCAFG00000016020|ENSCAFG00000006491|ENSCAFG00000014978|ENSCAFG00000000995|ENSCAFG00000006488	http://www.genome.jp/kegg-bin/show_pathway?cfa05100/cfa:403580%09red/cfa:481227%09red/cfa:476836%09red/cfa:486493%09red/cfa:609956%09red
	Arginine and proline metabolism	KEGG PATHWAY	cfa00330	4	58	0.196417	ENSCAFG00000000824|ENSCAFG00000003415|ENSCAFG00000032626|ENSCAFG00000018146	http://www.genome.jp/kegg-bin/show_pathway?cfa00330/cfa:475666%09red/cfa:608702%09red/cfa:479518%09red/cfa:474672%09red
	Non-small cell lung cancer	KEGG PATHWAY	cfa05223	4	58	0.196417	ENSCAFG00000018354|ENSCAFG00000014978|ENSCAFG00000019838|ENSCAFG00000010700	http://www.genome.jp/kegg-bin/show_pathway?cfa05223/cfa:490878%09red/cfa:491278%09red/cfa:609956%09red/cfa:449028%09red
	AMPK signaling pathway	KEGG PATHWAY	cfa04152	7	123	0.206839	ENSCAFG00000003475|ENSCAFG00000014978|ENSCAFG00000015782|ENSCAFG00000010700|ENSCAFG00000018354|ENSCAFG00000003629|ENSCAFG00000010882	http://www.genome.jp/kegg-bin/show_pathway?cfa04152/cfa:491587%09red/cfa:490878%09red/cfa:610130%09red/cfa:474818%09red/cfa:449028%09red/cfa:609956%09red/cfa:403773%09red
	Inositol phosphate metabolism	KEGG PATHWAY	cfa00562	4	60	0.211837	ENSCAFG00000005743|ENSCAFG00000000561|ENSCAFG00000012969|ENSCAFG00000009041	http://www.genome.jp/kegg-bin/show_pathway?cfa00562/cfa:485209%09red/cfa:478403%09red/cfa:481189%09red/cfa:486360%09red
	Adrenergic signaling in cardiomyocytes	KEGG PATHWAY	cfa04261	8	147	0.216585	ENSCAFG00000014978|ENSCAFG00000015161|ENSCAFG00000000685|ENSCAFG00000010784|ENSCAFG00000032335|ENSCAFG00000018354|ENSCAFG00000010740|ENSCAFG00000010882	http://www.genome.jp/kegg-bin/show_pathway?cfa04261/cfa:491587%09red/cfa:490878%09red/cfa:403566%09red/cfa:611810%09red/cfa:609956%09red/cfa:607023%09red/cfa:489050%09red/cfa:482687%09red
	Axon guidance	KEGG PATHWAY	cfa04360	7	125	0.217456	ENSCAFG00000019938|ENSCAFG00000010224|ENSCAFG00000019362|ENSCAFG00000005606|ENSCAFG00000010740|ENSCAFG00000003989|ENSCAFG00000012473	http://www.genome.jp/kegg-bin/show_pathway?cfa04360/cfa:484513%09red/cfa:478949%09red/cfa:491292%09red/cfa:611810%09red/cfa:483191%09red/cfa:100688869%09red/cfa:492244%09red
	Histidine metabolism	KEGG PATHWAY	cfa00340	2	22	0.222229	ENSCAFG00000011926|ENSCAFG00000018146	http://www.genome.jp/kegg-bin/show_pathway?cfa00340/cfa:607685%09red/cfa:479518%09red
	mTOR signaling pathway	KEGG PATHWAY	cfa04150	4	62	0.227582	ENSCAFG00000018354|ENSCAFG00000017957|ENSCAFG00000003475|ENSCAFG00000014978	http://www.genome.jp/kegg-bin/show_pathway?cfa04150/cfa:490878%09red/cfa:609956%09red/cfa:487651%09red/cfa:610130%09red
	Measles	KEGG PATHWAY	cfa05162	7	127	0.228264	ENSCAFG00000014978|ENSCAFG00000010700|ENSCAFG00000019489|ENSCAFG00000010239|ENSCAFG00000018354|ENSCAFG00000012579|ENSCAFG00000015712	http://www.genome.jp/kegg-bin/show_pathway?cfa05162/cfa:478950%09red/cfa:490878%09red/cfa:486469%09red/cfa:489620%09red/cfa:609956%09red/cfa:449028%09red/cfa:403642%09red
	Small cell lung cancer	KEGG PATHWAY	cfa05222	5	84	0.233323	ENSCAFG00000018354|ENSCAFG00000014978|ENSCAFG00000019838|ENSCAFG00000010700|ENSCAFG00000006069	http://www.genome.jp/kegg-bin/show_pathway?cfa05222/cfa:490878%09red/cfa:491278%09red/cfa:403843%09red/cfa:609956%09red/cfa:449028%09red
	cAMP signaling pathway	KEGG PATHWAY	cfa04024	10	196	0.233785	ENSCAFG00000014978|ENSCAFG00000019716|ENSCAFG00000019251|ENSCAFG00000013890|ENSCAFG00000010740|ENSCAFG00000032335|ENSCAFG00000018354|ENSCAFG00000010784|ENSCAFG00000010298|ENSCAFG00000015161	http://www.genome.jp/kegg-bin/show_pathway?cfa04024/cfa:448794%09red/cfa:490878%09red/cfa:489050%09red/cfa:403701%09red/cfa:403566%09red/cfa:403961%09red/cfa:609956%09red/cfa:611810%09red/cfa:479866%09red/cfa:482687%09red
	HIF-1 signaling pathway	KEGG PATHWAY	cfa04066	6	106	0.234673	ENSCAFG00000014978|ENSCAFG00000015155|ENSCAFG00000015161|ENSCAFG00000019251|ENSCAFG00000032335|ENSCAFG00000018354	http://www.genome.jp/kegg-bin/show_pathway?cfa04066/cfa:490878%09red/cfa:489050%09red/cfa:403816%09red/cfa:609956%09red/cfa:479866%09red/cfa:482687%09red
	GnRH signaling pathway	KEGG PATHWAY	cfa04912	5	85	0.240199	ENSCAFG00000011197|ENSCAFG00000000685|ENSCAFG00000015161|ENSCAFG00000008670|ENSCAFG00000032335	http://www.genome.jp/kegg-bin/show_pathway?cfa04912/cfa:403823%09red/cfa:486102%09red/cfa:607023%09red/cfa:489050%09red/cfa:482687%09red
	PI3K-Akt signaling pathway	KEGG PATHWAY	cfa04151	16	338	0.240387	ENSCAFG00000014978|ENSCAFG00000018214|ENSCAFG00000029749|ENSCAFG00000010700|ENSCAFG00000006069|ENSCAFG00000012050|ENSCAFG00000019838|ENSCAFG00000016995|ENSCAFG00000006491|ENSCAFG00000029022|ENSCAFG00000018354|ENSCAFG00000017017|ENSCAFG00000000060|ENSCAFG00000012477|ENSCAFG00000010882|ENSCAFG00000004905	http://www.genome.jp/kegg-bin/show_pathway?cfa04151/cfa:491587%09red/cfa:403537%09red/cfa:608977%09red/cfa:100855780%09red/cfa:490878%09red/cfa:491278%09red/cfa:442985%09red/cfa:100856491%09red/cfa:403843%09red/cfa:100682877%09red/cfa:486493%09red/cfa:609956%09red/cfa:449028%09red/cfa:483318%09red/cfa:610359%09red/cfa:481097%09red
	Pentose and glucuronate interconversions	KEGG PATHWAY	cfa00040	2	24	0.24989	ENSCAFG00000013672|ENSCAFG00000018146	http://www.genome.jp/kegg-bin/show_pathway?cfa00040/cfa:487535%09red/cfa:479518%09red
	p53 signaling pathway	KEGG PATHWAY	cfa04115	4	65	0.251715	ENSCAFG00000019489|ENSCAFG00000010700|ENSCAFG00000015712|ENSCAFG00000024647	http://www.genome.jp/kegg-bin/show_pathway?cfa04115/cfa:449028%09red/cfa:489620%09red/cfa:486469%09red/cfa:476177%09red
	Leishmaniasis	KEGG PATHWAY	cfa05140	4	66	0.259877	ENSCAFG00000018625|ENSCAFG00000001332|ENSCAFG00000005014|ENSCAFG00000000685	http://www.genome.jp/kegg-bin/show_pathway?cfa05140/cfa:476728%09red/cfa:607023%09red/cfa:403998%09red/cfa:481245%09red
	Prostate cancer	KEGG PATHWAY	cfa05215	5	88	0.261138	ENSCAFG00000018354|ENSCAFG00000018214|ENSCAFG00000010700|ENSCAFG00000014978|ENSCAFG00000019251	http://www.genome.jp/kegg-bin/show_pathway?cfa05215/cfa:490878%09red/cfa:449028%09red/cfa:479866%09red/cfa:442985%09red/cfa:609956%09red
	Pathways in cancer	KEGG PATHWAY	cfa05200	15	322	0.267862	ENSCAFG00000014978|ENSCAFG00000018214|ENSCAFG00000019938|ENSCAFG00000006069|ENSCAFG00000010700|ENSCAFG00000019684|ENSCAFG00000019838|ENSCAFG00000016995|ENSCAFG00000015712|ENSCAFG00000005302|ENSCAFG00000018354|ENSCAFG00000019869|ENSCAFG00000019251|ENSCAFG00000005014|ENSCAFG00000005449	http://www.genome.jp/kegg-bin/show_pathway?cfa05200/cfa:480686%09red/cfa:100855780%09red/cfa:490878%09red/cfa:491278%09red/cfa:403998%09red/cfa:442936%09red/cfa:491292%09red/cfa:442985%09red/cfa:486469%09red/cfa:403843%09red/cfa:609956%09red/cfa:449028%09red/cfa:477039%09red/cfa:490099%09red/cfa:479866%09red
	Notch signaling pathway	KEGG PATHWAY	cfa04330	3	47	0.281877	ENSCAFG00000023380|ENSCAFG00000016039|ENSCAFG00000019251	http://www.genome.jp/kegg-bin/show_pathway?cfa04330/cfa:490382%09red/cfa:479866%09red/cfa:100687947%09red
	Cholinergic synapse	KEGG PATHWAY	cfa04725	6	114	0.284662	ENSCAFG00000014978|ENSCAFG00000015161|ENSCAFG00000010740|ENSCAFG00000032335|ENSCAFG00000018354|ENSCAFG00000001710	http://www.genome.jp/kegg-bin/show_pathway?cfa04725/cfa:490878%09red/cfa:482111%09red/cfa:611810%09red/cfa:609956%09red/cfa:489050%09red/cfa:482687%09red
	Pertussis	KEGG PATHWAY	cfa05133	4	70	0.292982	ENSCAFG00000006491|ENSCAFG00000010740|ENSCAFG00000000685|ENSCAFG00000018625	http://www.genome.jp/kegg-bin/show_pathway?cfa05133/cfa:476728%09red/cfa:607023%09red/cfa:486493%09red/cfa:611810%09red
	Morphine addiction	KEGG PATHWAY	cfa05032	5	93	0.296889	ENSCAFG00000019161|ENSCAFG00000011733|ENSCAFG00000010740|ENSCAFG00000010298|ENSCAFG00000001889	http://www.genome.jp/kegg-bin/show_pathway?cfa05032/cfa:492223%09red/cfa:611810%09red/cfa:100687745%09red/cfa:483701%09red/cfa:403961%09red
	Cocaine addiction	KEGG PATHWAY	cfa05030	3	49	0.302233	ENSCAFG00000013890|ENSCAFG00000010099|ENSCAFG00000010740	http://www.genome.jp/kegg-bin/show_pathway?cfa05030/cfa:403444%09red/cfa:403701%09red/cfa:611810%09red
	N-Glycan biosynthesis	KEGG PATHWAY	cfa00510	3	49	0.302233	ENSCAFG00000005165|ENSCAFG00000030079|ENSCAFG00000019511	http://www.genome.jp/kegg-bin/show_pathway?cfa00510/cfa:483337%09red/cfa:480667%09red/cfa:477264%09red
	Toxoplasmosis	KEGG PATHWAY	cfa05145	6	117	0.303988	ENSCAFG00000014978|ENSCAFG00000001332|ENSCAFG00000000685|ENSCAFG00000010740|ENSCAFG00000018354|ENSCAFG00000005014	http://www.genome.jp/kegg-bin/show_pathway?cfa05145/cfa:490878%09red/cfa:403998%09red/cfa:611810%09red/cfa:609956%09red/cfa:607023%09red/cfa:481245%09red
	Tuberculosis	KEGG PATHWAY	cfa05152	8	164	0.305215	ENSCAFG00000018625|ENSCAFG00000015161|ENSCAFG00000000685|ENSCAFG00000013256|ENSCAFG00000019251|ENSCAFG00000032335|ENSCAFG00000018354|ENSCAFG00000005014	http://www.genome.jp/kegg-bin/show_pathway?cfa05152/cfa:490878%09red/cfa:479866%09red/cfa:403998%09red/cfa:100688560%09red/cfa:476728%09red/cfa:607023%09red/cfa:489050%09red/cfa:482687%09red
	Phagosome	KEGG PATHWAY	cfa04145	7	141	0.308216	ENSCAFG00000018625|ENSCAFG00000017986|ENSCAFG00000016020|ENSCAFG00000013256|ENSCAFG00000006491|ENSCAFG00000017017|ENSCAFG00000012477	http://www.genome.jp/kegg-bin/show_pathway?cfa04145/cfa:403580%09red/cfa:608977%09red/cfa:100688560%09red/cfa:610359%09red/cfa:486493%09red/cfa:476728%09red/cfa:480437%09red
	Melanoma	KEGG PATHWAY	cfa05218	4	72	0.309741	ENSCAFG00000018354|ENSCAFG00000018214|ENSCAFG00000010700|ENSCAFG00000014978	http://www.genome.jp/kegg-bin/show_pathway?cfa05218/cfa:490878%09red/cfa:449028%09red/cfa:442985%09red/cfa:609956%09red
	Viral myocarditis	KEGG PATHWAY	cfa05416	3	51	0.322653	ENSCAFG00000016020|ENSCAFG00000019938|ENSCAFG00000010700	http://www.genome.jp/kegg-bin/show_pathway?cfa05416/cfa:403580%09red/cfa:449028%09red/cfa:491292%09red
	Leukocyte transendothelial migration	KEGG PATHWAY	cfa04670	6	120	0.323539	ENSCAFG00000014978|ENSCAFG00000000685|ENSCAFG00000016020|ENSCAFG00000010740|ENSCAFG00000008670|ENSCAFG00000004420	http://www.genome.jp/kegg-bin/show_pathway?cfa04670/cfa:403580%09red/cfa:611810%09red/cfa:486102%09red/cfa:403936%09red/cfa:609956%09red/cfa:607023%09red
	Protein processing in endoplasmic reticulum	KEGG PATHWAY	cfa04141	8	168	0.327197	ENSCAFG00000001781|ENSCAFG00000016882|ENSCAFG00000031099|ENSCAFG00000009533|ENSCAFG00000019511|ENSCAFG00000017392|ENSCAFG00000031752|ENSCAFG00000002605	http://www.genome.jp/kegg-bin/show_pathway?cfa04141/cfa:484941%09red/cfa:476381%09red/cfa:403951%09red/cfa:403950%09red/cfa:482113%09red/cfa:480667%09red/cfa:611581%09red/cfa:479892%09red
	beta-Alanine metabolism	KEGG PATHWAY	cfa00410	2	30	0.332791	ENSCAFG00000032626|ENSCAFG00000018146	http://www.genome.jp/kegg-bin/show_pathway?cfa00410/cfa:608702%09red/cfa:479518%09red
	Mucin type O-Glycan biosynthesis	KEGG PATHWAY	cfa00512	2	30	0.332791	ENSCAFG00000001148|ENSCAFG00000012105	http://www.genome.jp/kegg-bin/show_pathway?cfa00512/cfa:482050%09red/cfa:100682763%09red
	Toll-like receptor signaling pathway	KEGG PATHWAY	cfa04620	5	98	0.333372	ENSCAFG00000018354|ENSCAFG00000014978|ENSCAFG00000001332|ENSCAFG00000000685|ENSCAFG00000010239	http://www.genome.jp/kegg-bin/show_pathway?cfa04620/cfa:490878%09red/cfa:478950%09red/cfa:607023%09red/cfa:481245%09red/cfa:609956%09red
	Thyroid cancer	KEGG PATHWAY	cfa05216	2	31	0.346414	ENSCAFG00000019838|ENSCAFG00000010700	http://www.genome.jp/kegg-bin/show_pathway?cfa05216/cfa:491278%09red/cfa:449028%09red
	Fructose and mannose metabolism	KEGG PATHWAY	cfa00051	2	31	0.346414	ENSCAFG00000013672|ENSCAFG00000009212	http://www.genome.jp/kegg-bin/show_pathway?cfa00051/cfa:488189%09red/cfa:487535%09red
	Glycerolipid metabolism	KEGG PATHWAY	cfa00561	3	54	0.353273	ENSCAFG00000009547|ENSCAFG00000013896|ENSCAFG00000018146	http://www.genome.jp/kegg-bin/show_pathway?cfa00561/cfa:608245%09red/cfa:479518%09red/cfa:611403%09red
	Other types of O-glycan biosynthesis	KEGG PATHWAY	cfa00514	2	32	0.359942	ENSCAFG00000005165|ENSCAFG00000031738	http://www.genome.jp/kegg-bin/show_pathway?cfa00514/cfa:483337%09red/cfa:484834%09red
	HTLV-I infection	KEGG PATHWAY	cfa05166	11	248	0.363464	ENSCAFG00000014978|ENSCAFG00000018214|ENSCAFG00000010700|ENSCAFG00000002937|ENSCAFG00000018739|ENSCAFG00000019251|ENSCAFG00000014178|ENSCAFG00000018354|ENSCAFG00000005449|ENSCAFG00000005014|ENSCAFG00000005530	http://www.genome.jp/kegg-bin/show_pathway?cfa05166/cfa:484510%09red/cfa:490878%09red/cfa:403998%09red/cfa:477563%09red/cfa:442985%09red/cfa:476734%09red/cfa:610047%09red/cfa:609956%09red/cfa:449028%09red/cfa:477039%09red/cfa:479866%09red
	Folate biosynthesis	KEGG PATHWAY	cfa00790	1	11	0.363943	ENSCAFG00000008956	http://www.genome.jp/kegg-bin/show_pathway?cfa00790/cfa:483118%09red
	Sulfur relay system	KEGG PATHWAY	cfa04122	1	11	0.363943	ENSCAFG00000001516	http://www.genome.jp/kegg-bin/show_pathway?cfa04122/cfa:481275%09red
	Regulation of autophagy	KEGG PATHWAY	cfa04140	2	33	0.373366	ENSCAFG00000017957|ENSCAFG00000013054	http://www.genome.jp/kegg-bin/show_pathway?cfa04140/cfa:487651%09red/cfa:609599%09red
	Osteoclast differentiation	KEGG PATHWAY	cfa04380	6	128	0.376348	ENSCAFG00000014978|ENSCAFG00000001332|ENSCAFG00000000685|ENSCAFG00000018354|ENSCAFG00000005449|ENSCAFG00000005014	http://www.genome.jp/kegg-bin/show_pathway?cfa04380/cfa:490878%09red/cfa:403998%09red/cfa:609956%09red/cfa:607023%09red/cfa:481245%09red/cfa:477039%09red
	Hepatitis C	KEGG PATHWAY	cfa05160	6	129	0.382982	ENSCAFG00000014978|ENSCAFG00000000685|ENSCAFG00000019838|ENSCAFG00000010239|ENSCAFG00000018354|ENSCAFG00000010882	http://www.genome.jp/kegg-bin/show_pathway?cfa05160/cfa:491587%09red/cfa:478950%09red/cfa:490878%09red/cfa:491278%09red/cfa:609956%09red/cfa:607023%09red
	Acute myeloid leukemia	KEGG PATHWAY	cfa05221	3	57	0.383716	ENSCAFG00000018354|ENSCAFG00000014978|ENSCAFG00000010700	http://www.genome.jp/kegg-bin/show_pathway?cfa05221/cfa:490878%09red/cfa:449028%09red/cfa:609956%09red
	T cell receptor signaling pathway	KEGG PATHWAY	cfa04660	5	105	0.384978	ENSCAFG00000018354|ENSCAFG00000014978|ENSCAFG00000005606|ENSCAFG00000013184|ENSCAFG00000000685	http://www.genome.jp/kegg-bin/show_pathway?cfa04660/cfa:490878%09red/cfa:484513%09red/cfa:607023%09red/cfa:486213%09red/cfa:609956%09red
	Phosphatidylinositol signaling system	KEGG PATHWAY	cfa04070	4	81	0.385755	ENSCAFG00000014978|ENSCAFG00000005743|ENSCAFG00000009041|ENSCAFG00000012969	http://www.genome.jp/kegg-bin/show_pathway?cfa04070/cfa:485209%09red/cfa:478403%09red/cfa:609956%09red/cfa:486360%09red
	Carbon metabolism	KEGG PATHWAY	cfa01200	5	108	0.407081	ENSCAFG00000006594|ENSCAFG00000017727|ENSCAFG00000019598|ENSCAFG00000029403|ENSCAFG00000019286	http://www.genome.jp/kegg-bin/show_pathway?cfa01200/cfa:100855463%09red/cfa:478360%09red/cfa:481081%09red/cfa:481088%09red
	DNA replication	KEGG PATHWAY	cfa03030	2	36	0.412902	ENSCAFG00000002937|ENSCAFG00000013521	http://www.genome.jp/kegg-bin/show_pathway?cfa03030/cfa:480869%09red/cfa:610047%09red
	African trypanosomiasis	KEGG PATHWAY	cfa05143	2	36	0.412902	ENSCAFG00000019378|ENSCAFG00000015712	http://www.genome.jp/kegg-bin/show_pathway?cfa05143/cfa:476748%09red/cfa:486469%09red
	VEGF signaling pathway	KEGG PATHWAY	cfa04370	3	60	0.41382	ENSCAFG00000018354|ENSCAFG00000014978|ENSCAFG00000000685	http://www.genome.jp/kegg-bin/show_pathway?cfa04370/cfa:490878%09red/cfa:609956%09red/cfa:607023%09red
	Influenza A	KEGG PATHWAY	cfa05164	7	160	0.422895	ENSCAFG00000014978|ENSCAFG00000000685|ENSCAFG00000016020|ENSCAFG00000010239|ENSCAFG00000019251|ENSCAFG00000018354|ENSCAFG00000015712	http://www.genome.jp/kegg-bin/show_pathway?cfa05164/cfa:403580%09red/cfa:478950%09red/cfa:490878%09red/cfa:486469%09red/cfa:609956%09red/cfa:607023%09red/cfa:479866%09red
	Inflammatory bowel disease (IBD)	KEGG PATHWAY	cfa05321	3	61	0.423753	ENSCAFG00000016705|ENSCAFG00000005014|ENSCAFG00000002138	http://www.genome.jp/kegg-bin/show_pathway?cfa05321/cfa:611438%09red/cfa:491044%09red/cfa:403998%09red
	Progesterone-mediated oocyte maturation	KEGG PATHWAY	cfa04914	4	86	0.427662	ENSCAFG00000018354|ENSCAFG00000014978|ENSCAFG00000000685|ENSCAFG00000010740	http://www.genome.jp/kegg-bin/show_pathway?cfa04914/cfa:490878%09red/cfa:609956%09red/cfa:607023%09red/cfa:611810%09red
	Insulin secretion	KEGG PATHWAY	cfa04911	4	86	0.427662	ENSCAFG00000008779|ENSCAFG00000003746|ENSCAFG00000015161|ENSCAFG00000032335	http://www.genome.jp/kegg-bin/show_pathway?cfa04911/cfa:484385%09red/cfa:489050%09red/cfa:485402%09red/cfa:482687%09red
	Glycosphingolipid biosynthesis - globo series	KEGG PATHWAY	cfa00603	1	14	0.431992	ENSCAFG00000001148	http://www.genome.jp/kegg-bin/show_pathway?cfa00603/cfa:482050%09red
	Regulation of actin cytoskeleton	KEGG PATHWAY	cfa04810	9	212	0.432531	ENSCAFG00000014978|ENSCAFG00000018214|ENSCAFG00000004905|ENSCAFG00000016020|ENSCAFG00000005606|ENSCAFG00000030005|ENSCAFG00000006491|ENSCAFG00000000060|ENSCAFG00000012477	http://www.genome.jp/kegg-bin/show_pathway?cfa04810/cfa:403580%09red/cfa:484513%09red/cfa:608977%09red/cfa:442985%09red/cfa:100856005%09red/cfa:486493%09red/cfa:609956%09red/cfa:483318%09red/cfa:481097%09red
	RIG-I-like receptor signaling pathway	KEGG PATHWAY	cfa04622	3	62	0.433628	ENSCAFG00000009943|ENSCAFG00000000685|ENSCAFG00000010239	http://www.genome.jp/kegg-bin/show_pathway?cfa04622/cfa:478950%09red/cfa:607023%09red/cfa:608092%09red
	Fc gamma R-mediated phagocytosis	KEGG PATHWAY	cfa04666	4	87	0.435963	ENSCAFG00000018354|ENSCAFG00000014978|ENSCAFG00000005743|ENSCAFG00000004420	http://www.genome.jp/kegg-bin/show_pathway?cfa04666/cfa:490878%09red/cfa:485209%09red/cfa:609956%09red/cfa:403936%09red
	Glycerophospholipid metabolism	KEGG PATHWAY	cfa00564	4	88	0.444229	ENSCAFG00000005882|ENSCAFG00000019568|ENSCAFG00000030641|ENSCAFG00000010491	http://www.genome.jp/kegg-bin/show_pathway?cfa00564/cfa:612975%09red/cfa:100855579%09red/cfa:488066%09red/cfa:607608%09red
	GABAergic synapse	KEGG PATHWAY	cfa04727	4	88	0.444229	ENSCAFG00000015920|ENSCAFG00000019161|ENSCAFG00000010740|ENSCAFG00000001889	http://www.genome.jp/kegg-bin/show_pathway?cfa04727/cfa:492223%09red/cfa:100687745%09red/cfa:607751%09red/cfa:611810%09red
	Cysteine and methionine metabolism	KEGG PATHWAY	cfa00270	2	39	0.451158	ENSCAFG00000001516|ENSCAFG00000032626	http://www.genome.jp/kegg-bin/show_pathway?cfa00270/cfa:481275%09red/cfa:608702%09red
	Glycosphingolipid biosynthesis - ganglio series	KEGG PATHWAY	cfa00604	1	15	0.453019	ENSCAFG00000001148	http://www.genome.jp/kegg-bin/show_pathway?cfa00604/cfa:482050%09red
	Amphetamine addiction	KEGG PATHWAY	cfa05031	3	65	0.462857	ENSCAFG00000010099|ENSCAFG00000015161|ENSCAFG00000032335	http://www.genome.jp/kegg-bin/show_pathway?cfa05031/cfa:403444%09red/cfa:489050%09red/cfa:482687%09red
	Fc epsilon RI signaling pathway	KEGG PATHWAY	cfa04664	3	65	0.462857	ENSCAFG00000018354|ENSCAFG00000014978|ENSCAFG00000000685	http://www.genome.jp/kegg-bin/show_pathway?cfa04664/cfa:490878%09red/cfa:609956%09red/cfa:607023%09red
	Nicotine addiction	KEGG PATHWAY	cfa05033	2	40	0.463594	ENSCAFG00000019161|ENSCAFG00000001889	http://www.genome.jp/kegg-bin/show_pathway?cfa05033/cfa:492223%09red/cfa:100687745%09red
	Carbohydrate digestion and absorption	KEGG PATHWAY	cfa04973	2	40	0.463594	ENSCAFG00000018354|ENSCAFG00000014978	http://www.genome.jp/kegg-bin/show_pathway?cfa04973/cfa:490878%09red/cfa:609956%09red
	Glycosaminoglycan biosynthesis - keratan sulfate	KEGG PATHWAY	cfa00533	1	16	0.473268	ENSCAFG00000001148	http://www.genome.jp/kegg-bin/show_pathway?cfa00533/cfa:482050%09red
	Selenocompound metabolism	KEGG PATHWAY	cfa00450	1	16	0.473268	ENSCAFG00000015654	http://www.genome.jp/kegg-bin/show_pathway?cfa00450/cfa:486463%09red
	Aldosterone-regulated sodium reabsorption	KEGG PATHWAY	cfa04960	2	41	0.475861	ENSCAFG00000014978|ENSCAFG00000015196	http://www.genome.jp/kegg-bin/show_pathway?cfa04960/cfa:403650%09red/cfa:609956%09red
	Bile secretion	KEGG PATHWAY	cfa04976	3	67	0.481973	ENSCAFG00000017480|ENSCAFG00000019838|ENSCAFG00000012261	http://www.genome.jp/kegg-bin/show_pathway?cfa04976/cfa:608036%09red/cfa:491278%09red/cfa:612125%09red
	Long-term potentiation	KEGG PATHWAY	cfa04720	3	68	0.491409	ENSCAFG00000019251|ENSCAFG00000015161|ENSCAFG00000032335	http://www.genome.jp/kegg-bin/show_pathway?cfa04720/cfa:489050%09red/cfa:479866%09red/cfa:482687%09red
	2-Oxocarboxylic acid metabolism	KEGG PATHWAY	cfa01210	1	17	0.492768	ENSCAFG00000019286	http://www.genome.jp/kegg-bin/show_pathway?cfa01210/cfa:481081%09red
	Renin-angiotensin system	KEGG PATHWAY	cfa04614	1	17	0.492768	ENSCAFG00000019378	http://www.genome.jp/kegg-bin/show_pathway?cfa04614/cfa:476748%09red
	Nitrogen metabolism	KEGG PATHWAY	cfa00910	1	17	0.492768	ENSCAFG00000008702	http://www.genome.jp/kegg-bin/show_pathway?cfa00910/cfa:487031%09red
	Chemokine signaling pathway	KEGG PATHWAY	cfa04062	7	172	0.494787	ENSCAFG00000014978|ENSCAFG00000010948|ENSCAFG00000010740|ENSCAFG00000011733|ENSCAFG00000008670|ENSCAFG00000003737|ENSCAFG00000018354	http://www.genome.jp/kegg-bin/show_pathway?cfa04062/cfa:477953%09red/cfa:490878%09red/cfa:611810%09red/cfa:486102%09red/cfa:483701%09red/cfa:609956%09red/cfa:485917%09red
	ABC transporters	KEGG PATHWAY	cfa02010	2	43	0.499875	ENSCAFG00000001853|ENSCAFG00000008779	http://www.genome.jp/kegg-bin/show_pathway?cfa02010/cfa:481813%09red/cfa:485402%09red
	Complement and coagulation cascades	KEGG PATHWAY	cfa04610	3	69	0.500759	ENSCAFG00000017646|ENSCAFG00000018625|ENSCAFG00000028817	http://www.genome.jp/kegg-bin/show_pathway?cfa04610/cfa:480422%09red/cfa:485095%09red/cfa:476728%09red
	B cell receptor signaling pathway	KEGG PATHWAY	cfa04662	3	70	0.510021	ENSCAFG00000018354|ENSCAFG00000014978|ENSCAFG00000005743	http://www.genome.jp/kegg-bin/show_pathway?cfa04662/cfa:490878%09red/cfa:485209%09red/cfa:609956%09red
	MAPK signaling pathway	KEGG PATHWAY	cfa04010	10	253	0.510094	ENSCAFG00000023317|ENSCAFG00000001332|ENSCAFG00000010009|ENSCAFG00000000685|ENSCAFG00000018214|ENSCAFG00000015712|ENSCAFG00000018354|ENSCAFG00000032027|ENSCAFG00000005449|ENSCAFG00000005014	http://www.genome.jp/kegg-bin/show_pathway?cfa04010/cfa:477039%09red/cfa:490878%09red/cfa:403998%09red/cfa:486469%09red/cfa:442985%09red/cfa:484742%09red/cfa:483660%09red/cfa:611653%09red/cfa:481245%09red/cfa:607023%09red
	Intestinal immune network for IgA production	KEGG PATHWAY	cfa04672	2	44	0.511613	ENSCAFG00000019720|ENSCAFG00000005014	http://www.genome.jp/kegg-bin/show_pathway?cfa04672/cfa:485103%09red/cfa:403998%09red
	Non-alcoholic fatty liver disease (NAFLD)	KEGG PATHWAY	cfa04932	6	150	0.519739	ENSCAFG00000014978|ENSCAFG00000019838|ENSCAFG00000015712|ENSCAFG00000018354|ENSCAFG00000018686|ENSCAFG00000005014	http://www.genome.jp/kegg-bin/show_pathway?cfa04932/cfa:490878%09red/cfa:491278%09red/cfa:403998%09red/cfa:486469%09red/cfa:480204%09red/cfa:609956%09red
	Staphylococcus aureus infection	KEGG PATHWAY	cfa05150	2	45	0.523169	ENSCAFG00000018625|ENSCAFG00000028817	http://www.genome.jp/kegg-bin/show_pathway?cfa05150/cfa:476728%09red/cfa:485095%09red
	Circadian entrainment	KEGG PATHWAY	cfa04713	4	98	0.52441	ENSCAFG00000005896|ENSCAFG00000015161|ENSCAFG00000010740|ENSCAFG00000032335	http://www.genome.jp/kegg-bin/show_pathway?cfa04713/cfa:611810%09red/cfa:489050%09red/cfa:606491%09red/cfa:482687%09red
	One carbon pool by folate	KEGG PATHWAY	cfa00670	1	19	0.529632	ENSCAFG00000011926	http://www.genome.jp/kegg-bin/show_pathway?cfa00670/cfa:607685%09red
	Proteasome	KEGG PATHWAY	cfa03050	2	46	0.53454	ENSCAFG00000003543|ENSCAFG00000029061	http://www.genome.jp/kegg-bin/show_pathway?cfa03050/cfa:475338%09red/cfa:478522%09red
	Gastric acid secretion	KEGG PATHWAY	cfa04971	3	73	0.537249	ENSCAFG00000010740|ENSCAFG00000015161|ENSCAFG00000032335	http://www.genome.jp/kegg-bin/show_pathway?cfa04971/cfa:611810%09red/cfa:489050%09red/cfa:482687%09red
	Biosynthesis of amino acids	KEGG PATHWAY	cfa01230	3	74	0.546132	ENSCAFG00000006594|ENSCAFG00000029403|ENSCAFG00000019286	http://www.genome.jp/kegg-bin/show_pathway?cfa01230/cfa:100855463%09red/cfa:481081%09red
	Terpenoid backbone biosynthesis	KEGG PATHWAY	cfa00900	1	20	0.547048	ENSCAFG00000028705	http://www.genome.jp/kegg-bin/show_pathway?cfa00900/cfa:612157%09red
	Melanogenesis	KEGG PATHWAY	cfa04916	4	101	0.547377	ENSCAFG00000019251|ENSCAFG00000015161|ENSCAFG00000010740|ENSCAFG00000032335	http://www.genome.jp/kegg-bin/show_pathway?cfa04916/cfa:489050%09red/cfa:611810%09red/cfa:479866%09red/cfa:482687%09red
	Inflammatory mediator regulation of TRP channels	KEGG PATHWAY	cfa04750	4	102	0.554904	ENSCAFG00000014978|ENSCAFG00000015161|ENSCAFG00000000685|ENSCAFG00000032335	http://www.genome.jp/kegg-bin/show_pathway?cfa04750/cfa:609956%09red/cfa:607023%09red/cfa:489050%09red/cfa:482687%09red
	Type II diabetes mellitus	KEGG PATHWAY	cfa04930	2	48	0.556716	ENSCAFG00000014978|ENSCAFG00000008779	http://www.genome.jp/kegg-bin/show_pathway?cfa04930/cfa:609956%09red/cfa:485402%09red
	Retrograde endocannabinoid signaling	KEGG PATHWAY	cfa04723	4	104	0.569753	ENSCAFG00000019161|ENSCAFG00000010740|ENSCAFG00000000685|ENSCAFG00000001889	http://www.genome.jp/kegg-bin/show_pathway?cfa04723/cfa:492223%09red/cfa:607023%09red/cfa:100687745%09red/cfa:611810%09red
	Legionellosis	KEGG PATHWAY	cfa05134	2	50	0.578131	ENSCAFG00000018625|ENSCAFG00000028878	http://www.genome.jp/kegg-bin/show_pathway?cfa05134/cfa:476728%09red/cfa:612521%09red
	Salmonella infection	KEGG PATHWAY	cfa05132	3	78	0.580638	ENSCAFG00000016020|ENSCAFG00000017986|ENSCAFG00000000685	http://www.genome.jp/kegg-bin/show_pathway?cfa05132/cfa:403580%09red/cfa:607023%09red/cfa:480437%09red
	Wnt signaling pathway	KEGG PATHWAY	cfa04310	5	133	0.581914	ENSCAFG00000019684|ENSCAFG00000019251|ENSCAFG00000015161|ENSCAFG00000010700|ENSCAFG00000032335	http://www.genome.jp/kegg-bin/show_pathway?cfa04310/cfa:489050%09red/cfa:490099%09red/cfa:479866%09red/cfa:449028%09red/cfa:482687%09red
	NOD-like receptor signaling pathway	KEGG PATHWAY	cfa04621	2	51	0.58855	ENSCAFG00000001332|ENSCAFG00000000685	http://www.genome.jp/kegg-bin/show_pathway?cfa04621/cfa:607023%09red/cfa:481245%09red
	Mismatch repair	KEGG PATHWAY	cfa03430	1	23	0.595525	ENSCAFG00000002937	http://www.genome.jp/kegg-bin/show_pathway?cfa03430/cfa:610047%09red
	Apoptosis	KEGG PATHWAY	cfa04210	3	80	0.597257	ENSCAFG00000018354|ENSCAFG00000014978|ENSCAFG00000015712	http://www.genome.jp/kegg-bin/show_pathway?cfa04210/cfa:490878%09red/cfa:609956%09red/cfa:486469%09red
	Tight junction	KEGG PATHWAY	cfa04530	5	136	0.601049	ENSCAFG00000018354|ENSCAFG00000016020|ENSCAFG00000010740|ENSCAFG00000010882|ENSCAFG00000003737	http://www.genome.jp/kegg-bin/show_pathway?cfa04530/cfa:490878%09red/cfa:403580%09red/cfa:491587%09red/cfa:611810%09red/cfa:477953%09red
	Signaling pathways regulating pluripotency of stem cells	KEGG PATHWAY	cfa04550	5	138	0.613527	ENSCAFG00000018354|ENSCAFG00000019684|ENSCAFG00000007357|ENSCAFG00000014978|ENSCAFG00000000685	http://www.genome.jp/kegg-bin/show_pathway?cfa04550/cfa:490878%09red/cfa:486537%09red/cfa:607023%09red/cfa:490099%09red/cfa:609956%09red
	cGMP-PKG signaling pathway	KEGG PATHWAY	cfa04022	6	166	0.615348	ENSCAFG00000014978|ENSCAFG00000010740|ENSCAFG00000018354|ENSCAFG00000011763|ENSCAFG00000010298|ENSCAFG00000004420	http://www.genome.jp/kegg-bin/show_pathway?cfa04022/cfa:490878%09red/cfa:403936%09red/cfa:403961%09red/cfa:609956%09red/cfa:489796%09red/cfa:611810%09red
	Protein digestion and absorption	KEGG PATHWAY	cfa04974	3	83	0.621364	ENSCAFG00000029022|ENSCAFG00000001178|ENSCAFG00000006069	http://www.genome.jp/kegg-bin/show_pathway?cfa04974/cfa:403843%09red/cfa:482056%09red/cfa:100856491%09red
	Glycosylphosphatidylinositol(GPI)-anchor biosynthesis	KEGG PATHWAY	cfa00563	1	25	0.624929	ENSCAFG00000019662	http://www.genome.jp/kegg-bin/show_pathway?cfa00563/cfa:490095%09red
	Graft-versus-host disease	KEGG PATHWAY	cfa05332	1	26	0.63882	ENSCAFG00000015712	http://www.genome.jp/kegg-bin/show_pathway?cfa05332/cfa:486469%09red
	Herpes simplex infection	KEGG PATHWAY	cfa05168	6	172	0.648317	ENSCAFG00000018625|ENSCAFG00000001332|ENSCAFG00000010239|ENSCAFG00000019251|ENSCAFG00000011763|ENSCAFG00000015712	http://www.genome.jp/kegg-bin/show_pathway?cfa05168/cfa:478950%09red/cfa:481245%09red/cfa:486469%09red/cfa:476728%09red/cfa:489796%09red/cfa:479866%09red
	NF-kappa B signaling pathway	KEGG PATHWAY	cfa04064	3	87	0.651943	ENSCAFG00000013979|ENSCAFG00000019154|ENSCAFG00000001332	http://www.genome.jp/kegg-bin/show_pathway?cfa04064/cfa:488770%09red/cfa:481245%09red/cfa:485049%09red
	Homologous recombination	KEGG PATHWAY	cfa03440	1	27	0.652197	ENSCAFG00000002937	http://www.genome.jp/kegg-bin/show_pathway?cfa03440/cfa:610047%09red
	Parkinson's disease	KEGG PATHWAY	cfa05012	5	146	0.661079	ENSCAFG00000013890|ENSCAFG00000010740|ENSCAFG00000018686|ENSCAFG00000010099|ENSCAFG00000031752	http://www.genome.jp/kegg-bin/show_pathway?cfa05012/cfa:403444%09red/cfa:403701%09red/cfa:611581%09red/cfa:480204%09red/cfa:611810%09red
	Phototransduction	KEGG PATHWAY	cfa04744	1	28	0.665079	ENSCAFG00000005767	http://www.genome.jp/kegg-bin/show_pathway?cfa04744/cfa:403911%09red
	Gap junction	KEGG PATHWAY	cfa04540	3	90	0.673693	ENSCAFG00000018214|ENSCAFG00000013890|ENSCAFG00000010740	http://www.genome.jp/kegg-bin/show_pathway?cfa04540/cfa:403701%09red/cfa:442985%09red/cfa:611810%09red
	Neuroactive ligand-receptor interaction	KEGG PATHWAY	cfa04080	9	262	0.675644	ENSCAFG00000004277|ENSCAFG00000015954|ENSCAFG00000003737|ENSCAFG00000003586|ENSCAFG00000001889|ENSCAFG00000013890|ENSCAFG00000019161|ENSCAFG00000001710|ENSCAFG00000010298	http://www.genome.jp/kegg-bin/show_pathway?cfa04080/cfa:482972%09red/cfa:100687745%09red/cfa:482111%09red/cfa:403701%09red/cfa:403961%09red/cfa:477953%09red/cfa:492223%09red/cfa:489075%09red/cfa:484429%09red
	Jak-STAT signaling pathway	KEGG PATHWAY	cfa04630	5	149	0.6779	ENSCAFG00000018354|ENSCAFG00000019154|ENSCAFG00000010700|ENSCAFG00000014978|ENSCAFG00000019251	http://www.genome.jp/kegg-bin/show_pathway?cfa04630/cfa:490878%09red/cfa:449028%09red/cfa:479866%09red/cfa:485049%09red/cfa:609956%09red
	Long-term depression	KEGG PATHWAY	cfa04730	2	61	0.68223	ENSCAFG00000010740|ENSCAFG00000005896	http://www.genome.jp/kegg-bin/show_pathway?cfa04730/cfa:606491%09red/cfa:611810%09red
	Endocytosis	KEGG PATHWAY	cfa04144	7	208	0.686614	ENSCAFG00000003737|ENSCAFG00000013237|ENSCAFG00000011733|ENSCAFG00000004193|ENSCAFG00000005449|ENSCAFG00000019069|ENSCAFG00000005014	http://www.genome.jp/kegg-bin/show_pathway?cfa04144/cfa:609858%09red/cfa:477953%09red/cfa:403998%09red/cfa:490570%09red/cfa:483701%09red/cfa:476427%09red/cfa:477039%09red
	Citrate cycle (TCA cycle)	KEGG PATHWAY	cfa00020	1	30	0.689431	ENSCAFG00000019286	http://www.genome.jp/kegg-bin/show_pathway?cfa00020/cfa:481081%09red
	Glycolysis / Gluconeogenesis	KEGG PATHWAY	cfa00010	2	62	0.690568	ENSCAFG00000017727|ENSCAFG00000018146	http://www.genome.jp/kegg-bin/show_pathway?cfa00010/cfa:479518%09red/cfa:478360%09red
	Cell cycle	KEGG PATHWAY	cfa04110	4	123	0.695811	ENSCAFG00000019938|ENSCAFG00000005014|ENSCAFG00000010700|ENSCAFG00000019251	http://www.genome.jp/kegg-bin/show_pathway?cfa04110/cfa:449028%09red/cfa:403998%09red/cfa:479866%09red/cfa:491292%09red
	Allograft rejection	KEGG PATHWAY	cfa05330	1	31	0.700935	ENSCAFG00000015712	http://www.genome.jp/kegg-bin/show_pathway?cfa05330/cfa:486469%09red
	Tyrosine metabolism	KEGG PATHWAY	cfa00350	1	32	0.712014	ENSCAFG00000010099	http://www.genome.jp/kegg-bin/show_pathway?cfa00350/cfa:403444%09red
	Epstein-Barr virus infection	KEGG PATHWAY	cfa05169	6	185	0.713568	ENSCAFG00000014978|ENSCAFG00000001332|ENSCAFG00000000685|ENSCAFG00000029061|ENSCAFG00000019251|ENSCAFG00000018354	http://www.genome.jp/kegg-bin/show_pathway?cfa05169/cfa:490878%09red/cfa:481245%09red/cfa:478522%09red/cfa:609956%09red/cfa:607023%09red/cfa:479866%09red
	Cytokine-cytokine receptor interaction	KEGG PATHWAY	cfa04060	7	216	0.722247	ENSCAFG00000018214|ENSCAFG00000015712|ENSCAFG00000019329|ENSCAFG00000007357|ENSCAFG00000005449|ENSCAFG00000005014|ENSCAFG00000002138	http://www.genome.jp/kegg-bin/show_pathway?cfa04060/cfa:611438%09red/cfa:403998%09red/cfa:486469%09red/cfa:442985%09red/cfa:486537%09red/cfa:477039%09red/cfa:606971%09red
	Natural killer cell mediated cytotoxicity	KEGG PATHWAY	cfa04650	3	99	0.732869	ENSCAFG00000014978|ENSCAFG00000015712|ENSCAFG00000008670	http://www.genome.jp/kegg-bin/show_pathway?cfa04650/cfa:486102%09red/cfa:486469%09red/cfa:609956%09red
	Estrogen signaling pathway	KEGG PATHWAY	cfa04915	3	99	0.732869	ENSCAFG00000018354|ENSCAFG00000014978|ENSCAFG00000010740	http://www.genome.jp/kegg-bin/show_pathway?cfa04915/cfa:490878%09red/cfa:609956%09red/cfa:611810%09red
	Base excision repair	KEGG PATHWAY	cfa03410	1	34	0.732957	ENSCAFG00000002937	http://www.genome.jp/kegg-bin/show_pathway?cfa03410/cfa:610047%09red
	Ras signaling pathway	KEGG PATHWAY	cfa04014	7	221	0.743066	ENSCAFG00000014978|ENSCAFG00000018214|ENSCAFG00000019938|ENSCAFG00000019869|ENSCAFG00000005606|ENSCAFG00000016995|ENSCAFG00000018354	http://www.genome.jp/kegg-bin/show_pathway?cfa04014/cfa:480686%09red/cfa:484513%09red/cfa:100855780%09red/cfa:490878%09red/cfa:491292%09red/cfa:442985%09red/cfa:609956%09red
	Adipocytokine signaling pathway	KEGG PATHWAY	cfa04920	2	70	0.750928	ENSCAFG00000018354|ENSCAFG00000019838	http://www.genome.jp/kegg-bin/show_pathway?cfa04920/cfa:490878%09red/cfa:491278%09red
	Type I diabetes mellitus	KEGG PATHWAY	cfa04940	1	37	0.761553	ENSCAFG00000015712	http://www.genome.jp/kegg-bin/show_pathway?cfa04940/cfa:486469%09red
	Fat digestion and absorption	KEGG PATHWAY	cfa04975	1	37	0.761553	ENSCAFG00000013896	http://www.genome.jp/kegg-bin/show_pathway?cfa04975/cfa:608245%09red
	PPAR signaling pathway	KEGG PATHWAY	cfa03320	2	72	0.764339	ENSCAFG00000019838|ENSCAFG00000006488	http://www.genome.jp/kegg-bin/show_pathway?cfa03320/cfa:491278%09red/cfa:476836%09red
	Cell adhesion molecules (CAMs)	KEGG PATHWAY	cfa04514	4	136	0.765423	ENSCAFG00000019362|ENSCAFG00000002964|ENSCAFG00000019720|ENSCAFG00000013184	http://www.genome.jp/kegg-bin/show_pathway?cfa04514/cfa:484361%09red/cfa:492244%09red/cfa:486213%09red/cfa:485103%09red
	Ubiquitin mediated proteolysis	KEGG PATHWAY	cfa04120	4	138	0.774945	ENSCAFG00000019201|ENSCAFG00000019154|ENSCAFG00000031752|ENSCAFG00000031099	http://www.genome.jp/kegg-bin/show_pathway?cfa04120/cfa:479863%09red/cfa:611581%09red/cfa:479892%09red/cfa:485049%09red
	Amoebiasis	KEGG PATHWAY	cfa05146	3	107	0.778067	ENSCAFG00000014978|ENSCAFG00000006069|ENSCAFG00000005014	http://www.genome.jp/kegg-bin/show_pathway?cfa05146/cfa:609956%09red/cfa:403843%09red/cfa:403998%09red
	Autoimmune thyroid disease	KEGG PATHWAY	cfa05320	1	39	0.778897	ENSCAFG00000015712	http://www.genome.jp/kegg-bin/show_pathway?cfa05320/cfa:486469%09red
	Ether lipid metabolism	KEGG PATHWAY	cfa00565	1	39	0.778897	ENSCAFG00000010491	http://www.genome.jp/kegg-bin/show_pathway?cfa00565/cfa:488066%09red
	Bladder cancer	KEGG PATHWAY	cfa05219	1	39	0.778897	ENSCAFG00000010700	http://www.genome.jp/kegg-bin/show_pathway?cfa05219/cfa:449028%09red
	Glycine, serine and threonine metabolism	KEGG PATHWAY	cfa00260	1	40	0.787091	ENSCAFG00000001456	http://www.genome.jp/kegg-bin/show_pathway?cfa00260/cfa:481262%09red
	Purine metabolism	KEGG PATHWAY	cfa00230	5	172	0.787952	ENSCAFG00000002937|ENSCAFG00000005767|ENSCAFG00000015654|ENSCAFG00000013521|ENSCAFG00000012239	http://www.genome.jp/kegg-bin/show_pathway?cfa00230/cfa:403911%09red/cfa:480869%09red/cfa:610047%09red/cfa:486463%09red/cfa:488744%09red
	Tryptophan metabolism	KEGG PATHWAY	cfa00380	1	41	0.794981	ENSCAFG00000018146	http://www.genome.jp/kegg-bin/show_pathway?cfa00380/cfa:479518%09red
	Pyruvate metabolism	KEGG PATHWAY	cfa00620	1	41	0.794981	ENSCAFG00000018146	http://www.genome.jp/kegg-bin/show_pathway?cfa00620/cfa:479518%09red
	Basal transcription factors	KEGG PATHWAY	cfa03022	1	42	0.802579	ENSCAFG00000011763	http://www.genome.jp/kegg-bin/show_pathway?cfa03022/cfa:489796%09red
	Fatty acid degradation	KEGG PATHWAY	cfa00071	1	42	0.802579	ENSCAFG00000018146	http://www.genome.jp/kegg-bin/show_pathway?cfa00071/cfa:479518%09red
	Taste transduction	KEGG PATHWAY	cfa04742	1	42	0.802579	ENSCAFG00000015196	http://www.genome.jp/kegg-bin/show_pathway?cfa04742/cfa:403650%09red
	Starch and sucrose metabolism	KEGG PATHWAY	cfa00500	1	44	0.816942	ENSCAFG00000012455	http://www.genome.jp/kegg-bin/show_pathway?cfa00500/cfa:489380%09red
	Nucleotide excision repair	KEGG PATHWAY	cfa03420	1	44	0.816942	ENSCAFG00000002937	http://www.genome.jp/kegg-bin/show_pathway?cfa03420/cfa:610047%09red
	Vasopressin-regulated water reabsorption	KEGG PATHWAY	cfa04962	1	44	0.816942	ENSCAFG00000017986	http://www.genome.jp/kegg-bin/show_pathway?cfa04962/cfa:480437%09red
	Calcium signaling pathway	KEGG PATHWAY	cfa04020	5	181	0.82214	ENSCAFG00000018214|ENSCAFG00000005896|ENSCAFG00000015161|ENSCAFG00000008670|ENSCAFG00000032335	http://www.genome.jp/kegg-bin/show_pathway?cfa04020/cfa:486102%09red/cfa:489050%09red/cfa:606491%09red/cfa:442985%09red/cfa:482687%09red
	Valine, leucine and isoleucine degradation	KEGG PATHWAY	cfa00280	1	45	0.823727	ENSCAFG00000018146	http://www.genome.jp/kegg-bin/show_pathway?cfa00280/cfa:479518%09red
	Hematopoietic cell lineage	KEGG PATHWAY	cfa04640	2	83	0.827378	ENSCAFG00000006491|ENSCAFG00000029230	http://www.genome.jp/kegg-bin/show_pathway?cfa04640/cfa:486493%09red/cfa:102155348%09red
	Huntington's disease	KEGG PATHWAY	cfa05016	5	183	0.829101	ENSCAFG00000015920|ENSCAFG00000018686|ENSCAFG00000018010|ENSCAFG00000004193|ENSCAFG00000019251	http://www.genome.jp/kegg-bin/show_pathway?cfa05016/cfa:476427%09red/cfa:479866%09red/cfa:480204%09red/cfa:607751%09red/cfa:478372%09red
	Endocrine and other factor-regulated calcium reabsorption	KEGG PATHWAY	cfa04961	1	46	0.830261	ENSCAFG00000004193	http://www.genome.jp/kegg-bin/show_pathway?cfa04961/cfa:476427%09red
	Drug metabolism - cytochrome P450	KEGG PATHWAY	cfa00982	1	47	0.836553	ENSCAFG00000014028	http://www.genome.jp/kegg-bin/show_pathway?cfa00982/cfa:100856518%09red
	Amino sugar and nucleotide sugar metabolism	KEGG PATHWAY	cfa00520	1	48	0.842612	ENSCAFG00000009212	http://www.genome.jp/kegg-bin/show_pathway?cfa00520/cfa:488189%09red
	Amyotrophic lateral sclerosis (ALS)	KEGG PATHWAY	cfa05014	1	49	0.848446	ENSCAFG00000000685	http://www.genome.jp/kegg-bin/show_pathway?cfa05014/cfa:607023%09red
	Cytosolic DNA-sensing pathway	KEGG PATHWAY	cfa04623	1	50	0.854065	ENSCAFG00000010239	http://www.genome.jp/kegg-bin/show_pathway?cfa04623/cfa:478950%09red
	Metabolism of xenobiotics by cytochrome P450	KEGG PATHWAY	cfa00980	1	50	0.854065	ENSCAFG00000014028	http://www.genome.jp/kegg-bin/show_pathway?cfa00980/cfa:100856518%09red
	Fanconi anemia pathway	KEGG PATHWAY	cfa03460	1	50	0.854065	ENSCAFG00000019268	http://www.genome.jp/kegg-bin/show_pathway?cfa03460/cfa:479867%09red
	Transcriptional misregulation in cancer	KEGG PATHWAY	cfa05202	4	159	0.857354	ENSCAFG00000013979|ENSCAFG00000019838|ENSCAFG00000018010|ENSCAFG00000005449	http://www.genome.jp/kegg-bin/show_pathway?cfa05202/cfa:491278%09red/cfa:488770%09red/cfa:477039%09red/cfa:478372%09red
	mRNA surveillance pathway	KEGG PATHWAY	cfa03015	2	90	0.859156	ENSCAFG00000016839|ENSCAFG00000010882	http://www.genome.jp/kegg-bin/show_pathway?cfa03015/cfa:491587%09red/cfa:490414%09red
	Viral carcinogenesis	KEGG PATHWAY	cfa05203	5	196	0.869105	ENSCAFG00000014178|ENSCAFG00000018625|ENSCAFG00000010700|ENSCAFG00000014978|ENSCAFG00000019251	http://www.genome.jp/kegg-bin/show_pathway?cfa05203/cfa:476728%09red/cfa:449028%09red/cfa:477563%09red/cfa:479866%09red/cfa:609956%09red
	Basal cell carcinoma	KEGG PATHWAY	cfa05217	1	55	0.879186	ENSCAFG00000019684	http://www.genome.jp/kegg-bin/show_pathway?cfa05217/cfa:490099%09red
	Pyrimidine metabolism	KEGG PATHWAY	cfa00240	2	96	0.882035	ENSCAFG00000002937|ENSCAFG00000013521	http://www.genome.jp/kegg-bin/show_pathway?cfa00240/cfa:480869%09red/cfa:610047%09red
	Chemical carcinogenesis	KEGG PATHWAY	cfa05204	1	56	0.883666	ENSCAFG00000014028	http://www.genome.jp/kegg-bin/show_pathway?cfa05204/cfa:100856518%09red
	Alzheimer's disease	KEGG PATHWAY	cfa05010	4	174	0.89913	ENSCAFG00000018686|ENSCAFG00000015712|ENSCAFG00000016039|ENSCAFG00000000178	http://www.genome.jp/kegg-bin/show_pathway?cfa05010/cfa:490382%09red/cfa:481124%09red/cfa:486469%09red/cfa:480204%09red
	Insulin signaling pathway	KEGG PATHWAY	cfa04910	3	139	0.900182	ENSCAFG00000018354|ENSCAFG00000014978|ENSCAFG00000005743	http://www.genome.jp/kegg-bin/show_pathway?cfa04910/cfa:490878%09red/cfa:485209%09red/cfa:609956%09red
	Synaptic vesicle cycle	KEGG PATHWAY	cfa04721	1	64	0.914021	ENSCAFG00000004193	http://www.genome.jp/kegg-bin/show_pathway?cfa04721/cfa:476427%09red
	Oocyte meiosis	KEGG PATHWAY	cfa04114	2	107	0.915282	ENSCAFG00000015161|ENSCAFG00000032335	http://www.genome.jp/kegg-bin/show_pathway?cfa04114/cfa:489050%09red/cfa:482687%09red
	Serotonergic synapse	KEGG PATHWAY	cfa04726	2	113	0.929488	ENSCAFG00000010740|ENSCAFG00000001889	http://www.genome.jp/kegg-bin/show_pathway?cfa04726/cfa:100687745%09red/cfa:611810%09red
	Glutamatergic synapse	KEGG PATHWAY	cfa04724	2	115	0.9337	ENSCAFG00000011733|ENSCAFG00000010740	http://www.genome.jp/kegg-bin/show_pathway?cfa04724/cfa:483701%09red/cfa:611810%09red
	Cardiac muscle contraction	KEGG PATHWAY	cfa04260	1	73	0.938819	ENSCAFG00000010784	http://www.genome.jp/kegg-bin/show_pathway?cfa04260/cfa:403566%09red
	Vascular smooth muscle contraction	KEGG PATHWAY	cfa04270	2	118	0.939575	ENSCAFG00000004277|ENSCAFG00000030005	http://www.genome.jp/kegg-bin/show_pathway?cfa04270/cfa:100856005%09red/cfa:484429%09red
	Alcoholism	KEGG PATHWAY	cfa05034	3	167	0.953208	ENSCAFG00000013890|ENSCAFG00000010099|ENSCAFG00000010740	http://www.genome.jp/kegg-bin/show_pathway?cfa05034/cfa:403444%09red/cfa:403701%09red/cfa:611810%09red
	Peroxisome	KEGG PATHWAY	cfa04146	1	81	0.954793	ENSCAFG00000005661	http://www.genome.jp/kegg-bin/show_pathway?cfa04146/cfa:476467%09red
	Rheumatoid arthritis	KEGG PATHWAY	cfa05323	1	83	0.958087	ENSCAFG00000005014	http://www.genome.jp/kegg-bin/show_pathway?cfa05323/cfa:403998%09red
	Pancreatic secretion	KEGG PATHWAY	cfa04972	1	89	0.9666	ENSCAFG00000015782	http://www.genome.jp/kegg-bin/show_pathway?cfa04972/cfa:403773%09red
	RNA transport	KEGG PATHWAY	cfa03013	2	158	0.983084	ENSCAFG00000004375|ENSCAFG00000028878	http://www.genome.jp/kegg-bin/show_pathway?cfa03013/cfa:484632%09red/cfa:612521%09red
	Metabolic pathways	KEGG PATHWAY	cfa01100	32	1185	0.985955	ENSCAFG00000005165|ENSCAFG00000009212|ENSCAFG00000011926|ENSCAFG00000019598|ENSCAFG00000018146|ENSCAFG00000008956|ENSCAFG00000001516|ENSCAFG00000019511|ENSCAFG00000013672|ENSCAFG00000010491|ENSCAFG00000009547|ENSCAFG00000015654|ENSCAFG00000032626|ENSCAFG00000019662|ENSCAFG00000001148|ENSCAFG00000012105|ENSCAFG00000002937|ENSCAFG00000013521|ENSCAFG00000009041|ENSCAFG00000012969|ENSCAFG00000018686|…	http://www.genome.jp/kegg-bin/show_pathway?cfa01100/cfa:482050%09red/cfa:483337%09red/cfa:607608%09red/cfa:480667%09red/cfa:486360%09red/cfa:608702%09red/cfa:100855463%09red/cfa:474672%09red/cfa:611403%09red/cfa:480204%09red/cfa:478403%09red/cfa:488066%09red/cfa:477264%09red/cfa:479518%09red/cfa:490095%09red/cfa:489380%09red/cfa:478360%09red/cfa:480869%09red/cfa:475666%09red/cfa:481088%09red/cfa:…
	Lysosome	KEGG PATHWAY	cfa04142	1	114	0.987038	ENSCAFG00000000064	http://www.genome.jp/kegg-bin/show_pathway?cfa04142/cfa:474391%09red
	Systemic lupus erythematosus	KEGG PATHWAY	cfa05322	1	116	0.987984	ENSCAFG00000018625	http://www.genome.jp/kegg-bin/show_pathway?cfa05322/cfa:476728%09red
	Spliceosome	KEGG PATHWAY	cfa03040	1	130	0.992931	ENSCAFG00000019414	http://www.genome.jp/kegg-bin/show_pathway?cfa03040/cfa:612188%09red
	Oxidative phosphorylation	KEGG PATHWAY	cfa00190	1	139	0.994975	ENSCAFG00000018686	http://www.genome.jp/kegg-bin/show_pathway?cfa00190/cfa:480204%09red
	Olfactory transduction	KEGG PATHWAY	cfa04740	2	637	1	ENSCAFG00000015161|ENSCAFG00000032335	http://www.genome.jp/kegg-bin/show_pathway?cfa04740/cfa:489050%09red/cfa:482687%09red
At 36 dpi	Neurotrophin signaling pathway	KEGG PATHWAY	cfa04722	18	120	0.00866649	ENSCAFG00000017454|ENSCAFG00000001324|ENSCAFG00000011432|ENSCAFG00000015161|ENSCAFG00000000685|ENSCAFG00000000828|ENSCAFG00000019436|ENSCAFG00000016934|ENSCAFG00000018163|ENSCAFG00000028544|ENSCAFG00000019938|ENSCAFG00000031522|ENSCAFG00000019187|ENSCAFG00000012408|ENSCAFG00000001382|ENSCAFG00000018354|ENSCAFG00000004951|ENSCAFG00000019138	http://www.genome.jp/kegg-bin/show_pathway?cfa04722/cfa:609559%09red/cfa:491768%09red/cfa:612821%09red/cfa:490878%09red/cfa:491292%09red/cfa:485004%09red/cfa:477488%09red/cfa:612941%09red/cfa:611999%09red/cfa:611939%09red/cfa:474503%09red/cfa:491071%09red/cfa:492247%09red/cfa:489050%09red/cfa:607023%09red/cfa:484648%09red/cfa:490263%09red
	Adrenergic signaling in cardiomyocytes	KEGG PATHWAY	cfa04261	20	147	0.0145502	ENSCAFG00000029756|ENSCAFG00000001324|ENSCAFG00000005051|ENSCAFG00000001753|ENSCAFG00000029738|ENSCAFG00000007432|ENSCAFG00000016488|ENSCAFG00000008907|ENSCAFG00000009404|ENSCAFG00000010740|ENSCAFG00000018163|ENSCAFG00000013663|ENSCAFG00000003685|ENSCAFG00000011372|ENSCAFG00000000685|ENSCAFG00000001382|ENSCAFG00000018354|ENSCAFG00000010945|ENSCAFG00000000761|ENSCAFG00000015161	http://www.genome.jp/kegg-bin/show_pathway?cfa04261/cfa:403887%09red/cfa:100855509%09red/cfa:403556%09red/cfa:490878%09red/cfa:474855%09red/cfa:610892%09red/cfa:611509%09red/cfa:403497%09red/cfa:476595%09red/cfa:477625%09red/cfa:612941%09red/cfa:612463%09red/cfa:474503%09red/cfa:612821%09red/cfa:481806%09red/cfa:100855706%09red/cfa:607023%09red/cfa:611810%09red/cfa:489050%09red/cfa:442957%09red
	Dopaminergic synapse	KEGG PATHWAY	cfa04261	18	129	0.0160313	ENSCAFG00000019380|ENSCAFG00000004611|ENSCAFG00000001324|ENSCAFG00000010945|ENSCAFG00000001753|ENSCAFG00000000685|ENSCAFG00000000761|ENSCAFG00000016488|ENSCAFG00000010740|ENSCAFG00000013427|ENSCAFG00000016918|ENSCAFG00000013663|ENSCAFG00000010255|ENSCAFG00000018163|ENSCAFG00000001382|ENSCAFG00000018354|ENSCAFG00000014435|ENSCAFG00000015161	http://www.genome.jp/kegg-bin/show_pathway?cfa04728/cfa:100855509%09red/cfa:403556%09red/cfa:491697%09red/cfa:612941%09red/cfa:490012%09red/cfa:474855%09red/cfa:403617%09red/cfa:489284%09red/cfa:403450%09red/cfa:611810%09red/cfa:490878%09red/cfa:480660%09red/cfa:474503%09red/cfa:612821%09red/cfa:481806%09red/cfa:607023%09red/cfa:489050%09red/cfa:442957%09red
	GnRH signaling pathway	KEGG PATHWAY	cfa04912	13	85	0.0205884	ENSCAFG00000001324|ENSCAFG00000015161|ENSCAFG00000000685|ENSCAFG00000009421|ENSCAFG00000016488|ENSCAFG00000008907|ENSCAFG00000031522|ENSCAFG00000008670|ENSCAFG00000001382|ENSCAFG00000018163|ENSCAFG00000004951|ENSCAFG00000019138|ENSCAFG00000011197	http://www.genome.jp/kegg-bin/show_pathway?cfa04912/cfa:403733%09red/cfa:403823%09red/cfa:403556%09red/cfa:612941%09red/cfa:611939%09red/cfa:485004%09red/cfa:486102%09red/cfa:474503%09red/cfa:612821%09red/cfa:607023%09red/cfa:477625%09red/cfa:489050%09red/cfa:484648%09red
	Long-term potentiation	KEGG PATHWAY	cfa04720	11	68	0.0229176	ENSCAFG00000004611|ENSCAFG00000029756|ENSCAFG00000001324|ENSCAFG00000015161|ENSCAFG00000000828|ENSCAFG00000019251|ENSCAFG00000016488|ENSCAFG00000012408|ENSCAFG00000018163|ENSCAFG00000004951|ENSCAFG00000019138	http://www.genome.jp/kegg-bin/show_pathway?cfa04720/cfa:491768%09red/cfa:403556%09red/cfa:490012%09red/cfa:479866%09red/cfa:611939%09red/cfa:612941%09red/cfa:474503%09red/cfa:100855706%09red/cfa:489050%09red/cfa:484648%09red
	Axon guidance	KEGG PATHWAY	cfa04360	17	125	0.0230408	ENSCAFG00000011756|ENSCAFG00000019938|ENSCAFG00000011115|ENSCAFG00000017916|ENSCAFG00000019362|ENSCAFG00000011587|ENSCAFG00000010740|ENSCAFG00000000192|ENSCAFG00000013663|ENSCAFG00000023265|ENSCAFG00000013005|ENSCAFG00000012473|ENSCAFG00000017072|ENSCAFG00000016734|ENSCAFG00000012298|ENSCAFG00000008972|ENSCAFG00000008811	http://www.genome.jp/kegg-bin/show_pathway?cfa04360/cfa:100856038%09red/cfa:442957%09red/cfa:609483%09red/cfa:489307%09red/cfa:481432%09red/cfa:477623%09red/cfa:486165%09red/cfa:491292%09red/cfa:611810%09red/cfa:607410%09red/cfa:488108%09red/cfa:483191%09red/cfa:482251%09red/cfa:483004%09red/cfa:492244%09red/cfa:100856705%09red/cfa:487644%09red
	Toxoplasmosis	KEGG PATHWAY	cfa05145	16	117	0.0258226	ENSCAFG00000001332|ENSCAFG00000019927|ENSCAFG00000000685|ENSCAFG00000030258|ENSCAFG00000019436|ENSCAFG00000003786|ENSCAFG00000009071|ENSCAFG00000017834|ENSCAFG00000010740|ENSCAFG00000000848|ENSCAFG00000013663|ENSCAFG00000009994|ENSCAFG00000001382|ENSCAFG00000018354|ENSCAFG00000004966|ENSCAFG00000009797	http://www.genome.jp/kegg-bin/show_pathway?cfa05145/cfa:100856489%09red/cfa:612821%09red/cfa:488449%09red/cfa:481732%09red/cfa:490878%09red/cfa:403469%09red/cfa:491290%09red/cfa:607827%09red/cfa:483260%09red/cfa:477024%09red/cfa:476714%09red/cfa:492247%09red/cfa:611810%09red/cfa:481245%09red/cfa:607023%09red/cfa:442957%09red
	Protein processing in endoplasmic reticulum	KEGG PATHWAY	cfa04141	20	168	0.0444254	ENSCAFG00000001781|ENSCAFG00000000974|ENSCAFG00000001324|ENSCAFG00000016882|ENSCAFG00000001818|ENSCAFG00000031099|ENSCAFG00000019245|ENSCAFG00000019511|ENSCAFG00000010584|ENSCAFG00000002605|ENSCAFG00000017392|ENSCAFG00000000761|ENSCAFG00000005759|ENSCAFG00000031522|ENSCAFG00000032184|ENSCAFG00000019967|ENSCAFG00000005859|ENSCAFG00000004107|ENSCAFG00000016590|ENSCAFG00000000259	http://www.genome.jp/kegg-bin/show_pathway?cfa04141/cfa:484941%09red/cfa:474419%09red/cfa:404006%09red/cfa:476381%09red/cfa:489684%09red/cfa:100855671%09red/cfa:403950%09red/cfa:479892%09red/cfa:482113%09red/cfa:606935%09red/cfa:483363%09red/cfa:485004%09red/cfa:487786%09red/cfa:478231%09red/cfa:475086%09red/cfa:480667%09red/cfa:474503%09red/cfa:474855%09red/cfa:481080%09red/cfa:483369%09red
	Influenza A	KEGG PATHWAY	cfa05164	19	160	0.050035	ENSCAFG00000015036|ENSCAFG00000019138|ENSCAFG00000000685|ENSCAFG00000030258|ENSCAFG00000016020|ENSCAFG00000006157|ENSCAFG00000001382|ENSCAFG00000017834|ENSCAFG00000019251|ENSCAFG00000000848|ENSCAFG00000031522|ENSCAFG00000011482|ENSCAFG00000017169|ENSCAFG00000018354|ENSCAFG00000000509|ENSCAFG00000004951|ENSCAFG00000012845|ENSCAFG00000009797|ENSCAFG00000004966	http://www.genome.jp/kegg-bin/show_pathway?cfa05164/cfa:403580%09red/cfa:612821%09red/cfa:481732%09red/cfa:490878%09red/cfa:489859%09red/cfa:485004%09red/cfa:100170671%09red/cfa:100855668%09red/cfa:474839%09red/cfa:611939%09red/cfa:485789%09red/cfa:607827%09red/cfa:488449%09red/cfa:477024%09red/cfa:476714%09red/cfa:610827%09red/cfa:479866%09red/cfa:607023%09red/cfa:484648%09red
	Melanogenesis	KEGG PATHWAY	cfa04916	13	101	0.0594514	ENSCAFG00000007832|ENSCAFG00000002065|ENSCAFG00000015161|ENSCAFG00000019138|ENSCAFG00000032267|ENSCAFG00000016488|ENSCAFG00000019251|ENSCAFG00000013663|ENSCAFG00000008907|ENSCAFG00000024967|ENSCAFG00000018163|ENSCAFG00000004951|ENSCAFG00000010740	http://www.genome.jp/kegg-bin/show_pathway?cfa04916/cfa:611810%09red/cfa:403556%09red/cfa:479866%09red/cfa:612070%09red/cfa:611939%09red/cfa:403811%09red/cfa:612941%09red/cfa:492296%09red/cfa:612141%09red/cfa:477625%09red/cfa:489050%09red/cfa:484648%09red/cfa:442957%09red
	Tuberculosis	KEGG PATHWAY	cfa05152	19	164	0.0599255	ENSCAFG00000015161|ENSCAFG00000000685|ENSCAFG00000030258|ENSCAFG00000019436|ENSCAFG00000009071|ENSCAFG00000002171|ENSCAFG00000003961|ENSCAFG00000019251|ENSCAFG00000000848|ENSCAFG00000010052|ENSCAFG00000004966|ENSCAFG00000020360|ENSCAFG00000018163|ENSCAFG00000001382|ENSCAFG00000018354|ENSCAFG00000004951|ENSCAFG00000008917|ENSCAFG00000009797|ENSCAFG00000014341	http://www.genome.jp/kegg-bin/show_pathway?cfa05152/cfa:476662%09red/cfa:100856489%09red/cfa:612821%09red/cfa:481732%09red/cfa:490878%09red/cfa:484401%09red/cfa:485869%09red/cfa:479866%09red/cfa:612941%09red/cfa:483662%09red/cfa:484196%09red/cfa:607827%09red/cfa:477024%09red/cfa:488449%09red/cfa:492247%09red/cfa:479685%09red/cfa:489050%09red/cfa:607023%09red/cfa:484648%09red
	MAPK signaling pathway	KEGG PATHWAY	cfa04010	27	253	0.0631871	ENSCAFG00000017454|ENSCAFG00000001324|ENSCAFG00000011432|ENSCAFG00000000981|ENSCAFG00000029738|ENSCAFG00000001382|ENSCAFG00000031793|ENSCAFG00000001829|ENSCAFG00000018354|ENSCAFG00000004951|ENSCAFG00000019380|ENSCAFG00000006100|ENSCAFG00000011372|ENSCAFG00000000685|ENSCAFG00000016488|ENSCAFG00000019513|ENSCAFG00000017120|ENSCAFG00000031522|ENSCAFG00000012408|ENSCAFG00000001332|ENSCAFG00000014993|…	http://www.genome.jp/kegg-bin/show_pathway?cfa04010/cfa:488808%09red/cfa:611939%09red/cfa:485004%09red/cfa:611509%09red/cfa:491083%09red/cfa:481243%09red/cfa:481245%09red/cfa:612861%09red/cfa:491768%09red/cfa:482594%09red/cfa:484742%09red/cfa:100684766%09red/cfa:607227%09red/cfa:484648%09red/cfa:609559%09red/cfa:403556%09red/cfa:490878%09red/cfa:612105%09red/cfa:610892%09red/cfa:474873%09red/cfa:…
	Chronic myeloid leukemia	KEGG PATHWAY	cfa05220	10	73	0.0677017	ENSCAFG00000019938|ENSCAFG00000015346|ENSCAFG00000016687|ENSCAFG00000018354|ENSCAFG00000028544|ENSCAFG00000004782|ENSCAFG00000013773|ENSCAFG00000009793|ENSCAFG00000004951|ENSCAFG00000019138	http://www.genome.jp/kegg-bin/show_pathway?cfa05220/cfa:490969%09red/cfa:485167%09red/cfa:490878%09red/cfa:607482%09red/cfa:491292%09red/cfa:611939%09red/cfa:477488%09red/cfa:487965%09red/cfa:612240%09red/cfa:484648%09red
	Protein digestion and absorption	KEGG PATHWAY	cfa04974	11	83	0.0678106	ENSCAFG00000012226|ENSCAFG00000006069|ENSCAFG00000000246|ENSCAFG00000007432|ENSCAFG00000030721|ENSCAFG00000029359|ENSCAFG00000029022|ENSCAFG00000000903|ENSCAFG00000002589|ENSCAFG00000001486|ENSCAFG00000007120	http://www.genome.jp/kegg-bin/show_pathway?cfa04974/cfa:481780%09red/cfa:403467%09red/cfa:403582%09red/cfa:481734%09red/cfa:481873%09red/cfa:475192%09red/cfa:100856491%09red/cfa:403843%09red/cfa:403842%09red/cfa:612463%09red
	Endocrine and other factor-regulated calcium reabsorption	KEGG PATHWAY	cfa04961	7	46	0.0784947	ENSCAFG00000032272|ENSCAFG00000013600|ENSCAFG00000007432|ENSCAFG00000016488|ENSCAFG00000008907|ENSCAFG00000004193|ENSCAFG00000003541	http://www.genome.jp/kegg-bin/show_pathway?cfa04961/cfa:403556%09red/cfa:484375%09red/cfa:477625%09red/cfa:612463%09red/cfa:403779%09red/cfa:476427%09red
	Leishmaniasis	KEGG PATHWAY	cfa05140	9	66	0.0819414	ENSCAFG00000001332|ENSCAFG00000000685|ENSCAFG00000030258|ENSCAFG00000019436|ENSCAFG00000011395|ENSCAFG00000000848|ENSCAFG00000004966|ENSCAFG00000001382|ENSCAFG00000009797	http://www.genome.jp/kegg-bin/show_pathway?cfa05140/cfa:612821%09red/cfa:481732%09red/cfa:607700%09red/cfa:607827%09red/cfa:477024%09red/cfa:488449%09red/cfa:492247%09red/cfa:481245%09red/cfa:607023%09red
	Herpes simplex infection	KEGG PATHWAY	cfa05168	19	172	0.0835935	ENSCAFG00000029464|ENSCAFG00000000981|ENSCAFG00000030258|ENSCAFG00000000207|ENSCAFG00000004080|ENSCAFG00000006157|ENSCAFG00000017834|ENSCAFG00000018993|ENSCAFG00000019251|ENSCAFG00000001332|ENSCAFG00000000848|ENSCAFG00000028544|ENSCAFG00000004966|ENSCAFG00000001317|ENSCAFG00000012012|ENSCAFG00000029259|ENSCAFG00000009797|ENSCAFG00000019666|ENSCAFG00000019428	http://www.genome.jp/kegg-bin/show_pathway?cfa05168/cfa:492246%09red/cfa:488449%09red/cfa:481732%09red/cfa:476759%09red/cfa:479866%09red/cfa:608256%09red/cfa:475115%09red/cfa:474873%09red/cfa:607827%09red/cfa:479854%09red/cfa:477024%09red/cfa:476714%09red/cfa:476209%09red/cfa:476424%09red/cfa:481245%09red/cfa:489363%09red/cfa:477488%09red/cfa:485789%09red
	Toll-like receptor signaling pathway	KEGG PATHWAY	cfa04620	12	98	0.088547	ENSCAFG00000009960|ENSCAFG00000001332|ENSCAFG00000000685|ENSCAFG00000019436|ENSCAFG00000004966|ENSCAFG00000031522|ENSCAFG00000001382|ENSCAFG00000018354|ENSCAFG00000009994|ENSCAFG00000019138|ENSCAFG00000008917|ENSCAFG00000009797	http://www.genome.jp/kegg-bin/show_pathway?cfa04620/cfa:483657%09red/cfa:490878%09red/cfa:485869%09red/cfa:611939%09red/cfa:403469%09red/cfa:485004%09red/cfa:612821%09red/cfa:477024%09red/cfa:488449%09red/cfa:492247%09red/cfa:481245%09red/cfa:607023%09red
	Circadian entrainment	KEGG PATHWAY	cfa04713	12	98	0.088547	ENSCAFG00000004611|ENSCAFG00000015161|ENSCAFG00000016488|ENSCAFG00000017120|ENSCAFG00000010740|ENSCAFG00000018163|ENSCAFG00000013663|ENSCAFG00000008907|ENSCAFG00000010255|ENSCAFG00000016918|ENSCAFG00000001314|ENSCAFG00000019666	http://www.genome.jp/kegg-bin/show_pathway?cfa04713/cfa:403556%09red/cfa:489284%09red/cfa:490012%09red/cfa:608256%09red/cfa:403617%09red/cfa:477625%09red/cfa:612941%09red/cfa:491083%09red/cfa:481243%09red/cfa:611810%09red/cfa:489050%09red/cfa:442957%09red
	Platelet activation	KEGG PATHWAY	cfa04611	15	130	0.0891017	ENSCAFG00000004277|ENSCAFG00000008907|ENSCAFG00000000685|ENSCAFG00000016020|ENSCAFG00000002171|ENSCAFG00000030005|ENSCAFG00000016488|ENSCAFG00000010740|ENSCAFG00000001382|ENSCAFG00000013663|ENSCAFG00000029230|ENSCAFG00000004190|ENSCAFG00000018354|ENSCAFG00000000903|ENSCAFG00000007120	http://www.genome.jp/kegg-bin/show_pathway?cfa04611/cfa:403580%09red/cfa:481734%09red/cfa:611810%09red/cfa:612821%09red/cfa:490878%09red/cfa:403556%09red/cfa:403543%09red/cfa:477625%09red/cfa:484196%09red/cfa:100856005%09red/cfa:102155348%09red/cfa:607023%09red/cfa:442957%09red/cfa:484429%09red
	ErbB signaling pathway	KEGG PATHWAY	cfa04012	11	88	0.0905449	ENSCAFG00000019938|ENSCAFG00000015161|ENSCAFG00000015346|ENSCAFG00000018163|ENSCAFG00000003366|ENSCAFG00000031522|ENSCAFG00000018354|ENSCAFG00000009793|ENSCAFG00000004951|ENSCAFG00000019138|ENSCAFG00000008972	http://www.genome.jp/kegg-bin/show_pathway?cfa04012/cfa:100856038%09red/cfa:490969%09red/cfa:490878%09red/cfa:491292%09red/cfa:485004%09red/cfa:612941%09red/cfa:611939%09red/cfa:403431%09red/cfa:487965%09red/cfa:489050%09red/cfa:484648%09red
	Leukocyte transendothelial migration	KEGG PATHWAY	cfa04670	14	120	0.0921477	ENSCAFG00000013350|ENSCAFG00000000685|ENSCAFG00000016020|ENSCAFG00000011395|ENSCAFG00000001382|ENSCAFG00000008540|ENSCAFG00000009421|ENSCAFG00000010740|ENSCAFG00000028544|ENSCAFG00000010241|ENSCAFG00000013663|ENSCAFG00000008670|ENSCAFG00000004190|ENSCAFG00000029265	http://www.genome.jp/kegg-bin/show_pathway?cfa04670/cfa:403580%09red/cfa:403733%09red/cfa:611810%09red/cfa:483730%09red/cfa:607700%09red/cfa:485856%09red/cfa:403543%09red/cfa:486102%09red/cfa:486299%09red/cfa:612821%09red/cfa:607023%09red/cfa:489365%09red/cfa:477488%09red/cfa:442957%09red
	Mucin type O-Glycan biosynthesis	KEGG PATHWAY	cfa00512	5	30	0.0980254	ENSCAFG00000005132|ENSCAFG00000001148|ENSCAFG00000009140|ENSCAFG00000012105|ENSCAFG00000005328	http://www.genome.jp/kegg-bin/show_pathway?cfa00512/cfa:478753%09red/cfa:482050%09red/cfa:483025%09red/cfa:100049002%09red/cfa:100682763%09red
	Cocaine addiction	KEGG PATHWAY	cfa05030	7	49	0.0987756	ENSCAFG00000004611|ENSCAFG00000001324|ENSCAFG00000016488|ENSCAFG00000010740|ENSCAFG00000000761|ENSCAFG00000013663|ENSCAFG00000014435	http://www.genome.jp/kegg-bin/show_pathway?cfa05030/cfa:403556%09red/cfa:490012%09red/cfa:474855%09red/cfa:403450%09red/cfa:611810%09red/cfa:474503%09red/cfa:442957%09red
	VEGF signaling pathway	KEGG PATHWAY	cfa04370	8	60	0.106263	ENSCAFG00000011432|ENSCAFG00000000685|ENSCAFG00000003961|ENSCAFG00000010241|ENSCAFG00000001382|ENSCAFG00000018354|ENSCAFG00000004951|ENSCAFG00000019138	http://www.genome.jp/kegg-bin/show_pathway?cfa04370/cfa:490878%09red/cfa:484401%09red/cfa:611939%09red/cfa:484648%09red/cfa:612821%09red/cfa:607023%09red/cfa:486299%09red/cfa:490263%09red
	Cell adhesion molecules (CAMs)	KEGG PATHWAY	cfa04514	15	136	0.1151	ENSCAFG00000009994|ENSCAFG00000005069|ENSCAFG00000014338|ENSCAFG00000000848|ENSCAFG00000019362|ENSCAFG00000030258|ENSCAFG00000024609|ENSCAFG00000017820|ENSCAFG00000019846|ENSCAFG00000010718|ENSCAFG00000007041|ENSCAFG00000012964|ENSCAFG00000019720|ENSCAFG00000012012|ENSCAFG00000017779	http://www.genome.jp/kegg-bin/show_pathway?cfa04514/cfa:483760%09red/cfa:487793%09red/cfa:475389%09red/cfa:481732%09red/cfa:607827%09red/cfa:487638%09red/cfa:403469%09red/cfa:488654%09red/cfa:485103%09red/cfa:611884%09red/cfa:479613%09red/cfa:477641%09red/cfa:492244%09red/cfa:487635%09red/cfa:489363%09red
	Glycerolipid metabolism	KEGG PATHWAY	cfa00561	7	54	0.138271	ENSCAFG00000024926|ENSCAFG00000019872|ENSCAFG00000019036|ENSCAFG00000030771|ENSCAFG00000004093|ENSCAFG00000009547|ENSCAFG00000019734	http://www.genome.jp/kegg-bin/show_pathway?cfa00561/cfa:476511%09red/cfa:611403%09red/cfa:491280%09red/cfa:100856443%09red/cfa:483023%09red/cfa:609249%09red/cfa:482093%09red
	PI3K-Akt signaling pathway	KEGG PATHWAY	cfa04151	32	338	0.139176	ENSCAFG00000001324|ENSCAFG00000002065|ENSCAFG00000012050|ENSCAFG00000017184|ENSCAFG00000019927|ENSCAFG00000029022|ENSCAFG00000004894|ENSCAFG00000018354|ENSCAFG00000004951|ENSCAFG00000001753|ENSCAFG00000019798|ENSCAFG00000006069|ENSCAFG00000000903|ENSCAFG00000003786|ENSCAFG00000030721|ENSCAFG00000000761|ENSCAFG00000007120|ENSCAFG00000002171|ENSCAFG00000016934|ENSCAFG00000012226|ENSCAFG00000014993|…	http://www.genome.jp/kegg-bin/show_pathway?cfa04151/cfa:488808%09red/cfa:484196%09red/cfa:403560%09red/cfa:611939%09red/cfa:403811%09red/cfa:489188%09red/cfa:481734%09red/cfa:100855509%09red/cfa:404002%09red/cfa:491071%09red/cfa:475545%09red/cfa:481806%09red/cfa:484648%09red/cfa:403537%09red/cfa:612271%09red/cfa:490878%09red/cfa:491278%09red/cfa:403617%09red/cfa:474855%09red/cfa:491290%09red/cfa:…
	Intestinal immune network for IgA production	KEGG PATHWAY	cfa04672	6	44	0.139799	ENSCAFG00000030258|ENSCAFG00000000848|ENSCAFG00000018358|ENSCAFG00000009994|ENSCAFG00000010718|ENSCAFG00000019720	http://www.genome.jp/kegg-bin/show_pathway?cfa04672/cfa:487793%09red/cfa:481732%09red/cfa:448798%09red/cfa:403469%09red/cfa:485103%09red/cfa:607827%09red
	Progesterone-mediated oocyte maturation	KEGG PATHWAY	cfa04914	10	86	0.140792	ENSCAFG00000000685|ENSCAFG00000000828|ENSCAFG00000016488|ENSCAFG00000010740|ENSCAFG00000013663|ENSCAFG00000008907|ENSCAFG00000012408|ENSCAFG00000001382|ENSCAFG00000018354|ENSCAFG00000004951	http://www.genome.jp/kegg-bin/show_pathway?cfa04914/cfa:491768%09red/cfa:403556%09red/cfa:490878%09red/cfa:477625%09red/cfa:612821%09red/cfa:607023%09red/cfa:611810%09red/cfa:484648%09red/cfa:442957%09red
	Rap1 signaling pathway	KEGG PATHWAY	cfa04015	21	210	0.142543	ENSCAFG00000014844|ENSCAFG00000018214|ENSCAFG00000019798|ENSCAFG00000002065|ENSCAFG00000013350|ENSCAFG00000000685|ENSCAFG00000004611|ENSCAFG00000016020|ENSCAFG00000016934|ENSCAFG00000018231|ENSCAFG00000010740|ENSCAFG00000013663|ENSCAFG00000008907|ENSCAFG00000014993|ENSCAFG00000017072|ENSCAFG00000001382|ENSCAFG00000018354|ENSCAFG00000004951|ENSCAFG00000019138|ENSCAFG00000016732|ENSCAFG00000006370	http://www.genome.jp/kegg-bin/show_pathway?cfa04015/cfa:403580%09red/cfa:488808%09red/cfa:612821%09red/cfa:487387%09red/cfa:490012%09red/cfa:483730%09red/cfa:403441%09red/cfa:491071%09red/cfa:442985%09red/cfa:480379%09red/cfa:477625%09red/cfa:490878%09red/cfa:611810%09red/cfa:611939%09red/cfa:611795%09red/cfa:489188%09red/cfa:403811%09red/cfa:607023%09red/cfa:100856705%09red/cfa:484648%09red/cfa:…
	Fc epsilon RI signaling pathway	KEGG PATHWAY	cfa04664	8	65	0.14319	ENSCAFG00000000685|ENSCAFG00000002171|ENSCAFG00000004782|ENSCAFG00000001382|ENSCAFG00000018354|ENSCAFG00000031522|ENSCAFG00000004951|ENSCAFG00000019138	http://www.genome.jp/kegg-bin/show_pathway?cfa04664/cfa:485167%09red/cfa:490878%09red/cfa:611939%09red/cfa:485004%09red/cfa:484196%09red/cfa:612821%09red/cfa:607023%09red/cfa:484648%09red
	Glycosaminoglycan biosynthesis - keratan sulfate	KEGG PATHWAY	cfa00533	3	16	0.147205	ENSCAFG00000031128|ENSCAFG00000001148|ENSCAFG00000004833	http://www.genome.jp/kegg-bin/show_pathway?cfa00533/cfa:488650%09red/cfa:482527%09red/cfa:482050%09red
	NF-kappa B signaling pathway	KEGG PATHWAY	cfa04064	10	87	0.147669	ENSCAFG00000001332|ENSCAFG00000019436|ENSCAFG00000002171|ENSCAFG00000009512|ENSCAFG00000007784|ENSCAFG00000016284|ENSCAFG00000019154|ENSCAFG00000009994|ENSCAFG00000004966|ENSCAFG00000008917	http://www.genome.jp/kegg-bin/show_pathway?cfa04064/cfa:483649%09red/cfa:489887%09red/cfa:485869%09red/cfa:403469%09red/cfa:484196%09red/cfa:485049%09red/cfa:477024%09red/cfa:492247%09red/cfa:481245%09red/cfa:486814%09red
	Renal cell carcinoma	KEGG PATHWAY	cfa05211	8	66	0.151253	ENSCAFG00000006370|ENSCAFG00000019251|ENSCAFG00000028544|ENSCAFG00000003366|ENSCAFG00000018354|ENSCAFG00000004951|ENSCAFG00000019138|ENSCAFG00000008972	http://www.genome.jp/kegg-bin/show_pathway?cfa05211/cfa:100856038%09red/cfa:490878%09red/cfa:403441%09red/cfa:611939%09red/cfa:477488%09red/cfa:479866%09red/cfa:484648%09red/cfa:403431%09red
	Estrogen signaling pathway	KEGG PATHWAY	cfa04915	11	99	0.154886	ENSCAFG00000001324|ENSCAFG00000016488|ENSCAFG00000009421|ENSCAFG00000010740|ENSCAFG00000000761|ENSCAFG00000013663|ENSCAFG00000008907|ENSCAFG00000010255|ENSCAFG00000018354|ENSCAFG00000004951|ENSCAFG00000019138	http://www.genome.jp/kegg-bin/show_pathway?cfa04915/cfa:403733%09red/cfa:403556%09red/cfa:490878%09red/cfa:474855%09red/cfa:477625%09red/cfa:489284%09red/cfa:611939%09red/cfa:474503%09red/cfa:611810%09red/cfa:484648%09red/cfa:442957%09red
	Bile secretion	KEGG PATHWAY	cfa04976	8	67	0.159529	ENSCAFG00000017480|ENSCAFG00000007432|ENSCAFG00000019838|ENSCAFG00000017201|ENSCAFG00000016488|ENSCAFG00000008907|ENSCAFG00000012261|ENSCAFG00000004623	http://www.genome.jp/kegg-bin/show_pathway?cfa04976/cfa:403556%09red/cfa:608036%09red/cfa:475538%09red/cfa:477625%09red/cfa:612463%09red/cfa:491278%09red/cfa:612125%09red/cfa:491084%09red
	2-Oxocarboxylic acid metabolism	KEGG PATHWAY	cfa01210	3	17	0.1646	ENSCAFG00000003901|ENSCAFG00000003676|ENSCAFG00000019286	http://www.genome.jp/kegg-bin/show_pathway?cfa01210/cfa:484394%09red/cfa:481081%09red/cfa:609510%09red
	mRNA surveillance pathway	KEGG PATHWAY	cfa03015	10	90	0.169296	ENSCAFG00000011427|ENSCAFG00000010945|ENSCAFG00000001753|ENSCAFG00000015036|ENSCAFG00000016839|ENSCAFG00000011482|ENSCAFG00000019260|ENSCAFG00000000509|ENSCAFG00000016152|ENSCAFG00000010283	http://www.genome.jp/kegg-bin/show_pathway?cfa03015/cfa:480247%09red/cfa:100855509%09red/cfa:490414%09red/cfa:489859%09red/cfa:100170671%09red/cfa:476066%09red/cfa:474839%09red/cfa:611488%09red/cfa:491199%09red/cfa:481806%09red
	Glutathione metabolism	KEGG PATHWAY	cfa00480	6	47	0.170017	ENSCAFG00000016797|ENSCAFG00000028814|ENSCAFG00000019598|ENSCAFG00000014034|ENSCAFG00000032626|ENSCAFG00000014028	http://www.genome.jp/kegg-bin/show_pathway?cfa00480/cfa:477556%09red/cfa:608702%09red/cfa:477558%09red/cfa:478236%09red/cfa:481088%09red/cfa:100856518%09red
	Notch signaling pathway	KEGG PATHWAY	cfa04330	6	47	0.170017	ENSCAFG00000013614|ENSCAFG00000009401|ENSCAFG00000019251|ENSCAFG00000005123|ENSCAFG00000016687|ENSCAFG00000016399	http://www.genome.jp/kegg-bin/show_pathway?cfa04330/cfa:612240%09red/cfa:489891%09red/cfa:479723%09red/cfa:612491%09red/cfa:479866%09red/cfa:607575%09red
	Oxytocin signaling pathway	KEGG PATHWAY	cfa04921	16	158	0.170329	ENSCAFG00000017454|ENSCAFG00000011372|ENSCAFG00000015161|ENSCAFG00000029738|ENSCAFG00000016020|ENSCAFG00000008540|ENSCAFG00000016488|ENSCAFG00000010740|ENSCAFG00000029897|ENSCAFG00000013663|ENSCAFG00000008907|ENSCAFG00000010255|ENSCAFG00000018163|ENSCAFG00000004951|ENSCAFG00000019138|ENSCAFG00000018532	http://www.genome.jp/kegg-bin/show_pathway?cfa04921/cfa:403580%09red/cfa:609559%09red/cfa:403556%09red/cfa:489284%09red/cfa:610892%09red/cfa:611939%09red/cfa:100855763%09red/cfa:477625%09red/cfa:612941%09red/cfa:611509%09red/cfa:485856%09red/cfa:403760%09red/cfa:611810%09red/cfa:489050%09red/cfa:484648%09red/cfa:442957%09red
	Pentose phosphate pathway	KEGG PATHWAY	cfa00030	4	27	0.173183	ENSCAFG00000006594|ENSCAFG00000029403|ENSCAFG00000016797|ENSCAFG00000019598	http://www.genome.jp/kegg-bin/show_pathway?cfa00030/cfa:100855463%09red/cfa:478236%09red/cfa:481088%09red
	Fat digestion and absorption	KEGG PATHWAY	cfa04975	5	37	0.173329	ENSCAFG00000002727|ENSCAFG00000024926|ENSCAFG00000019872|ENSCAFG00000019734|ENSCAFG00000002984	http://www.genome.jp/kegg-bin/show_pathway?cfa04975/cfa:491280%09red/cfa:100856443%09red/cfa:610398%09red/cfa:482093%09red/cfa:481651%09red
	Sphingolipid metabolism	KEGG PATHWAY	cfa00600	6	48	0.180649	ENSCAFG00000017337|ENSCAFG00000018482|ENSCAFG00000003961|ENSCAFG00000029621|ENSCAFG00000016381|ENSCAFG00000019734	http://www.genome.jp/kegg-bin/show_pathway?cfa00600/cfa:485008%09red/cfa:484401%09red/cfa:100856443%09red/cfa:403916%09red/cfa:100856386%09red/cfa:490395%09red
	Cholinergic synapse	KEGG PATHWAY	cfa04725	12	114	0.180806	ENSCAFG00000019380|ENSCAFG00000001324|ENSCAFG00000015161|ENSCAFG00000002814|ENSCAFG00000016488|ENSCAFG00000010740|ENSCAFG00000016918|ENSCAFG00000013663|ENSCAFG00000008907|ENSCAFG00000018163|ENSCAFG00000018354|ENSCAFG00000018532	http://www.genome.jp/kegg-bin/show_pathway?cfa04725/cfa:403556%09red/cfa:490878%09red/cfa:403617%09red/cfa:482451%09red/cfa:477625%09red/cfa:612941%09red/cfa:480660%09red/cfa:474503%09red/cfa:403760%09red/cfa:611810%09red/cfa:489050%09red/cfa:442957%09red
	Retrograde endocannabinoid signaling	KEGG PATHWAY	cfa04723	11	104	0.190215	ENSCAFG00000019380|ENSCAFG00000000685|ENSCAFG00000004093|ENSCAFG00000016488|ENSCAFG00000010740|ENSCAFG00000013663|ENSCAFG00000008907|ENSCAFG00000010255|ENSCAFG00000001382|ENSCAFG00000016918|ENSCAFG00000019161	http://www.genome.jp/kegg-bin/show_pathway?cfa04723/cfa:476511%09red/cfa:403556%09red/cfa:403617%09red/cfa:477625%09red/cfa:489284%09red/cfa:480660%09red/cfa:612821%09red/cfa:492223%09red/cfa:607023%09red/cfa:611810%09red/cfa:442957%09red
	Epstein-Barr virus infection	KEGG PATHWAY	cfa05169	18	185	0.191162	ENSCAFG00000001332|ENSCAFG00000030055|ENSCAFG00000000685|ENSCAFG00000019436|ENSCAFG00000029259|ENSCAFG00000009071|ENSCAFG00000016488|ENSCAFG00000017834|ENSCAFG00000018993|ENSCAFG00000019251|ENSCAFG00000000207|ENSCAFG00000013973|ENSCAFG00000031522|ENSCAFG00000001382|ENSCAFG00000018354|ENSCAFG00000009994|ENSCAFG00000002171|ENSCAFG00000019434	http://www.genome.jp/kegg-bin/show_pathway?cfa05169/cfa:607023%09red/cfa:100856489%09red/cfa:403556%09red/cfa:490878%09red/cfa:479866%09red/cfa:477991%09red/cfa:403469%09red/cfa:485004%09red/cfa:484196%09red/cfa:612821%09red/cfa:479854%09red/cfa:476714%09red/cfa:492247%09red/cfa:100688937%09red/cfa:481245%09red/cfa:476209%09red/cfa:484998%09red
	Amyotrophic lateral sclerosis (ALS)	KEGG PATHWAY	cfa05014	6	49	0.191537	ENSCAFG00000000974|ENSCAFG00000000981|ENSCAFG00000000685|ENSCAFG00000004611|ENSCAFG00000001382|ENSCAFG00000012902	http://www.genome.jp/kegg-bin/show_pathway?cfa05014/cfa:490012%09red/cfa:609819%09red/cfa:475086%09red/cfa:474873%09red/cfa:612821%09red/cfa:607023%09red
	N-Glycan biosynthesis	KEGG PATHWAY	cfa00510	6	49	0.191537	ENSCAFG00000019511|ENSCAFG00000031128|ENSCAFG00000004833|ENSCAFG00000005008|ENSCAFG00000030441|ENSCAFG00000020001	http://www.genome.jp/kegg-bin/show_pathway?cfa00510/cfa:483895%09red/cfa:612827%09red/cfa:480667%09red/cfa:482527%09red/cfa:488650%09red/cfa:481244%09red
	Inositol phosphate metabolism	KEGG PATHWAY	cfa00562	7	60	0.194102	ENSCAFG00000005743|ENSCAFG00000011136|ENSCAFG00000014817|ENSCAFG00000019181|ENSCAFG00000012969|ENSCAFG00000003236|ENSCAFG00000000249	http://www.genome.jp/kegg-bin/show_pathway?cfa00562/cfa:476667%09red/cfa:474417%09red/cfa:485209%09red/cfa:480647%09red/cfa:403937%09red/cfa:486360%09red/cfa:492123%09red
	T cell receptor signaling pathway	KEGG PATHWAY	cfa04660	11	105	0.197689	ENSCAFG00000000685|ENSCAFG00000016284|ENSCAFG00000012802|ENSCAFG00000031522|ENSCAFG00000001296|ENSCAFG00000001382|ENSCAFG00000018354|ENSCAFG00000009793|ENSCAFG00000004951|ENSCAFG00000019138|ENSCAFG00000008972	http://www.genome.jp/kegg-bin/show_pathway?cfa04660/cfa:100856038%09red/cfa:490878%09red/cfa:442981%09red/cfa:611939%09red/cfa:485004%09red/cfa:489887%09red/cfa:612821%09red/cfa:487965%09red/cfa:481241%09red/cfa:607023%09red/cfa:484648%09red
	Bladder cancer	KEGG PATHWAY	cfa05219	5	39	0.198048	ENSCAFG00000014993|ENSCAFG00000004951|ENSCAFG00000019138|ENSCAFG00000009421|ENSCAFG00000019167	http://www.genome.jp/kegg-bin/show_pathway?cfa05219/cfa:403733%09red/cfa:488808%09red/cfa:611939%09red/cfa:484648%09red/cfa:476745%09red
	Osteoclast differentiation	KEGG PATHWAY	cfa04380	13	128	0.198404	ENSCAFG00000001332|ENSCAFG00000019798|ENSCAFG00000000685|ENSCAFG00000011395|ENSCAFG00000017834|ENSCAFG00000018231|ENSCAFG00000007784|ENSCAFG00000004782|ENSCAFG00000001382|ENSCAFG00000018354|ENSCAFG00000031522|ENSCAFG00000002171|ENSCAFG00000009797	http://www.genome.jp/kegg-bin/show_pathway?cfa04380/cfa:612821%09red/cfa:485167%09red/cfa:490878%09red/cfa:607700%09red/cfa:485004%09red/cfa:484196%09red/cfa:611795%09red/cfa:489188%09red/cfa:488449%09red/cfa:476714%09red/cfa:607023%09red/cfa:481245%09red/cfa:486814%09red
	Hematopoietic cell lineage	KEGG PATHWAY	cfa04640	9	83	0.202452	ENSCAFG00000023298|ENSCAFG00000002065|ENSCAFG00000017184|ENSCAFG00000014203|ENSCAFG00000018231|ENSCAFG00000012802|ENSCAFG00000029230|ENSCAFG00000030055|ENSCAFG00000019798	http://www.genome.jp/kegg-bin/show_pathway?cfa04640/cfa:612271%09red/cfa:489188%09red/cfa:404002%09red/cfa:442981%09red/cfa:403811%09red/cfa:611795%09red/cfa:102155348%09red/cfa:611642%09red/cfa:484998%09red
	Glycine, serine and threonine metabolism	KEGG PATHWAY	cfa00260	5	40	0.210836	ENSCAFG00000029684|ENSCAFG00000014435|ENSCAFG00000010539|ENSCAFG00000009093|ENSCAFG00000019794	http://www.genome.jp/kegg-bin/show_pathway?cfa00260/cfa:611071%09red/cfa:479171%09red/cfa:100855679%09red/cfa:403450%09red/cfa:491277%09red
	Gastric acid secretion	KEGG PATHWAY	cfa04971	8	73	0.213291	ENSCAFG00000015161|ENSCAFG00000007432|ENSCAFG00000016488|ENSCAFG00000010740|ENSCAFG00000013663|ENSCAFG00000008907|ENSCAFG00000018163|ENSCAFG00000004623	http://www.genome.jp/kegg-bin/show_pathway?cfa04971/cfa:403556%09red/cfa:475538%09red/cfa:477625%09red/cfa:612941%09red/cfa:612463%09red/cfa:611810%09red/cfa:489050%09red/cfa:442957%09red
	mTOR signaling pathway	KEGG PATHWAY	cfa04150	7	62	0.214456	ENSCAFG00000003475|ENSCAFG00000006446|ENSCAFG00000000828|ENSCAFG00000017957|ENSCAFG00000012408|ENSCAFG00000018354|ENSCAFG00000004894	http://www.genome.jp/kegg-bin/show_pathway?cfa04150/cfa:491768%09red/cfa:487651%09red/cfa:490878%09red/cfa:610130%09red/cfa:477437%09red/cfa:475545%09red
	Prolactin signaling pathway	KEGG PATHWAY	cfa04917	8	74	0.222866	ENSCAFG00000000685|ENSCAFG00000015346|ENSCAFG00000010293|ENSCAFG00000001382|ENSCAFG00000018354|ENSCAFG00000004951|ENSCAFG00000019138|ENSCAFG00000009797	http://www.genome.jp/kegg-bin/show_pathway?cfa04917/cfa:490969%09red/cfa:490878%09red/cfa:611939%09red/cfa:484757%09red/cfa:612821%09red/cfa:488449%09red/cfa:607023%09red/cfa:484648%09red
	Fc gamma R-mediated phagocytosis	KEGG PATHWAY	cfa04666	9	87	0.238127	ENSCAFG00000011395|ENSCAFG00000005743|ENSCAFG00000028982|ENSCAFG00000003961|ENSCAFG00000004782|ENSCAFG00000018354|ENSCAFG00000004951|ENSCAFG00000002171|ENSCAFG00000019734	http://www.genome.jp/kegg-bin/show_pathway?cfa04666/cfa:485167%09red/cfa:490878%09red/cfa:484401%09red/cfa:100856443%09red/cfa:607700%09red/cfa:485209%09red/cfa:487377%09red/cfa:484196%09red/cfa:484648%09red
	ECM-receptor interaction	KEGG PATHWAY	cfa04512	9	87	0.238127	ENSCAFG00000012226|ENSCAFG00000019927|ENSCAFG00000006069|ENSCAFG00000003786|ENSCAFG00000030721|ENSCAFG00000029230|ENSCAFG00000029022|ENSCAFG00000000903|ENSCAFG00000007120	http://www.genome.jp/kegg-bin/show_pathway?cfa04512/cfa:481734%09red/cfa:403582%09red/cfa:491290%09red/cfa:403843%09red/cfa:403842%09red/cfa:102155348%09red/cfa:483260%09red/cfa:100856491%09red
	Amphetamine addiction	KEGG PATHWAY	cfa05031	7	65	0.246334	ENSCAFG00000004611|ENSCAFG00000001324|ENSCAFG00000015161|ENSCAFG00000000761|ENSCAFG00000016488|ENSCAFG00000018163|ENSCAFG00000014435	http://www.genome.jp/kegg-bin/show_pathway?cfa05031/cfa:403556%09red/cfa:490012%09red/cfa:474855%09red/cfa:403450%09red/cfa:612941%09red/cfa:474503%09red/cfa:489050%09red
	Prostate cancer	KEGG PATHWAY	cfa05215	9	88	0.247378	ENSCAFG00000018214|ENSCAFG00000001324|ENSCAFG00000019251|ENSCAFG00000003366|ENSCAFG00000024151|ENSCAFG00000007832|ENSCAFG00000018354|ENSCAFG00000004951|ENSCAFG00000019138	http://www.genome.jp/kegg-bin/show_pathway?cfa05215/cfa:490878%09red/cfa:612070%09red/cfa:611939%09red/cfa:442985%09red/cfa:490405%09red/cfa:403431%09red/cfa:479866%09red/cfa:484648%09red/cfa:474503%09red
	Glycerophospholipid metabolism	KEGG PATHWAY	cfa00564	9	88	0.247378	ENSCAFG00000032343|ENSCAFG00000028791|ENSCAFG00000018386|ENSCAFG00000019568|ENSCAFG00000030641|ENSCAFG00000005312|ENSCAFG00000030771|ENSCAFG00000010491|ENSCAFG00000019734	http://www.genome.jp/kegg-bin/show_pathway?cfa00564/cfa:612697%09red/cfa:100855579%09red/cfa:100856443%09red/cfa:479526%09red/cfa:483023%09red/cfa:475920%09red/cfa:612975%09red/cfa:488066%09red/cfa:610214%09red
	Other types of O-glycan biosynthesis	KEGG PATHWAY	cfa00514	4	32	0.248649	ENSCAFG00000031128|ENSCAFG00000016399|ENSCAFG00000000952|ENSCAFG00000004833	http://www.genome.jp/kegg-bin/show_pathway?cfa00514/cfa:489891%09red/cfa:481737%09red/cfa:482527%09red/cfa:488650%09red
	Glioma	KEGG PATHWAY	cfa05214	7	66	0.257274	ENSCAFG00000018214|ENSCAFG00000015161|ENSCAFG00000018163|ENSCAFG00000003366|ENSCAFG00000018354|ENSCAFG00000004951|ENSCAFG00000019138	http://www.genome.jp/kegg-bin/show_pathway?cfa05214/cfa:490878%09red/cfa:611939%09red/cfa:442985%09red/cfa:612941%09red/cfa:403431%09red/cfa:489050%09red/cfa:484648%09red
	Gap junction	KEGG PATHWAY	cfa04540	9	90	0.266231	ENSCAFG00000018214|ENSCAFG00000017454|ENSCAFG00000019460|ENSCAFG00000016488|ENSCAFG00000010740|ENSCAFG00000013663|ENSCAFG00000008907|ENSCAFG00000004951|ENSCAFG00000019138	http://www.genome.jp/kegg-bin/show_pathway?cfa04540/cfa:609559%09red/cfa:403556%09red/cfa:611939%09red/cfa:442985%09red/cfa:477625%09red/cfa:102153202%09red/cfa:611810%09red/cfa:484648%09red/cfa:442957%09red
	Thyroid hormone signaling pathway	KEGG PATHWAY	cfa04919	11	115	0.278715	ENSCAFG00000029563|ENSCAFG00000007432|ENSCAFG00000016020|ENSCAFG00000019838|ENSCAFG00000019251|ENSCAFG00000016488|ENSCAFG00000004894|ENSCAFG00000018354|ENSCAFG00000004951|ENSCAFG00000019138|ENSCAFG00000009797	http://www.genome.jp/kegg-bin/show_pathway?cfa04919/cfa:403580%09red/cfa:403556%09red/cfa:490878%09red/cfa:491278%09red/cfa:611939%09red/cfa:612596%09red/cfa:612463%09red/cfa:475545%09red/cfa:488449%09red/cfa:479866%09red/cfa:484648%09red
	Base excision repair	KEGG PATHWAY	cfa03410	4	34	0.280613	ENSCAFG00000002937|ENSCAFG00000004612|ENSCAFG00000019700|ENSCAFG00000016089	http://www.genome.jp/kegg-bin/show_pathway?cfa03410/cfa:100856592%09red/cfa:610047%09red/cfa:611597%09red/cfa:490385%09red
	Acute myeloid leukemia	KEGG PATHWAY	cfa05221	6	57	0.286089	ENSCAFG00000007832|ENSCAFG00000002065|ENSCAFG00000015346|ENSCAFG00000018354|ENSCAFG00000004951|ENSCAFG00000019138	http://www.genome.jp/kegg-bin/show_pathway?cfa05221/cfa:490969%09red/cfa:490878%09red/cfa:612070%09red/cfa:611939%09red/cfa:403811%09red/cfa:484648%09red
	Morphine addiction	KEGG PATHWAY	cfa05032	9	93	0.295277	ENSCAFG00000019380|ENSCAFG00000016488|ENSCAFG00000010740|ENSCAFG00000013663|ENSCAFG00000008907|ENSCAFG00000010255|ENSCAFG00000016918|ENSCAFG00000019161|ENSCAFG00000010298	http://www.genome.jp/kegg-bin/show_pathway?cfa05032/cfa:611810%09red/cfa:403556%09red/cfa:403617%09red/cfa:477625%09red/cfa:489284%09red/cfa:480660%09red/cfa:492223%09red/cfa:403961%09red/cfa:442957%09red
	TNF signaling pathway	KEGG PATHWAY	cfa04668	10	105	0.295972	ENSCAFG00000001332|ENSCAFG00000001324|ENSCAFG00000000685|ENSCAFG00000000761|ENSCAFG00000031793|ENSCAFG00000019798|ENSCAFG00000031522|ENSCAFG00000001382|ENSCAFG00000018354|ENSCAFG00000011197	http://www.genome.jp/kegg-bin/show_pathway?cfa04668/cfa:403823%09red/cfa:490878%09red/cfa:612105%09red/cfa:474855%09red/cfa:485004%09red/cfa:474503%09red/cfa:612821%09red/cfa:607023%09red/cfa:481245%09red/cfa:611795%09red
	Primary immunodeficiency	KEGG PATHWAY	cfa05340	4	35	0.296829	ENSCAFG00000012802|ENSCAFG00000009994|ENSCAFG00000014341|ENSCAFG00000007784	http://www.genome.jp/kegg-bin/show_pathway?cfa05340/cfa:442981%09red/cfa:476662%09red/cfa:486814%09red/cfa:403469%09red
	Asthma	KEGG PATHWAY	cfa05310	3	24	0.297972	ENSCAFG00000000848|ENSCAFG00000009994|ENSCAFG00000030258	http://www.genome.jp/kegg-bin/show_pathway?cfa05310/cfa:607827%09red/cfa:403469%09red/cfa:481732%09red
	Pertussis	KEGG PATHWAY	cfa05133	7	70	0.302286	ENSCAFG00000000685|ENSCAFG00000019436|ENSCAFG00000010740|ENSCAFG00000019919|ENSCAFG00000013663|ENSCAFG00000004966|ENSCAFG00000001382	http://www.genome.jp/kegg-bin/show_pathway?cfa05133/cfa:489673%09red/cfa:611810%09red/cfa:612821%09red/cfa:477024%09red/cfa:492247%09red/cfa:607023%09red/cfa:442957%09red
	B cell receptor signaling pathway	KEGG PATHWAY	cfa04662	7	70	0.302286	ENSCAFG00000016284|ENSCAFG00000002171|ENSCAFG00000007784|ENSCAFG00000018354|ENSCAFG00000004951|ENSCAFG00000019138|ENSCAFG00000005743	http://www.genome.jp/kegg-bin/show_pathway?cfa04662/cfa:490878%09red/cfa:611939%09red/cfa:485209%09red/cfa:484196%09red/cfa:486814%09red/cfa:489887%09red/cfa:484648%09red
	Thyroid hormone synthesis	KEGG PATHWAY	cfa04918	7	71	0.313793	ENSCAFG00000001324|ENSCAFG00000015051|ENSCAFG00000007432|ENSCAFG00000000761|ENSCAFG00000016488|ENSCAFG00000008907|ENSCAFG00000009845	http://www.genome.jp/kegg-bin/show_pathway?cfa04918/cfa:100684320%09red/cfa:403556%09red/cfa:484830%09red/cfa:474855%09red/cfa:477625%09red/cfa:612463%09red/cfa:474503%09red
	Glycosphingolipid biosynthesis - globo series	KEGG PATHWAY	cfa00603	2	14	0.314317	ENSCAFG00000019864|ENSCAFG00000001148	http://www.genome.jp/kegg-bin/show_pathway?cfa00603/cfa:482050%09red/cfa:403833%09red
	Alanine, aspartate and glutamate metabolism	KEGG PATHWAY	cfa00250	4	37	0.329555	ENSCAFG00000003882|ENSCAFG00000004767|ENSCAFG00000029684|ENSCAFG00000003676	http://www.genome.jp/kegg-bin/show_pathway?cfa00250/cfa:483009%09red/cfa:475026%09red/cfa:100855679%09red/cfa:609510%09red
	Ras signaling pathway	KEGG PATHWAY	cfa04014	19	221	0.339166	ENSCAFG00000004611|ENSCAFG00000019938|ENSCAFG00000002065|ENSCAFG00000020290|ENSCAFG00000014993|ENSCAFG00000018214|ENSCAFG00000016934|ENSCAFG00000016488|ENSCAFG00000018231|ENSCAFG00000016918|ENSCAFG00000028544|ENSCAFG00000006370|ENSCAFG00000004782|ENSCAFG00000017072|ENSCAFG00000018354|ENSCAFG00000004951|ENSCAFG00000019138|ENSCAFG00000019798|ENSCAFG00000008972	http://www.genome.jp/kegg-bin/show_pathway?cfa04014/cfa:100856038%09red/cfa:488808%09red/cfa:403556%09red/cfa:491071%09red/cfa:485167%09red/cfa:490012%09red/cfa:403617%09red/cfa:403441%09red/cfa:491292%09red/cfa:442985%09red/cfa:403811%09red/cfa:490878%09red/cfa:611939%09red/cfa:484648%09red/cfa:489188%09red/cfa:480056%09red/cfa:100856705%09red/cfa:477488%09red/cfa:611795%09red
	Glycosphingolipid biosynthesis - ganglio series	KEGG PATHWAY	cfa00604	2	15	0.340967	ENSCAFG00000001148|ENSCAFG00000000952	http://www.genome.jp/kegg-bin/show_pathway?cfa00604/cfa:482050%09red/cfa:481737%09red
	Focal adhesion	KEGG PATHWAY	cfa04510	18	209	0.342453	ENSCAFG00000012226|ENSCAFG00000018214|ENSCAFG00000019927|ENSCAFG00000006069|ENSCAFG00000007895|ENSCAFG00000006370|ENSCAFG00000016020|ENSCAFG00000003786|ENSCAFG00000030721|ENSCAFG00000008540|ENSCAFG00000000903|ENSCAFG00000010241|ENSCAFG00000029022|ENSCAFG00000004190|ENSCAFG00000018354|ENSCAFG00000004951|ENSCAFG00000007120|ENSCAFG00000008972	http://www.genome.jp/kegg-bin/show_pathway?cfa04510/cfa:100856038%09red/cfa:403580%09red/cfa:403582%09red/cfa:481734%09red/cfa:490878%09red/cfa:403441%09red/cfa:442985%09red/cfa:100856491%09red/cfa:403543%09red/cfa:486299%09red/cfa:403843%09red/cfa:403842%09red/cfa:485856%09red/cfa:483260%09red/cfa:491290%09red/cfa:484648%09red/cfa:476859%09red
	Biosynthesis of amino acids	KEGG PATHWAY	cfa01230	7	74	0.348733	ENSCAFG00000001325|ENSCAFG00000006594|ENSCAFG00000003676|ENSCAFG00000003901|ENSCAFG00000019286|ENSCAFG00000010539|ENSCAFG00000029403	http://www.genome.jp/kegg-bin/show_pathway?cfa01230/cfa:100855463%09red/cfa:609510%09red/cfa:484394%09red/cfa:611071%09red/cfa:482079%09red/cfa:481081%09red
	Malaria	KEGG PATHWAY	cfa05144	5	50	0.348978	ENSCAFG00000004966|ENSCAFG00000006370|ENSCAFG00000025365|ENSCAFG00000009994|ENSCAFG00000029904	http://www.genome.jp/kegg-bin/show_pathway?cfa05144/cfa:477024%09red/cfa:100855558%09red/cfa:403441%09red/cfa:403469%09red/cfa:100856110%09red
	Proteoglycans in cancer	KEGG PATHWAY	cfa05205	17	198	0.352955	ENSCAFG00000006370|ENSCAFG00000015161|ENSCAFG00000000685|ENSCAFG00000032267|ENSCAFG00000016020|ENSCAFG00000030005|ENSCAFG00000009421|ENSCAFG00000018163|ENSCAFG00000028544|ENSCAFG00000010241|ENSCAFG00000016488|ENSCAFG00000001382|ENSCAFG00000018354|ENSCAFG00000009793|ENSCAFG00000004951|ENSCAFG00000019138|ENSCAFG00000000064	http://www.genome.jp/kegg-bin/show_pathway?cfa05205/cfa:403580%09red/cfa:403733%09red/cfa:403556%09red/cfa:486299%09red/cfa:490878%09red/cfa:403441%09red/cfa:611939%09red/cfa:612941%09red/cfa:100856005%09red/cfa:477488%09red/cfa:612821%09red/cfa:487965%09red/cfa:612141%09red/cfa:607023%09red/cfa:489050%09red/cfa:474391%09red/cfa:484648%09red
	Jak-STAT signaling pathway	KEGG PATHWAY	cfa04630	13	149	0.360094	ENSCAFG00000023298|ENSCAFG00000017184|ENSCAFG00000014203|ENSCAFG00000009071|ENSCAFG00000017834|ENSCAFG00000015346|ENSCAFG00000019251|ENSCAFG00000019154|ENSCAFG00000028544|ENSCAFG00000010293|ENSCAFG00000018354|ENSCAFG00000009793|ENSCAFG00000009797	http://www.genome.jp/kegg-bin/show_pathway?cfa04630/cfa:612271%09red/cfa:100856489%09red/cfa:404002%09red/cfa:490878%09red/cfa:487965%09red/cfa:485049%09red/cfa:484757%09red/cfa:490969%09red/cfa:488449%09red/cfa:611642%09red/cfa:476714%09red/cfa:479866%09red/cfa:477488%09red
	Ether lipid metabolism	KEGG PATHWAY	cfa00565	4	39	0.362458	ENSCAFG00000018386|ENSCAFG00000032343|ENSCAFG00000019734|ENSCAFG00000010491	http://www.genome.jp/kegg-bin/show_pathway?cfa00565/cfa:100856443%09red/cfa:612697%09red/cfa:488066%09red/cfa:610214%09red
	Viral myocarditis	KEGG PATHWAY	cfa05416	5	51	0.363322	ENSCAFG00000016020|ENSCAFG00000000848|ENSCAFG00000019938|ENSCAFG00000009994|ENSCAFG00000030258	http://www.genome.jp/kegg-bin/show_pathway?cfa05416/cfa:403580%09red/cfa:607827%09red/cfa:491292%09red/cfa:403469%09red/cfa:481732%09red
	GABAergic synapse	KEGG PATHWAY	cfa04727	8	88	0.368984	ENSCAFG00000019380|ENSCAFG00000015920|ENSCAFG00000016488|ENSCAFG00000010740|ENSCAFG00000013663|ENSCAFG00000008907|ENSCAFG00000016918|ENSCAFG00000019161	http://www.genome.jp/kegg-bin/show_pathway?cfa04727/cfa:403556%09red/cfa:403617%09red/cfa:477625%09red/cfa:480660%09red/cfa:492223%09red/cfa:611810%09red/cfa:607751%09red/cfa:442957%09red
	Insulin signaling pathway	KEGG PATHWAY	cfa04910	12	139	0.381326	ENSCAFG00000005069|ENSCAFG00000005043|ENSCAFG00000015938|ENSCAFG00000004813|ENSCAFG00000005743|ENSCAFG00000012065|ENSCAFG00000016488|ENSCAFG00000004894|ENSCAFG00000018354|ENSCAFG00000009793|ENSCAFG00000004951|ENSCAFG00000019138	http://www.genome.jp/kegg-bin/show_pathway?cfa04910/cfa:403607%09red/cfa:403556%09red/cfa:475389%09red/cfa:490878%09red/cfa:403560%09red/cfa:100682715%09red/cfa:611939%09red/cfa:485209%09red/cfa:491877%09red/cfa:487965%09red/cfa:475545%09red/cfa:484648%09red
	Salmonella infection	KEGG PATHWAY	cfa05132	7	78	0.395866	ENSCAFG00000017986|ENSCAFG00000001787|ENSCAFG00000000685|ENSCAFG00000016020|ENSCAFG00000004966|ENSCAFG00000001382|ENSCAFG00000008917	http://www.genome.jp/kegg-bin/show_pathway?cfa05132/cfa:403580%09red/cfa:474909%09red/cfa:612821%09red/cfa:477024%09red/cfa:607023%09red/cfa:485869%09red/cfa:480437%09red
	Citrate cycle (TCA cycle)	KEGG PATHWAY	cfa00020	3	30	0.416377	ENSCAFG00000032564|ENSCAFG00000012065|ENSCAFG00000019286	http://www.genome.jp/kegg-bin/show_pathway?cfa00020/cfa:403560%09red/cfa:475499%09red/cfa:481081%09red
	ABC transporters	KEGG PATHWAY	cfa02010	4	43	0.42785	ENSCAFG00000002727|ENSCAFG00000001853|ENSCAFG00000017201|ENSCAFG00000010061	http://www.genome.jp/kegg-bin/show_pathway?cfa02010/cfa:100856571%09red/cfa:481813%09red/cfa:491084%09red/cfa:481651%09red
	Mineral absorption	KEGG PATHWAY	cfa04978	4	43	0.42785	ENSCAFG00000012764|ENSCAFG00000012175|ENSCAFG00000007432|ENSCAFG00000001607	http://www.genome.jp/kegg-bin/show_pathway?cfa04978/cfa:608998%09red/cfa:482096%09red/cfa:612463%09red/cfa:488106%09red
	cAMP signaling pathway	KEGG PATHWAY	cfa04024	16	196	0.431671	ENSCAFG00000004611|ENSCAFG00000019138|ENSCAFG00000019716|ENSCAFG00000007432|ENSCAFG00000004813|ENSCAFG00000008540|ENSCAFG00000016488|ENSCAFG00000019251|ENSCAFG00000018163|ENSCAFG00000013663|ENSCAFG00000008907|ENSCAFG00000018354|ENSCAFG00000004951|ENSCAFG00000010740|ENSCAFG00000010298|ENSCAFG00000015161	http://www.genome.jp/kegg-bin/show_pathway?cfa04024/cfa:448794%09red/cfa:403607%09red/cfa:403556%09red/cfa:612941%09red/cfa:490012%09red/cfa:479866%09red/cfa:611939%09red/cfa:485856%09red/cfa:477625%09red/cfa:490878%09red/cfa:611810%09red/cfa:612463%09red/cfa:403961%09red/cfa:489050%09red/cfa:484648%09red/cfa:442957%09red
	Allograft rejection	KEGG PATHWAY	cfa05330	3	31	0.435618	ENSCAFG00000000848|ENSCAFG00000009994|ENSCAFG00000030258	http://www.genome.jp/kegg-bin/show_pathway?cfa05330/cfa:607827%09red/cfa:403469%09red/cfa:481732%09red
	Thyroid cancer	KEGG PATHWAY	cfa05216	3	31	0.435618	ENSCAFG00000019838|ENSCAFG00000007832|ENSCAFG00000019138	http://www.genome.jp/kegg-bin/show_pathway?cfa05216/cfa:491278%09red/cfa:612070%09red/cfa:611939%09red
	Wnt signaling pathway	KEGG PATHWAY	cfa04310	11	133	0.44129	ENSCAFG00000008353|ENSCAFG00000007832|ENSCAFG00000015161|ENSCAFG00000032267|ENSCAFG00000010833|ENSCAFG00000016687|ENSCAFG00000016488|ENSCAFG00000013266|ENSCAFG00000018163|ENSCAFG00000019251|ENSCAFG00000016890	http://www.genome.jp/kegg-bin/show_pathway?cfa04310/cfa:403556%09red/cfa:488070%09red/cfa:479291%09red/cfa:479866%09red/cfa:612070%09red/cfa:478661%09red/cfa:612941%09red/cfa:475471%09red/cfa:612141%09red/cfa:612240%09red/cfa:489050%09red
	Carbon metabolism	KEGG PATHWAY	cfa01200	9	108	0.447574	ENSCAFG00000029684|ENSCAFG00000017727|ENSCAFG00000016797|ENSCAFG00000006594|ENSCAFG00000019598|ENSCAFG00000003676|ENSCAFG00000032564|ENSCAFG00000019286|ENSCAFG00000029403	http://www.genome.jp/kegg-bin/show_pathway?cfa01200/cfa:100855463%09red/cfa:609510%09red/cfa:100855679%09red/cfa:475499%09red/cfa:478360%09red/cfa:478236%09red/cfa:481088%09red/cfa:481081%09red
	Staphylococcus aureus infection	KEGG PATHWAY	cfa05150	4	45	0.459928	ENSCAFG00000000848|ENSCAFG00000030258|ENSCAFG00000000686|ENSCAFG00000028817	http://www.genome.jp/kegg-bin/show_pathway?cfa05150/cfa:485095%09red/cfa:100688056%09red/cfa:607827%09red/cfa:481732%09red
	Valine, leucine and isoleucine degradation	KEGG PATHWAY	cfa00280	4	45	0.459928	ENSCAFG00000003901|ENSCAFG00000018572|ENSCAFG00000009116|ENSCAFG00000030145	http://www.genome.jp/kegg-bin/show_pathway?cfa00280/cfa:479344%09red/cfa:484394%09red/cfa:476348%09red/cfa:100856316%09red
	Non-small cell lung cancer	KEGG PATHWAY	cfa05223	5	58	0.463009	ENSCAFG00000018354|ENSCAFG00000004951|ENSCAFG00000003366|ENSCAFG00000019838|ENSCAFG00000019138	http://www.genome.jp/kegg-bin/show_pathway?cfa05223/cfa:490878%09red/cfa:491278%09red/cfa:403431%09red/cfa:484648%09red/cfa:611939%09red
	Steroid biosynthesis	KEGG PATHWAY	cfa00100	2	20	0.467652	ENSCAFG00000011957|ENSCAFG00000019872	http://www.genome.jp/kegg-bin/show_pathway?cfa00100/cfa:491280%09red/cfa:491611%09red
	Glycosaminoglycan degradation	KEGG PATHWAY	cfa00531	2	20	0.467652	ENSCAFG00000005640|ENSCAFG00000024436	http://www.genome.jp/kegg-bin/show_pathway?cfa00531/cfa:609321%09red/cfa:403707%09red
	Terpenoid backbone biosynthesis	KEGG PATHWAY	cfa00900	2	20	0.467652	ENSCAFG00000018572|ENSCAFG00000019878	http://www.genome.jp/kegg-bin/show_pathway?cfa00900/cfa:479344%09red/cfa:489663%09red
	Regulation of autophagy	KEGG PATHWAY	cfa04140	3	33	0.47334	ENSCAFG00000017957|ENSCAFG00000015763|ENSCAFG00000006446	http://www.genome.jp/kegg-bin/show_pathway?cfa04140/cfa:477437%09red/cfa:487651%09red/cfa:490371%09red
	Synthesis and degradation of ketone bodies	KEGG PATHWAY	cfa00072	1	8	0.4834	ENSCAFG00000018572	http://www.genome.jp/kegg-bin/show_pathway?cfa00072/cfa:479344%09red
	Signaling pathways regulating pluripotency of stem cells	KEGG PATHWAY	cfa04550	11	138	0.486997	ENSCAFG00000014993|ENSCAFG00000032593|ENSCAFG00000000685|ENSCAFG00000032267|ENSCAFG00000009885|ENSCAFG00000014052|ENSCAFG00000017641|ENSCAFG00000001382|ENSCAFG00000018354|ENSCAFG00000004951|ENSCAFG00000019138	http://www.genome.jp/kegg-bin/show_pathway?cfa04550/cfa:488808%09red/cfa:478729%09red/cfa:490878%09red/cfa:611939%09red/cfa:100856447%09red/cfa:612821%09red/cfa:489164%09red/cfa:612141%09red/cfa:607023%09red/cfa:489028%09red/cfa:484648%09red
	Insulin secretion	KEGG PATHWAY	cfa04911	7	86	0.489437	ENSCAFG00000001324|ENSCAFG00000015161|ENSCAFG00000007432|ENSCAFG00000000761|ENSCAFG00000016488|ENSCAFG00000008907|ENSCAFG00000018163	http://www.genome.jp/kegg-bin/show_pathway?cfa04911/cfa:403556%09red/cfa:474855%09red/cfa:477625%09red/cfa:612941%09red/cfa:612463%09red/cfa:474503%09red/cfa:489050%09red
	Dilated cardiomyopathy	KEGG PATHWAY	cfa05414	7	86	0.489437	ENSCAFG00000011372|ENSCAFG00000029738|ENSCAFG00000016863|ENSCAFG00000016020|ENSCAFG00000009404|ENSCAFG00000016488|ENSCAFG00000008907	http://www.genome.jp/kegg-bin/show_pathway?cfa05414/cfa:403580%09red/cfa:403556%09red/cfa:610892%09red/cfa:476595%09red/cfa:477625%09red/cfa:611509%09red/cfa:480124%09red
	Adherens junction	KEGG PATHWAY	cfa04520	6	73	0.490094	ENSCAFG00000005069|ENSCAFG00000007832|ENSCAFG00000016020|ENSCAFG00000019251|ENSCAFG00000008755|ENSCAFG00000012012	http://www.genome.jp/kegg-bin/show_pathway?cfa04520/cfa:403580%09red/cfa:475389%09red/cfa:403917%09red/cfa:612070%09red/cfa:479866%09red/cfa:489363%09red
	Drug metabolism - cytochrome P450	KEGG PATHWAY	cfa00982	4	47	0.491362	ENSCAFG00000014435|ENSCAFG00000028814|ENSCAFG00000014028|ENSCAFG00000014034	http://www.genome.jp/kegg-bin/show_pathway?cfa00982/cfa:477556%09red/cfa:100856518%09red/cfa:477558%09red/cfa:403450%09red
	Steroid hormone biosynthesis	KEGG PATHWAY	cfa00140	4	47	0.491362	ENSCAFG00000003981|ENSCAFG00000000712|ENSCAFG00000020362|ENSCAFG00000017937	http://www.genome.jp/kegg-bin/show_pathway?cfa00140/cfa:415124%09red/cfa:489758%09red/cfa:100686778%09red/cfa:484403%09red
	Pathways in cancer	KEGG PATHWAY	cfa05200	25	322	0.492397	ENSCAFG00000014993|ENSCAFG00000002065|ENSCAFG00000016687|ENSCAFG00000003366|ENSCAFG00000018354|ENSCAFG00000004951|ENSCAFG00000006069|ENSCAFG00000032267|ENSCAFG00000003786|ENSCAFG00000030721|ENSCAFG00000009421|ENSCAFG00000015346|ENSCAFG00000019251|ENSCAFG00000013773|ENSCAFG00000009793|ENSCAFG00000009797|ENSCAFG00000019167|ENSCAFG00000019938|ENSCAFG00000006370|ENSCAFG00000019838|ENSCAFG00000019927|…	http://www.genome.jp/kegg-bin/show_pathway?cfa05200/cfa:488808%09red/cfa:476745%09red/cfa:487965%09red/cfa:612070%09red/cfa:611939%09red/cfa:403811%09red/cfa:489188%09red/cfa:483260%09red/cfa:490969%09red/cfa:403431%09red/cfa:612141%09red/cfa:479866%09red/cfa:484648%09red/cfa:403733%09red/cfa:491292%09red/cfa:490878%09red/cfa:491278%09red/cfa:607482%09red/cfa:491290%09red/cfa:403843%09red/cfa:403…
	Serotonergic synapse	KEGG PATHWAY	cfa04726	9	113	0.498214	ENSCAFG00000019380|ENSCAFG00000016488|ENSCAFG00000010740|ENSCAFG00000013663|ENSCAFG00000015949|ENSCAFG00000010255|ENSCAFG00000016918|ENSCAFG00000004951|ENSCAFG00000014435	http://www.genome.jp/kegg-bin/show_pathway?cfa04726/cfa:403556%09red/cfa:489458%09red/cfa:403617%09red/cfa:403450%09red/cfa:611810%09red/cfa:489284%09red/cfa:480660%09red/cfa:484648%09red/cfa:442957%09red
	Inflammatory bowel disease (IBD)	KEGG PATHWAY	cfa05321	5	61	0.504427	ENSCAFG00000000848|ENSCAFG00000015934|ENSCAFG00000016705|ENSCAFG00000009797|ENSCAFG00000030258	http://www.genome.jp/kegg-bin/show_pathway?cfa05321/cfa:491876%09red/cfa:491044%09red/cfa:607827%09red/cfa:488449%09red/cfa:481732%09red
	Measles	KEGG PATHWAY	cfa05162	10	127	0.506546	ENSCAFG00000019436|ENSCAFG00000006157|ENSCAFG00000017834|ENSCAFG00000015346|ENSCAFG00000012802|ENSCAFG00000004966|ENSCAFG00000017169|ENSCAFG00000018354|ENSCAFG00000009797|ENSCAFG00000031973	http://www.genome.jp/kegg-bin/show_pathway?cfa05162/cfa:490969%09red/cfa:490878%09red/cfa:442981%09red/cfa:100855668%09red/cfa:485789%09red/cfa:488449%09red/cfa:477024%09red/cfa:476714%09red/cfa:492247%09red/cfa:612153%09red
	Lysosome	KEGG PATHWAY	cfa04142	9	114	0.508199	ENSCAFG00000011247|ENSCAFG00000017337|ENSCAFG00000020360|ENSCAFG00000010052|ENSCAFG00000030396|ENSCAFG00000013168|ENSCAFG00000005640|ENSCAFG00000003342|ENSCAFG00000000064	http://www.genome.jp/kegg-bin/show_pathway?cfa04142/cfa:476406%09red/cfa:403707%09red/cfa:403916%09red/cfa:483725%09red/cfa:483662%09red/cfa:479042%09red/cfa:487324%09red/cfa:479685%09red/cfa:474391%09red
	Proximal tubule bicarbonate reclamation	KEGG PATHWAY	cfa04964	2	22	0.514177	ENSCAFG00000012065|ENSCAFG00000007432	http://www.genome.jp/kegg-bin/show_pathway?cfa04964/cfa:403560%09red/cfa:612463%09red
	Hedgehog signaling pathway	KEGG PATHWAY	cfa04340	4	49	0.522006	ENSCAFG00000002459|ENSCAFG00000016488|ENSCAFG00000016890|ENSCAFG00000032267	http://www.genome.jp/kegg-bin/show_pathway?cfa04340/cfa:481854%09red/cfa:479291%09red/cfa:403556%09red/cfa:612141%09red
	HTLV-I infection	KEGG PATHWAY	cfa05166	19	248	0.523857	ENSCAFG00000002937|ENSCAFG00000018214|ENSCAFG00000001324|ENSCAFG00000008907|ENSCAFG00000032267|ENSCAFG00000000207|ENSCAFG00000030258|ENSCAFG00000020160|ENSCAFG00000015346|ENSCAFG00000019251|ENSCAFG00000012802|ENSCAFG00000000848|ENSCAFG00000016488|ENSCAFG00000003685|ENSCAFG00000009994|ENSCAFG00000018354|ENSCAFG00000001829|ENSCAFG00000017402|ENSCAFG00000029259	http://www.genome.jp/kegg-bin/show_pathway?cfa05166/cfa:489717%09red/cfa:403887%09red/cfa:490969%09red/cfa:403469%09red/cfa:403556%09red/cfa:481732%09red/cfa:490878%09red/cfa:442981%09red/cfa:442985%09red/cfa:477625%09red/cfa:610047%09red/cfa:474503%09red/cfa:607827%09red/cfa:612141%09red/cfa:476209%09red/cfa:612305%09red/cfa:479866%09red/cfa:612861%09red
	Viral carcinogenesis	KEGG PATHWAY	cfa05203	15	196	0.530841	ENSCAFG00000001324|ENSCAFG00000011432|ENSCAFG00000009152|ENSCAFG00000000207|ENSCAFG00000002171|ENSCAFG00000020160|ENSCAFG00000018993|ENSCAFG00000020360|ENSCAFG00000019251|ENSCAFG00000000761|ENSCAFG00000016488|ENSCAFG00000010241|ENSCAFG00000015346|ENSCAFG00000001829|ENSCAFG00000029259	http://www.genome.jp/kegg-bin/show_pathway?cfa05203/cfa:489717%09red/cfa:490969%09red/cfa:403556%09red/cfa:486589%09red/cfa:484196%09red/cfa:474855%09red/cfa:474503%09red/cfa:479854%09red/cfa:612861%09red/cfa:479685%09red/cfa:479866%09red/cfa:476209%09red/cfa:486299%09red/cfa:490263%09red
	Hepatitis B	KEGG PATHWAY	cfa05161	11	143	0.531831	ENSCAFG00000001324|ENSCAFG00000006157|ENSCAFG00000015346|ENSCAFG00000019251|ENSCAFG00000000761|ENSCAFG00000004966|ENSCAFG00000008670|ENSCAFG00000018354|ENSCAFG00000004951|ENSCAFG00000019138|ENSCAFG00000009797	http://www.genome.jp/kegg-bin/show_pathway?cfa05161/cfa:490969%09red/cfa:490878%09red/cfa:474855%09red/cfa:611939%09red/cfa:486102%09red/cfa:474503%09red/cfa:477024%09red/cfa:488449%09red/cfa:479866%09red/cfa:484648%09red/cfa:485789%09red
	Metabolism of xenobiotics by cytochrome P450	KEGG PATHWAY	cfa00980	4	50	0.536993	ENSCAFG00000014034|ENSCAFG00000028814|ENSCAFG00000017937|ENSCAFG00000014028	http://www.genome.jp/kegg-bin/show_pathway?cfa00980/cfa:100686778%09red/cfa:477556%09red/cfa:100856518%09red/cfa:477558%09red
	Chemokine signaling pathway	KEGG PATHWAY	cfa04062	13	172	0.55139	ENSCAFG00000011395|ENSCAFG00000016488|ENSCAFG00000010241|ENSCAFG00000015346|ENSCAFG00000010740|ENSCAFG00000016918|ENSCAFG00000013663|ENSCAFG00000008907|ENSCAFG00000018358|ENSCAFG00000008670|ENSCAFG00000018354|ENSCAFG00000004951|ENSCAFG00000009797	http://www.genome.jp/kegg-bin/show_pathway?cfa04062/cfa:490969%09red/cfa:403556%09red/cfa:490878%09red/cfa:607700%09red/cfa:403617%09red/cfa:448798%09red/cfa:477625%09red/cfa:486102%09red/cfa:486299%09red/cfa:488449%09red/cfa:611810%09red/cfa:484648%09red/cfa:442957%09red
	FoxO signaling pathway	KEGG PATHWAY	cfa04068	10	132	0.553002	ENSCAFG00000014475|ENSCAFG00000019138|ENSCAFG00000003589|ENSCAFG00000000685|ENSCAFG00000012065|ENSCAFG00000018993|ENSCAFG00000001382|ENSCAFG00000018354|ENSCAFG00000004951|ENSCAFG00000019251	http://www.genome.jp/kegg-bin/show_pathway?cfa04068/cfa:476411%09red/cfa:490878%09red/cfa:403560%09red/cfa:611939%09red/cfa:612821%09red/cfa:479854%09red/cfa:484813%09red/cfa:607023%09red/cfa:479866%09red/cfa:484648%09red
	HIF-1 signaling pathway	KEGG PATHWAY	cfa04066	8	106	0.561875	ENSCAFG00000005194|ENSCAFG00000015161|ENSCAFG00000017184|ENSCAFG00000014203|ENSCAFG00000019251|ENSCAFG00000018163|ENSCAFG00000018354|ENSCAFG00000019138	http://www.genome.jp/kegg-bin/show_pathway?cfa04066/cfa:612271%09red/cfa:404002%09red/cfa:490878%09red/cfa:489050%09red/cfa:611939%09red/cfa:479866%09red/cfa:612941%09red/cfa:487139%09red
	Chagas disease (American trypanosomiasis)	KEGG PATHWAY	cfa05142	8	107	0.571952	ENSCAFG00000000685|ENSCAFG00000019436|ENSCAFG00000010740|ENSCAFG00000012802|ENSCAFG00000013663|ENSCAFG00000004966|ENSCAFG00000001382|ENSCAFG00000018354	http://www.genome.jp/kegg-bin/show_pathway?cfa05142/cfa:490878%09red/cfa:442981%09red/cfa:611810%09red/cfa:612821%09red/cfa:477024%09red/cfa:492247%09red/cfa:607023%09red/cfa:442957%09red
	Oocyte meiosis	KEGG PATHWAY	cfa04114	8	107	0.571952	ENSCAFG00000015161|ENSCAFG00000000828|ENSCAFG00000016890|ENSCAFG00000016488|ENSCAFG00000008907|ENSCAFG00000012408|ENSCAFG00000018163|ENSCAFG00000001753	http://www.genome.jp/kegg-bin/show_pathway?cfa04114/cfa:491768%09red/cfa:403556%09red/cfa:479291%09red/cfa:477625%09red/cfa:612941%09red/cfa:481806%09red/cfa:489050%09red
	Amoebiasis	KEGG PATHWAY	cfa05146	8	107	0.571952	ENSCAFG00000019927|ENSCAFG00000006069|ENSCAFG00000003786|ENSCAFG00000030721|ENSCAFG00000016488|ENSCAFG00000025512|ENSCAFG00000000903|ENSCAFG00000007120	http://www.genome.jp/kegg-bin/show_pathway?cfa05146/cfa:481734%09red/cfa:403556%09red/cfa:478699%09red/cfa:491290%09red/cfa:403843%09red/cfa:403842%09red/cfa:483260%09red
	Cysteine and methionine metabolism	KEGG PATHWAY	cfa00270	3	39	0.57863	ENSCAFG00000010539|ENSCAFG00000009093|ENSCAFG00000032626	http://www.genome.jp/kegg-bin/show_pathway?cfa00270/cfa:611071%09red/cfa:479171%09red/cfa:608702%09red
	Autoimmune thyroid disease	KEGG PATHWAY	cfa05320	3	39	0.57863	ENSCAFG00000000848|ENSCAFG00000009994|ENSCAFG00000030258	http://www.genome.jp/kegg-bin/show_pathway?cfa05320/cfa:607827%09red/cfa:403469%09red/cfa:481732%09red
	Folate biosynthesis	KEGG PATHWAY	cfa00790	1	11	0.585509	ENSCAFG00000020111	http://www.genome.jp/kegg-bin/show_pathway?cfa00790/cfa:100855785%09red
	Sulfur relay system	KEGG PATHWAY	cfa04122	1	11	0.585509	ENSCAFG00000000779	http://www.genome.jp/kegg-bin/show_pathway?cfa04122/cfa:481204%09red
	Phosphatidylinositol signaling system	KEGG PATHWAY	cfa04070	6	81	0.585855	ENSCAFG00000005743|ENSCAFG00000011136|ENSCAFG00000019181|ENSCAFG00000012969|ENSCAFG00000003236|ENSCAFG00000000249	http://www.genome.jp/kegg-bin/show_pathway?cfa04070/cfa:474417%09red/cfa:485209%09red/cfa:480647%09red/cfa:403937%09red/cfa:486360%09red/cfa:492123%09red
	Endometrial cancer	KEGG PATHWAY	cfa05213	4	54	0.594422	ENSCAFG00000018354|ENSCAFG00000004951|ENSCAFG00000007832|ENSCAFG00000019138	http://www.genome.jp/kegg-bin/show_pathway?cfa05213/cfa:490878%09red/cfa:612070%09red/cfa:611939%09red/cfa:484648%09red
	AMPK signaling pathway	KEGG PATHWAY	cfa04152	9	123	0.594743	ENSCAFG00000003475|ENSCAFG00000005194|ENSCAFG00000010945|ENSCAFG00000001753|ENSCAFG00000004813|ENSCAFG00000012065|ENSCAFG00000004894|ENSCAFG00000018354|ENSCAFG00000017402	http://www.genome.jp/kegg-bin/show_pathway?cfa04152/cfa:403607%09red/cfa:490878%09red/cfa:403560%09red/cfa:610130%09red/cfa:481806%09red/cfa:475545%09red/cfa:100855509%09red/cfa:612305%09red/cfa:487139%09red
	Nicotine addiction	KEGG PATHWAY	cfa05033	3	40	0.594842	ENSCAFG00000019380|ENSCAFG00000004611|ENSCAFG00000019161	http://www.genome.jp/kegg-bin/show_pathway?cfa05033/cfa:490012%09red/cfa:492223%09red/cfa:480660%09red
	Graft-versus-host disease	KEGG PATHWAY	cfa05332	2	26	0.59879	ENSCAFG00000000848|ENSCAFG00000030258	http://www.genome.jp/kegg-bin/show_pathway?cfa05332/cfa:607827%09red/cfa:481732%09red
	Tryptophan metabolism	KEGG PATHWAY	cfa00380	3	41	0.610643	ENSCAFG00000014435|ENSCAFG00000017937|ENSCAFG00000032564	http://www.genome.jp/kegg-bin/show_pathway?cfa00380/cfa:100686778%09red/cfa:403450%09red/cfa:475499%09red
	cGMP-PKG signaling pathway	KEGG PATHWAY	cfa04022	12	166	0.611237	ENSCAFG00000001324|ENSCAFG00000007432|ENSCAFG00000008540|ENSCAFG00000010740|ENSCAFG00000000761|ENSCAFG00000013663|ENSCAFG00000008907|ENSCAFG00000018354|ENSCAFG00000001829|ENSCAFG00000004951|ENSCAFG00000019138|ENSCAFG00000010298	http://www.genome.jp/kegg-bin/show_pathway?cfa04022/cfa:611810%09red/cfa:490878%09red/cfa:474855%09red/cfa:485856%09red/cfa:477625%09red/cfa:612463%09red/cfa:474503%09red/cfa:611939%09red/cfa:612861%09red/cfa:403961%09red/cfa:484648%09red/cfa:442957%09red
	Riboflavin metabolism	KEGG PATHWAY	cfa00740	1	12	0.614847	ENSCAFG00000008833	http://www.genome.jp/kegg-bin/show_pathway?cfa00740/cfa:475983%09red
	Homologous recombination	KEGG PATHWAY	cfa03440	2	27	0.61813	ENSCAFG00000002937|ENSCAFG00000015482	http://www.genome.jp/kegg-bin/show_pathway?cfa03440/cfa:610047%09red/cfa:477576%09red
	Glyoxylate and dicarboxylate metabolism	KEGG PATHWAY	cfa00630	2	27	0.61813	ENSCAFG00000005177|ENSCAFG00000029684	http://www.genome.jp/kegg-bin/show_pathway?cfa00630/cfa:482531%09red/cfa:100855679%09red
	Small cell lung cancer	KEGG PATHWAY	cfa05222	6	84	0.619289	ENSCAFG00000019927|ENSCAFG00000006069|ENSCAFG00000003786|ENSCAFG00000019838|ENSCAFG00000018354|ENSCAFG00000030721	http://www.genome.jp/kegg-bin/show_pathway?cfa05222/cfa:490878%09red/cfa:491278%09red/cfa:491290%09red/cfa:403843%09red/cfa:403842%09red/cfa:483260%09red
	Chemical carcinogenesis	KEGG PATHWAY	cfa05204	4	56	0.621492	ENSCAFG00000014034|ENSCAFG00000028814|ENSCAFG00000017937|ENSCAFG00000014028	http://www.genome.jp/kegg-bin/show_pathway?cfa05204/cfa:100686778%09red/cfa:477556%09red/cfa:100856518%09red/cfa:477558%09red
	Taste transduction	KEGG PATHWAY	cfa04742	3	42	0.626025	ENSCAFG00000019380|ENSCAFG00000016488|ENSCAFG00000008907	http://www.genome.jp/kegg-bin/show_pathway?cfa04742/cfa:480660%09red/cfa:403556%09red/cfa:477625%09red
	Antigen processing and presentation	KEGG PATHWAY	cfa04612	4	57	0.634591	ENSCAFG00000011924|ENSCAFG00000000848|ENSCAFG00000014341|ENSCAFG00000030258	http://www.genome.jp/kegg-bin/show_pathway?cfa04612/cfa:476662%09red/cfa:480256%09red/cfa:607827%09red/cfa:481732%09red
	Collecting duct acid secretion	KEGG PATHWAY	cfa04966	2	28	0.636743	ENSCAFG00000016098|ENSCAFG00000020360	http://www.genome.jp/kegg-bin/show_pathway?cfa04966/cfa:479685%09red/cfa:487422%09red
	Glycosphingolipid biosynthesis - lacto and neolacto series	KEGG PATHWAY	cfa00601	2	28	0.636743	ENSCAFG00000031128|ENSCAFG00000004833	http://www.genome.jp/kegg-bin/show_pathway?cfa00601/cfa:488650%09red/cfa:482527%09red
	Nicotinate and nicotinamide metabolism	KEGG PATHWAY	cfa00760	2	28	0.636743	ENSCAFG00000007473|ENSCAFG00000015865	http://www.genome.jp/kegg-bin/show_pathway?cfa00760/cfa:488881%09red/cfa:490974%09red
	Fatty acid biosynthesis	KEGG PATHWAY	cfa00061	1	13	0.64211	ENSCAFG00000000918	http://www.genome.jp/kegg-bin/show_pathway?cfa00061/cfa:609532%09red
	Arrhythmogenic right ventricular cardiomyopathy (ARVC)	KEGG PATHWAY	cfa05412	5	72	0.643027	ENSCAFG00000016020|ENSCAFG00000011372|ENSCAFG00000029738|ENSCAFG00000007832|ENSCAFG00000016863	http://www.genome.jp/kegg-bin/show_pathway?cfa05412/cfa:403580%09red/cfa:611509%09red/cfa:610892%09red/cfa:612070%09red/cfa:480124%09red
	Melanoma	KEGG PATHWAY	cfa05218	5	72	0.643027	ENSCAFG00000018354|ENSCAFG00000018214|ENSCAFG00000004951|ENSCAFG00000019138|ENSCAFG00000006370	http://www.genome.jp/kegg-bin/show_pathway?cfa05218/cfa:490878%09red/cfa:403441%09red/cfa:484648%09red/cfa:442985%09red/cfa:611939%09red
	Vasopressin-regulated water reabsorption	KEGG PATHWAY	cfa04962	3	44	0.655516	ENSCAFG00000017986|ENSCAFG00000008907|ENSCAFG00000016488	http://www.genome.jp/kegg-bin/show_pathway?cfa04962/cfa:403556%09red/cfa:480437%09red/cfa:477625%09red
	Inflammatory mediator regulation of TRP channels	KEGG PATHWAY	cfa04750	7	102	0.658872	ENSCAFG00000010796|ENSCAFG00000015161|ENSCAFG00000000685|ENSCAFG00000016488|ENSCAFG00000008907|ENSCAFG00000001382|ENSCAFG00000018163	http://www.genome.jp/kegg-bin/show_pathway?cfa04750/cfa:403556%09red/cfa:486308%09red/cfa:477625%09red/cfa:612941%09red/cfa:612821%09red/cfa:607023%09red/cfa:489050%09red
	Circadian rhythm	KEGG PATHWAY	cfa04710	2	30	0.671816	ENSCAFG00000016890|ENSCAFG00000019666	http://www.genome.jp/kegg-bin/show_pathway?cfa04710/cfa:479291%09red/cfa:608256%09red
	Proteasome	KEGG PATHWAY	cfa03050	3	46	0.683295	ENSCAFG00000011924|ENSCAFG00000006834|ENSCAFG00000000829	http://www.genome.jp/kegg-bin/show_pathway?cfa03050/cfa:474865%09red/cfa:480256%09red/cfa:477184%09red
	Ovarian steroidogenesis	KEGG PATHWAY	cfa04913	3	46	0.683295	ENSCAFG00000016488|ENSCAFG00000008907|ENSCAFG00000017937	http://www.genome.jp/kegg-bin/show_pathway?cfa04913/cfa:100686778%09red/cfa:403556%09red/cfa:477625%09red
	Long-term depression	KEGG PATHWAY	cfa04730	4	61	0.683981	ENSCAFG00000004951|ENSCAFG00000019138|ENSCAFG00000013663|ENSCAFG00000010740	http://www.genome.jp/kegg-bin/show_pathway?cfa04730/cfa:611810%09red/cfa:611939%09red/cfa:484648%09red/cfa:442957%09red
	Drug metabolism - other enzymes	KEGG PATHWAY	cfa00983	2	31	0.688295	ENSCAFG00000009333|ENSCAFG00000010160	http://www.genome.jp/kegg-bin/show_pathway?cfa00983/cfa:403536%09red/cfa:403643%09red
	Fructose and mannose metabolism	KEGG PATHWAY	cfa00051	2	31	0.688295	ENSCAFG00000013672|ENSCAFG00000005194	http://www.genome.jp/kegg-bin/show_pathway?cfa00051/cfa:487139%09red/cfa:487535%09red
	RIG-I-like receptor signaling pathway	KEGG PATHWAY	cfa04622	4	62	0.695565	ENSCAFG00000015689|ENSCAFG00000006157|ENSCAFG00000000685|ENSCAFG00000001382	http://www.genome.jp/kegg-bin/show_pathway?cfa04622/cfa:607023%09red/cfa:480911%09red/cfa:485789%09red/cfa:612821%09red
	Endocytosis	KEGG PATHWAY	cfa04144	14	208	0.710516	ENSCAFG00000002612|ENSCAFG00000014993|ENSCAFG00000012952|ENSCAFG00000002065|ENSCAFG00000003993|ENSCAFG00000028982|ENSCAFG00000001506|ENSCAFG00000018231|ENSCAFG00000003541|ENSCAFG00000020172|ENSCAFG00000015699|ENSCAFG00000004193|ENSCAFG00000019083|ENSCAFG00000009793	http://www.genome.jp/kegg-bin/show_pathway?cfa04144/cfa:488808%09red/cfa:484375%09red/cfa:487377%09red/cfa:489806%09red/cfa:487965%09red/cfa:403811%09red/cfa:480722%09red/cfa:100049004%09red/cfa:489188%09red/cfa:100684058%09red/cfa:476427%09red/cfa:608079%09red/cfa:485039%09red/cfa:476423%09red
	Selenocompound metabolism	KEGG PATHWAY	cfa00450	1	16	0.712862	ENSCAFG00000003884	http://www.genome.jp/kegg-bin/show_pathway?cfa00450/cfa:474536%09red
	Pantothenate and CoA biosynthesis	KEGG PATHWAY	cfa00770	1	16	0.712862	ENSCAFG00000003901	http://www.genome.jp/kegg-bin/show_pathway?cfa00770/cfa:484394%09red
	Synaptic vesicle cycle	KEGG PATHWAY	cfa04721	4	64	0.717812	ENSCAFG00000019380|ENSCAFG00000003541|ENSCAFG00000004193|ENSCAFG00000020360	http://www.genome.jp/kegg-bin/show_pathway?cfa04721/cfa:476427%09red/cfa:479685%09red/cfa:480660%09red/cfa:484375%09red
	Ubiquitin mediated proteolysis	KEGG PATHWAY	cfa04120	9	138	0.720224	ENSCAFG00000019201|ENSCAFG00000029464|ENSCAFG00000016890|ENSCAFG00000031099|ENSCAFG00000007839|ENSCAFG00000019154|ENSCAFG00000032184|ENSCAFG00000009793|ENSCAFG00000016590	http://www.genome.jp/kegg-bin/show_pathway?cfa04120/cfa:476759%09red/cfa:487965%09red/cfa:606935%09red/cfa:485049%09red/cfa:478231%09red/cfa:479892%09red/cfa:479291%09red/cfa:479863%09red/cfa:475967%09red
	Hypertrophic cardiomyopathy (HCM)	KEGG PATHWAY	cfa05410	5	80	0.727052	ENSCAFG00000016020|ENSCAFG00000011372|ENSCAFG00000029738|ENSCAFG00000009404|ENSCAFG00000016863	http://www.genome.jp/kegg-bin/show_pathway?cfa05410/cfa:403580%09red/cfa:610892%09red/cfa:611509%09red/cfa:476595%09red/cfa:480124%09red
	Pancreatic cancer	KEGG PATHWAY	cfa05212	4	65	0.728476	ENSCAFG00000018354|ENSCAFG00000004951|ENSCAFG00000003366|ENSCAFG00000009797	http://www.genome.jp/kegg-bin/show_pathway?cfa05212/cfa:490878%09red/cfa:488449%09red/cfa:403431%09red/cfa:484648%09red
	Renin-angiotensin system	KEGG PATHWAY	cfa04614	1	17	0.733191	ENSCAFG00000009623	http://www.genome.jp/kegg-bin/show_pathway?cfa04614/cfa:403838%09red
	Nitrogen metabolism	KEGG PATHWAY	cfa00910	1	17	0.733191	ENSCAFG00000031943	http://www.genome.jp/kegg-bin/show_pathway?cfa00910/cfa:608422%09red
	Prion diseases	KEGG PATHWAY	cfa05020	2	34	0.73367	ENSCAFG00000016488|ENSCAFG00000019138	http://www.genome.jp/kegg-bin/show_pathway?cfa05020/cfa:403556%09red/cfa:611939%09red
	Pyrimidine metabolism	KEGG PATHWAY	cfa00240	6	96	0.736339	ENSCAFG00000020218|ENSCAFG00000002937|ENSCAFG00000019434|ENSCAFG00000003884|ENSCAFG00000004767|ENSCAFG00000015865	http://www.genome.jp/kegg-bin/show_pathway?cfa00240/cfa:474536%09red/cfa:490974%09red/cfa:610755%09red/cfa:100688937%09red/cfa:483009%09red/cfa:610047%09red
	NOD-like receptor signaling pathway	KEGG PATHWAY	cfa04621	3	51	0.74533	ENSCAFG00000001332|ENSCAFG00000000685|ENSCAFG00000001382	http://www.genome.jp/kegg-bin/show_pathway?cfa04621/cfa:607023%09red/cfa:481245%09red/cfa:612821%09red
	Primary bile acid biosynthesis	KEGG PATHWAY	cfa00120	1	18	0.752081	ENSCAFG00000017838	http://www.genome.jp/kegg-bin/show_pathway?cfa00120/cfa:480432%09red
	Cytokine-cytokine receptor interaction	KEGG PATHWAY	cfa04060	14	216	0.757521	ENSCAFG00000006370|ENSCAFG00000023298|ENSCAFG00000002065|ENSCAFG00000016076|ENSCAFG00000018214|ENSCAFG00000017184|ENSCAFG00000014203|ENSCAFG00000009071|ENSCAFG00000018231|ENSCAFG00000019798|ENSCAFG00000018358|ENSCAFG00000030400|ENSCAFG00000009994|ENSCAFG00000016934	http://www.genome.jp/kegg-bin/show_pathway?cfa04060/cfa:612271%09red/cfa:100856489%09red/cfa:491071%09red/cfa:404002%09red/cfa:403441%09red/cfa:448798%09red/cfa:442985%09red/cfa:403811%09red/cfa:403469%09red/cfa:486759%09red/cfa:611795%09red/cfa:489188%09red/cfa:611642%09red/cfa:476729%09red
	African trypanosomiasis	KEGG PATHWAY	cfa05143	2	36	0.760695	ENSCAFG00000004966|ENSCAFG00000029904	http://www.genome.jp/kegg-bin/show_pathway?cfa05143/cfa:477024%09red/cfa:100855558%09red
	Natural killer cell mediated cytotoxicity	KEGG PATHWAY	cfa04650	6	99	0.761184	ENSCAFG00000002171|ENSCAFG00000014831|ENSCAFG00000028544|ENSCAFG00000008670|ENSCAFG00000004951|ENSCAFG00000019138	http://www.genome.jp/kegg-bin/show_pathway?cfa04650/cfa:484196%09red/cfa:611939%09red/cfa:486102%09red/cfa:477488%09red/cfa:488797%09red/cfa:484648%09red
	Hepatitis C	KEGG PATHWAY	cfa05160	8	129	0.761241	ENSCAFG00000000685|ENSCAFG00000006157|ENSCAFG00000019838|ENSCAFG00000017834|ENSCAFG00000001382|ENSCAFG00000018354|ENSCAFG00000004951|ENSCAFG00000009797	http://www.genome.jp/kegg-bin/show_pathway?cfa05160/cfa:490878%09red/cfa:491278%09red/cfa:485789%09red/cfa:612821%09red/cfa:488449%09red/cfa:476714%09red/cfa:607023%09red/cfa:484648%09red
	Glutamatergic synapse	KEGG PATHWAY	cfa04724	7	115	0.768075	ENSCAFG00000014475|ENSCAFG00000004611|ENSCAFG00000016488|ENSCAFG00000010740|ENSCAFG00000013663|ENSCAFG00000008907|ENSCAFG00000016918	http://www.genome.jp/kegg-bin/show_pathway?cfa04724/cfa:403556%09red/cfa:490012%09red/cfa:403617%09red/cfa:611810%09red/cfa:484813%09red/cfa:477625%09red/cfa:442957%09red
	Complement and coagulation cascades	KEGG PATHWAY	cfa04610	4	69	0.768111	ENSCAFG00000013625|ENSCAFG00000017646|ENSCAFG00000000686|ENSCAFG00000028817	http://www.genome.jp/kegg-bin/show_pathway?cfa04610/cfa:480422%09red/cfa:485095%09red/cfa:100688056%09red/cfa:478666%09red
	One carbon pool by folate	KEGG PATHWAY	cfa00670	1	19	0.769634	ENSCAFG00000029966	http://www.genome.jp/kegg-bin/show_pathway?cfa00670/cfa:476506%09red
	Phenylalanine metabolism	KEGG PATHWAY	cfa00360	1	19	0.769634	ENSCAFG00000014435	http://www.genome.jp/kegg-bin/show_pathway?cfa00360/cfa:403450%09red
	Type I diabetes mellitus	KEGG PATHWAY	cfa04940	2	37	0.773294	ENSCAFG00000000848|ENSCAFG00000030258	http://www.genome.jp/kegg-bin/show_pathway?cfa04940/cfa:607827%09red/cfa:481732%09red
	Adipocytokine signaling pathway	KEGG PATHWAY	cfa04920	4	70	0.777279	ENSCAFG00000018354|ENSCAFG00000028544|ENSCAFG00000019838|ENSCAFG00000012065	http://www.genome.jp/kegg-bin/show_pathway?cfa04920/cfa:490878%09red/cfa:491278%09red/cfa:403560%09red/cfa:477488%09red
	Glycosaminoglycan biosynthesis - chondroitin sulfate / dermatan sulfate	KEGG PATHWAY	cfa00532	1	20	0.785945	ENSCAFG00000012723	http://www.genome.jp/kegg-bin/show_pathway?cfa00532/cfa:486928%09red
	Biosynthesis of unsaturated fatty acids	KEGG PATHWAY	cfa01040	1	20	0.785945	ENSCAFG00000016019	http://www.genome.jp/kegg-bin/show_pathway?cfa01040/cfa:483792%09red
	Vascular smooth muscle contraction	KEGG PATHWAY	cfa04270	7	118	0.789237	ENSCAFG00000004277|ENSCAFG00000030005|ENSCAFG00000008540|ENSCAFG00000016488|ENSCAFG00000008907|ENSCAFG00000004951|ENSCAFG00000019138	http://www.genome.jp/kegg-bin/show_pathway?cfa04270/cfa:403556%09red/cfa:611939%09red/cfa:485856%09red/cfa:477625%09red/cfa:100856005%09red/cfa:484648%09red/cfa:484429%09red
	alpha-Linolenic acid metabolism	KEGG PATHWAY	cfa00592	1	21	0.801102	ENSCAFG00000016019	http://www.genome.jp/kegg-bin/show_pathway?cfa00592/cfa:483792%09red
	Cardiac muscle contraction	KEGG PATHWAY	cfa04260	4	73	0.803065	ENSCAFG00000011372|ENSCAFG00000029738|ENSCAFG00000009404|ENSCAFG00000007432	http://www.genome.jp/kegg-bin/show_pathway?cfa04260/cfa:611509%09red/cfa:610892%09red/cfa:612463%09red/cfa:476595%09red
	Pancreatic secretion	KEGG PATHWAY	cfa04972	5	89	0.80336	ENSCAFG00000001486|ENSCAFG00000008907|ENSCAFG00000019872|ENSCAFG00000004623|ENSCAFG00000007432	http://www.genome.jp/kegg-bin/show_pathway?cfa04972/cfa:491280%09red/cfa:612463%09red/cfa:475192%09red/cfa:475538%09red/cfa:477625%09red
	Calcium signaling pathway	KEGG PATHWAY	cfa04020	11	181	0.80582	ENSCAFG00000019380|ENSCAFG00000018214|ENSCAFG00000015161|ENSCAFG00000004611|ENSCAFG00000016488|ENSCAFG00000003961|ENSCAFG00000017120|ENSCAFG00000009404|ENSCAFG00000008670|ENSCAFG00000018163|ENSCAFG00000001314	http://www.genome.jp/kegg-bin/show_pathway?cfa04020/cfa:403556%09red/cfa:612941%09red/cfa:490012%09red/cfa:484401%09red/cfa:476595%09red/cfa:486102%09red/cfa:480660%09red/cfa:442985%09red/cfa:491083%09red/cfa:481243%09red/cfa:489050%09red
	Tight junction	KEGG PATHWAY	cfa04530	8	136	0.806892	ENSCAFG00000001865|ENSCAFG00000016020|ENSCAFG00000008540|ENSCAFG00000001630|ENSCAFG00000010740|ENSCAFG00000008755|ENSCAFG00000013663|ENSCAFG00000018354	http://www.genome.jp/kegg-bin/show_pathway?cfa04530/cfa:403580%09red/cfa:490878%09red/cfa:403917%09red/cfa:485856%09red/cfa:611810%09red/cfa:481280%09red/cfa:481816%09red/cfa:442957%09red
	Carbohydrate digestion and absorption	KEGG PATHWAY	cfa04973	2	40	0.807667	ENSCAFG00000018354|ENSCAFG00000007432	http://www.genome.jp/kegg-bin/show_pathway?cfa04973/cfa:490878%09red/cfa:612463%09red
	Regulation of actin cytoskeleton	KEGG PATHWAY	cfa04810	13	212	0.812283	ENSCAFG00000018214|ENSCAFG00000030005|ENSCAFG00000014993|ENSCAFG00000016020|ENSCAFG00000000249|ENSCAFG00000006413|ENSCAFG00000008540|ENSCAFG00000010241|ENSCAFG00000024151|ENSCAFG00000004190|ENSCAFG00000004951|ENSCAFG00000019138|ENSCAFG00000008972	http://www.genome.jp/kegg-bin/show_pathway?cfa04810/cfa:100856038%09red/cfa:403580%09red/cfa:488808%09red/cfa:490405%09red/cfa:486299%09red/cfa:611939%09red/cfa:485856%09red/cfa:403543%09red/cfa:100856005%09red/cfa:442985%09red/cfa:486492%09red/cfa:474417%09red/cfa:484648%09red
	Fatty acid elongation	KEGG PATHWAY	cfa00062	1	22	0.815186	ENSCAFG00000028623	http://www.genome.jp/kegg-bin/show_pathway?cfa00062/cfa:486855%09red
	Histidine metabolism	KEGG PATHWAY	cfa00340	1	22	0.815186	ENSCAFG00000014435	http://www.genome.jp/kegg-bin/show_pathway?cfa00340/cfa:403450%09red
	Arginine and proline metabolism	KEGG PATHWAY	cfa00330	3	58	0.815402	ENSCAFG00000001325|ENSCAFG00000014435|ENSCAFG00000032626	http://www.genome.jp/kegg-bin/show_pathway?cfa00330/cfa:482079%09red/cfa:608702%09red/cfa:403450%09red
	Aldosterone-regulated sodium reabsorption	KEGG PATHWAY	cfa04960	2	41	0.818048	ENSCAFG00000020362|ENSCAFG00000007432	http://www.genome.jp/kegg-bin/show_pathway?cfa04960/cfa:489758%09red/cfa:612463%09red
	Pyruvate metabolism	KEGG PATHWAY	cfa00620	2	41	0.818048	ENSCAFG00000029506|ENSCAFG00000012065	http://www.genome.jp/kegg-bin/show_pathway?cfa00620/cfa:474894%09red/cfa:403560%09red
	MicroRNAs in cancer	KEGG PATHWAY	cfa05206	8	139	0.824305	ENSCAFG00000018214|ENSCAFG00000019938|ENSCAFG00000012050|ENSCAFG00000014993|ENSCAFG00000019251|ENSCAFG00000013973|ENSCAFG00000004951|ENSCAFG00000019138	http://www.genome.jp/kegg-bin/show_pathway?cfa05206/cfa:488808%09red/cfa:403537%09red/cfa:477991%09red/cfa:442985%09red/cfa:491292%09red/cfa:611939%09red/cfa:479866%09red/cfa:484648%09red
	Basal transcription factors	KEGG PATHWAY	cfa03022	2	42	0.827925	ENSCAFG00000000207|ENSCAFG00000029259	http://www.genome.jp/kegg-bin/show_pathway?cfa03022/cfa:476209%09red
	Vitamin digestion and absorption	KEGG PATHWAY	cfa04977	1	23	0.828273	ENSCAFG00000011898	http://www.genome.jp/kegg-bin/show_pathway?cfa04977/cfa:491606%09red
	Mismatch repair	KEGG PATHWAY	cfa03430	1	23	0.828273	ENSCAFG00000002937	http://www.genome.jp/kegg-bin/show_pathway?cfa03430/cfa:610047%09red
	Protein export	KEGG PATHWAY	cfa03060	1	23	0.828273	ENSCAFG00000004107	http://www.genome.jp/kegg-bin/show_pathway?cfa03060/cfa:404006%09red
	TGF-beta signaling pathway	KEGG PATHWAY	cfa04350	4	77	0.833617	ENSCAFG00000014052|ENSCAFG00000006384|ENSCAFG00000032593|ENSCAFG00000019251	http://www.genome.jp/kegg-bin/show_pathway?cfa04350/cfa:607720%09red/cfa:479866%09red/cfa:489028%09red/cfa:100856447%09red
	Phagosome	KEGG PATHWAY	cfa04145	8	141	0.835221	ENSCAFG00000019460|ENSCAFG00000017986|ENSCAFG00000030258|ENSCAFG00000016020|ENSCAFG00000011395|ENSCAFG00000020360|ENSCAFG00000004107|ENSCAFG00000000848	http://www.genome.jp/kegg-bin/show_pathway?cfa04145/cfa:403580%09red/cfa:404006%09red/cfa:481732%09red/cfa:607700%09red/cfa:102153202%09red/cfa:607827%09red/cfa:479685%09red/cfa:480437%09red
	Pentose and glucuronate interconversions	KEGG PATHWAY	cfa00040	1	24	0.840434	ENSCAFG00000013672	http://www.genome.jp/kegg-bin/show_pathway?cfa00040/cfa:487535%09red
	Butanoate metabolism	KEGG PATHWAY	cfa00650	1	24	0.840434	ENSCAFG00000018572	http://www.genome.jp/kegg-bin/show_pathway?cfa00650/cfa:479344%09red
	Glycosaminoglycan biosynthesis - heparan sulfate / heparin	KEGG PATHWAY	cfa00534	1	24	0.840434	ENSCAFG00000030242	http://www.genome.jp/kegg-bin/show_pathway?cfa00534/cfa:489975%09red
	Maturity onset diabetes of the young	KEGG PATHWAY	cfa04950	1	24	0.840434	ENSCAFG00000005148	http://www.genome.jp/kegg-bin/show_pathway?cfa04950/cfa:482821%09red
	Salivary secretion	KEGG PATHWAY	cfa04970	4	78	0.840605	ENSCAFG00000016488|ENSCAFG00000008907|ENSCAFG00000004623|ENSCAFG00000007432	http://www.genome.jp/kegg-bin/show_pathway?cfa04970/cfa:612463%09red/cfa:475538%09red/cfa:403556%09red/cfa:477625%09red
	Bacterial invasion of epithelial cells	KEGG PATHWAY	cfa05100	4	78	0.840605	ENSCAFG00000016020|ENSCAFG00000009793|ENSCAFG00000007789|ENSCAFG00000010241	http://www.genome.jp/kegg-bin/show_pathway?cfa05100/cfa:403580%09red/cfa:482639%09red/cfa:486299%09red/cfa:487965%09red
	Arachidonic acid metabolism	KEGG PATHWAY	cfa00590	3	62	0.847569	ENSCAFG00000015949|ENSCAFG00000019423|ENSCAFG00000030838	http://www.genome.jp/kegg-bin/show_pathway?cfa00590/cfa:489458%09red/cfa:489616%09red/cfa:480698%09red
	Colorectal cancer	KEGG PATHWAY	cfa05210	3	62	0.847569	ENSCAFG00000018354|ENSCAFG00000004951|ENSCAFG00000007832	http://www.genome.jp/kegg-bin/show_pathway?cfa05210/cfa:490878%09red/cfa:612070%09red/cfa:484648%09red
	Glycosylphosphatidylinositol(GPI)-anchor biosynthesis	KEGG PATHWAY	cfa00563	1	25	0.851735	ENSCAFG00000019662	http://www.genome.jp/kegg-bin/show_pathway?cfa00563/cfa:490095%09red
	Apoptosis	KEGG PATHWAY	cfa04210	4	80	0.853844	ENSCAFG00000019436|ENSCAFG00000018354|ENSCAFG00000016488|ENSCAFG00000004966	http://www.genome.jp/kegg-bin/show_pathway?cfa04210/cfa:490878%09red/cfa:477024%09red/cfa:492247%09red/cfa:403556%09red
	Spliceosome	KEGG PATHWAY	cfa03040	7	130	0.859471	ENSCAFG00000005091|ENSCAFG00000011427|ENSCAFG00000018297|ENSCAFG00000031370|ENSCAFG00000000008|ENSCAFG00000000509|ENSCAFG00000013165	http://www.genome.jp/kegg-bin/show_pathway?cfa03040/cfa:480247%09red/cfa:484995%09red/cfa:476454%09red/cfa:474839%09red/cfa:476156%09red/cfa:477289%09red
	Peroxisome	KEGG PATHWAY	cfa04146	4	81	0.860105	ENSCAFG00000016789|ENSCAFG00000003882|ENSCAFG00000029684|ENSCAFG00000007473	http://www.genome.jp/kegg-bin/show_pathway?cfa04146/cfa:488881%09red/cfa:608947%09red/cfa:475026%09red/cfa:100855679%09red
	Linoleic acid metabolism	KEGG PATHWAY	cfa00591	1	26	0.862235	ENSCAFG00000015949	http://www.genome.jp/kegg-bin/show_pathway?cfa00591/cfa:489458%09red
	Rheumatoid arthritis	KEGG PATHWAY	cfa05323	4	83	0.871942	ENSCAFG00000000848|ENSCAFG00000019798|ENSCAFG00000020360|ENSCAFG00000030258	http://www.genome.jp/kegg-bin/show_pathway?cfa05323/cfa:479685%09red/cfa:611795%09red/cfa:607827%09red/cfa:481732%09red
	Fatty acid metabolism	KEGG PATHWAY	cfa01212	2	48	0.877645	ENSCAFG00000000918|ENSCAFG00000016019	http://www.genome.jp/kegg-bin/show_pathway?cfa01212/cfa:483792%09red/cfa:609532%09red
	Type II diabetes mellitus	KEGG PATHWAY	cfa04930	2	48	0.877645	ENSCAFG00000019380|ENSCAFG00000017120	http://www.genome.jp/kegg-bin/show_pathway?cfa04930/cfa:491083%09red/cfa:480660%09red
	Phototransduction	KEGG PATHWAY	cfa04744	1	28	0.881059	ENSCAFG00000017451	http://www.genome.jp/kegg-bin/show_pathway?cfa04744/cfa:489500%09red
	Alcoholism	KEGG PATHWAY	cfa05034	9	167	0.882279	ENSCAFG00000004611|ENSCAFG00000001324|ENSCAFG00000009152|ENSCAFG00000010740|ENSCAFG00000000761|ENSCAFG00000013663|ENSCAFG00000016918|ENSCAFG00000004951|ENSCAFG00000014435	http://www.genome.jp/kegg-bin/show_pathway?cfa05034/cfa:486589%09red/cfa:490012%09red/cfa:403617%09red/cfa:474855%09red/cfa:403450%09red/cfa:611810%09red/cfa:474503%09red/cfa:484648%09red/cfa:442957%09red
	Retinol metabolism	KEGG PATHWAY	cfa00830	2	49	0.884513	ENSCAFG00000024926|ENSCAFG00000017937	http://www.genome.jp/kegg-bin/show_pathway?cfa00830/cfa:100686778%09red/cfa:482093%09red
	Cytosolic DNA-sensing pathway	KEGG PATHWAY	cfa04623	2	50	0.891023	ENSCAFG00000006157|ENSCAFG00000017169	http://www.genome.jp/kegg-bin/show_pathway?cfa04623/cfa:100855668%09red/cfa:485789%09red
	Lysine degradation	KEGG PATHWAY	cfa00310	2	51	0.897191	ENSCAFG00000032564|ENSCAFG00000010920	http://www.genome.jp/kegg-bin/show_pathway?cfa00310/cfa:483690%09red/cfa:475499%09red
	beta-Alanine metabolism	KEGG PATHWAY	cfa00410	1	30	0.897312	ENSCAFG00000032626	http://www.genome.jp/kegg-bin/show_pathway?cfa00410/cfa:608702%09red
	Galactose metabolism	KEGG PATHWAY	cfa00052	1	31	0.904586	ENSCAFG00000004833	http://www.genome.jp/kegg-bin/show_pathway?cfa00052/cfa:482527%09red
	PPAR signaling pathway	KEGG PATHWAY	cfa03320	3	72	0.90747	ENSCAFG00000019838|ENSCAFG00000016019|ENSCAFG00000012065	http://www.genome.jp/kegg-bin/show_pathway?cfa03320/cfa:491278%09red/cfa:403560%09red/cfa:483792%09red
	Tyrosine metabolism	KEGG PATHWAY	cfa00350	1	32	0.911345	ENSCAFG00000014435	http://www.genome.jp/kegg-bin/show_pathway?cfa00350/cfa:403450%09red
	Basal cell carcinoma	KEGG PATHWAY	cfa05217	2	55	0.918745	ENSCAFG00000007832|ENSCAFG00000032267	http://www.genome.jp/kegg-bin/show_pathway?cfa05217/cfa:612141%09red/cfa:612070%09red
	Metabolic pathways	KEGG PATHWAY	cfa01100	77	1185	0.927568	ENSCAFG00000001325|ENSCAFG00000020360|ENSCAFG00000009093|ENSCAFG00000019662|ENSCAFG00000017337|ENSCAFG00000005132|ENSCAFG00000009333|ENSCAFG00000019598|ENSCAFG00000011136|ENSCAFG00000020315|ENSCAFG00000028733|ENSCAFG00000032564|ENSCAFG00000017937|ENSCAFG00000005312|ENSCAFG00000029684|ENSCAFG00000032343|ENSCAFG00000028791|ENSCAFG00000020218|ENSCAFG00000018482|ENSCAFG00000000918|ENSCAFG00000019511|…	http://www.genome.jp/kegg-bin/show_pathway?cfa01100/cfa:100855785%09red/cfa:485008%09red/cfa:476667%09red/cfa:491280%09red/cfa:484394%09red/cfa:403560%09red/cfa:475920%09red/cfa:403707%09red/cfa:490974%09red/cfa:480667%09red/cfa:480647%09red/cfa:403937%09red/cfa:486360%09red/cfa:610214%09red/cfa:608702%09red/cfa:490395%09red/cfa:609249%09red/cfa:476348%09red/cfa:492123%09red/cfa:100855463%09red/c…
	Huntington's disease	KEGG PATHWAY	cfa05016	9	183	0.932058	ENSCAFG00000015920|ENSCAFG00000004532|ENSCAFG00000019251|ENSCAFG00000000207|ENSCAFG00000004193|ENSCAFG00000028733|ENSCAFG00000003541|ENSCAFG00000029259|ENSCAFG00000031973	http://www.genome.jp/kegg-bin/show_pathway?cfa05016/cfa:484375%09red/cfa:479866%09red/cfa:483284%09red/cfa:478410%09red/cfa:476427%09red/cfa:476209%09red/cfa:612153%09red/cfa:607751%09red
	DNA replication	KEGG PATHWAY	cfa03030	1	36	0.933923	ENSCAFG00000002937	http://www.genome.jp/kegg-bin/show_pathway?cfa03030/cfa:610047%09red
	Hippo signaling pathway	KEGG PATHWAY	cfa04390	7	152	0.938479	ENSCAFG00000001326|ENSCAFG00000007832|ENSCAFG00000016890|ENSCAFG00000000864|ENSCAFG00000016020|ENSCAFG00000032267|ENSCAFG00000031973	http://www.genome.jp/kegg-bin/show_pathway?cfa04390/cfa:403580%09red/cfa:100855973%09red/cfa:479291%09red/cfa:612070%09red/cfa:484086%09red/cfa:612141%09red/cfa:612153%09red
	Glycolysis / Gluconeogenesis	KEGG PATHWAY	cfa00010	2	62	0.946585	ENSCAFG00000017727|ENSCAFG00000012065	http://www.genome.jp/kegg-bin/show_pathway?cfa00010/cfa:403560%09red/cfa:478360%09red
	RNA transport	KEGG PATHWAY	cfa03013	7	158	0.951682	ENSCAFG00000011427|ENSCAFG00000013266|ENSCAFG00000016632|ENSCAFG00000028737|ENSCAFG00000001544|ENSCAFG00000000509|ENSCAFG00000010146	http://www.genome.jp/kegg-bin/show_pathway?cfa03013/cfa:480247%09red/cfa:480843%09red/cfa:478661%09red/cfa:100688577%09red/cfa:474839%09red/cfa:608665%09red/cfa:478732%09red
	Transcriptional misregulation in cancer	KEGG PATHWAY	cfa05202	7	159	0.953618	ENSCAFG00000016934|ENSCAFG00000018231|ENSCAFG00000009994|ENSCAFG00000001599|ENSCAFG00000016737|ENSCAFG00000030200|ENSCAFG00000019838	http://www.genome.jp/kegg-bin/show_pathway?cfa05202/cfa:489188%09red/cfa:491278%09red/cfa:403469%09red/cfa:100855805%09red/cfa:491071%09red/cfa:610063%09red/cfa:491872%09red
	p53 signaling pathway	KEGG PATHWAY	cfa04115	2	65	0.955493	ENSCAFG00000009512|ENSCAFG00000031973	http://www.genome.jp/kegg-bin/show_pathway?cfa04115/cfa:612153%09red/cfa:483649%09red
	Aminoacyl-tRNA biosynthesis	KEGG PATHWAY	cfa00970	2	66	0.958132	ENSCAFG00000000636|ENSCAFG00000014030	http://www.genome.jp/kegg-bin/show_pathway?cfa00970/cfa:481716%09red/cfa:476652%09red
	Parkinson's disease	KEGG PATHWAY	cfa05012	6	146	0.962173	ENSCAFG00000007839|ENSCAFG00000016488|ENSCAFG00000010740|ENSCAFG00000013663|ENSCAFG00000032184|ENSCAFG00000028733	http://www.genome.jp/kegg-bin/show_pathway?cfa05012/cfa:403556%09red/cfa:606935%09red/cfa:611810%09red/cfa:478410%09red/cfa:475967%09red/cfa:442957%09red
	Nucleotide excision repair	KEGG PATHWAY	cfa03420	1	44	0.963298	ENSCAFG00000002937	http://www.genome.jp/kegg-bin/show_pathway?cfa03420/cfa:610047%09red
	RNA degradation	KEGG PATHWAY	cfa03018	2	72	0.971079	ENSCAFG00000010319|ENSCAFG00000020337	http://www.genome.jp/kegg-bin/show_pathway?cfa03018/cfa:489751%09red/cfa:488057%09red
	Amino sugar and nucleotide sugar metabolism	KEGG PATHWAY	cfa00520	1	48	0.972649	ENSCAFG00000019360	http://www.genome.jp/kegg-bin/show_pathway?cfa00520/cfa:479876%09red
	Systemic lupus erythematosus	KEGG PATHWAY	cfa05322	4	116	0.973941	ENSCAFG00000000848|ENSCAFG00000030258|ENSCAFG00000009994|ENSCAFG00000004611	http://www.genome.jp/kegg-bin/show_pathway?cfa05322/cfa:490012%09red/cfa:607827%09red/cfa:403469%09red/cfa:481732%09red
	Legionellosis	KEGG PATHWAY	cfa05134	1	50	0.97639	ENSCAFG00000004966	http://www.genome.jp/kegg-bin/show_pathway?cfa05134/cfa:477024%09red
	Fanconi anemia pathway	KEGG PATHWAY	cfa03460	1	50	0.97639	ENSCAFG00000015482	http://www.genome.jp/kegg-bin/show_pathway?cfa03460/cfa:477576%09red
	Purine metabolism	KEGG PATHWAY	cfa00230	6	172	0.988578	ENSCAFG00000008907|ENSCAFG00000002937|ENSCAFG00000019434|ENSCAFG00000020315|ENSCAFG00000020105|ENSCAFG00000015865	http://www.genome.jp/kegg-bin/show_pathway?cfa00230/cfa:490189%09red/cfa:480712%09red/cfa:490974%09red/cfa:477625%09red/cfa:610047%09red/cfa:100688937%09red
	Neuroactive ligand-receptor interaction	KEGG PATHWAY	cfa04080	10	262	0.994003	ENSCAFG00000003097|ENSCAFG00000004611|ENSCAFG00000032272|ENSCAFG00000013600|ENSCAFG00000015954|ENSCAFG00000013179|ENSCAFG00000028584|ENSCAFG00000004277|ENSCAFG00000019161|ENSCAFG00000010298	http://www.genome.jp/kegg-bin/show_pathway?cfa04080/cfa:485985%09red/cfa:490012%09red/cfa:403961%09red/cfa:482384%09red/cfa:403779%09red/cfa:492223%09red/cfa:489075%09red/cfa:100687335%09red/cfa:484429%09red
	Cell cycle	KEGG PATHWAY	cfa04110	3	123	0.99465	ENSCAFG00000019938|ENSCAFG00000006384|ENSCAFG00000019251	http://www.genome.jp/kegg-bin/show_pathway?cfa04110/cfa:607720%09red/cfa:479866%09red/cfa:491292%09red
	Non-alcoholic fatty liver disease (NAFLD)	KEGG PATHWAY	cfa04932	4	150	0.995821	ENSCAFG00000018354|ENSCAFG00000017184|ENSCAFG00000019838|ENSCAFG00000001324	http://www.genome.jp/kegg-bin/show_pathway?cfa04932/cfa:490878%09red/cfa:491278%09red/cfa:612271%09red/cfa:474503%09red
	Ribosome biogenesis in eukaryotes	KEGG PATHWAY	cfa03008	1	81	0.997587	ENSCAFG00000020251	http://www.genome.jp/kegg-bin/show_pathway?cfa03008/cfa:489733%09red
	Oxidative phosphorylation	KEGG PATHWAY	cfa00190	3	139	0.997957	ENSCAFG00000012748|ENSCAFG00000028733|ENSCAFG00000020360	http://www.genome.jp/kegg-bin/show_pathway?cfa00190/cfa:486930%09red/cfa:479685%09red/cfa:478410%09red
	Ribosome	KEGG PATHWAY	cfa03010	2	147	0.999786	ENSCAFG00000031492|ENSCAFG00000002122	http://www.genome.jp/kegg-bin/show_pathway?cfa03010/cfa:476000%09red/cfa:474545%09red
	Alzheimer's disease	KEGG PATHWAY	cfa05010	2	174	0.999966	ENSCAFG00000004611|ENSCAFG00000028733	http://www.genome.jp/kegg-bin/show_pathway?cfa05010/cfa:490012%09red/cfa:478410%09red
	Olfactory transduction	KEGG PATHWAY	cfa04740	3	637	1	ENSCAFG00000018163|ENSCAFG00000016488|ENSCAFG00000015161	http://www.genome.jp/kegg-bin/show_pathway?cfa04740/cfa:612941%09red/cfa:489050%09red/cfa:403556%09red
